# Supplementary material for: Whole genome wide expression profiles of Vitis amurensis grape responding to downy mildew by using Solexa sequencing technology
Source: BMC Plant Biol. 2010 Oct 28;10:234. doi: 10.1186/1471-2229-10-234 (PMC3017854; doi:10.1186/1471-2229-10-234)
Supplement: Additional file 1 — Complete list of transcripts attributed to P. viticola. [file 1471-2229-10-234-S1.XLS]

## Sheet: PV transcripts
Putative transcripts attributed to PV
Query_id	Phytophthora /Hyaloperonospora ID	Location	Mismatch	Subject_id	Score	Subject_annotation
CATGATGTTCGACACGACCAC	CL1Contig4845	955	0	emb|AM774415.1|	36.2	Halobacterium salinarum complete genome, strain R1
CATGTCCACAGTGCTGAGCAA	piMY027aD09r	2169861	1	emb|CT027801.12|	38.2	Zebrafish DNA sequence from clone DKEY-84H14 in linkage group 14, complete sequence
CATGAAGTACGACGCCATTGT	piMY027aD09r	2332637	0	emb|CU672242.8|	42.1	H.parasitica DNA sequence from clone HpEmoy2-5J7, complete sequence
CATGTTTATTTTGCATCATTC	CL482Contig1	1735	1	emb|CU462913.8|	40.1	Zebrafish DNA sequence from clone CH73-208H1 in linkage group 14, complete sequence
CATGCAAATTTTAAAAAAGAA	CL486Contig1	120	1	emb|CU607074.5|	40.1	Zebrafish DNA sequence from clone CH1073-376P13 in linkage group 12, complete sequence
CATGCCTAACGATGATATCAC	piMY027aD09r	1486872	1	ref|XM_001208665.1|	42.1	Aspergillus terreus NIH2624 vacuolar ATP synthase subunit B (ATEG_01300) partial mRNA
CATGACCCTCCAATTGTTCTC	piMY027aD09r	8825319	1	ref|XM_001946844.1|	36.2	PREDICTED: Acyrthosiphon pisum similar to conserved hypothetical protein (LOC100158865), mRNA
CATGGCAGCAGCGGCAGCCGC	CL1184Contig1	758	1	ref|XM_002096532.1|	40.1	Drosophila yakuba GE24975 (Dyak\GE24975), mRNA
CATGCCGTGGGAGATATTCCT	piMY027aD09r	8441135	0	gb|EZ275328.1|	42.1	TSA: Artemisia annua strain Madagascar Contig1715, mRNA sequence
CATGGCAAGCACCTCGGAGCC	psHB042xK03f	263	1	gb|CP000697.1|	36.2	Acidiphilium cryptum JF-5, complete genome
CATGAAGATCTAGGTGGTGGC	psZS007xJ04f	212	1	gb|AC068662.5|	38.2	Mus musculus strain C57BL6/J chromosome 6 clone RP23-251N15, complete sequence
CATGTATGGTTAGGTTCCATA	piMY027aD09r	8400350	1	gb|GQ998830.1|	40.1	Trochodendron aralioides voucher Univ. of Washington Arboretum accession no. 581-4C photosystem II CP43 chlorophyll apoprotein (psbC) gene, complete cds; chloroplast
CATGTATGGTTAGGTTCTATT	piMY027aD09r	8400350	1	gb|GQ997737.1|	42.1	Phoradendron serotinum voucher FLAS:M.J. Moore 332 photosystem II CP43 chlorophyll apoprotein (psbC) gene, complete cds; chloroplast
CATGTTCCTCAGCTCTTAAAA	piMY027aD09r	9984911	1	ref|XM_001643345.1|	36.2	Vanderwaltozyma polyspora DSM 70294 hypothetical protein (Kpol_479p25) partial mRNA
CATGGGTTACTCGATCCTAAG	psHB001xN21f	480	1	gb|AY364863.1|	42.1	Uncultured fungus 28S ribosomal RNA gene, partial sequence
CATGAAGCGTCTGTCTAAGTC	CL1Contig42	1136	1	gb|AC119210.11|	36.2	Mus musculus chromosome 18, clone RP24-190H7, complete sequence
CATGCATATCCACATCGATAC	CL1601Contig1	23	1	gb|CP001654.1|	36.2	Dickeya dadantii Ech703, complete genome
CATGAGGAGGAGGAGGAAAAG	psMA013xP16f	81	1	emb|FM992691.1|	40.1	Candida dubliniensis CD36 chromosome 4, complete sequence
CATGTACAAGGAATACAGTGA	psZO010iD11r	289	1	ref|XM_002618607.1|	36.2	Clavispora lusitaniae ATCC 42720 hypothetical protein, mRNA
CATGGAAGGCTTTGGCGTTCA	gi|58160156|gb|CV970407.1|CV970407	193	1	gb|CP000230.1|	42.1	Rhodospirillum rubrum ATCC 11170, complete genome
CATGTTTCACTGGCAAGCAAC	piMY027aD09r	9601678	1	gb|EZ299142.1|	40.1	TSA: Artemisia annua strain Madagascar Contig5027, mRNA sequence
CATGCTTTAAATTTTAAAAAA	CL1Contig2776	704	1	gb|AE006468.1|	40.1	Salmonella enterica subsp. enterica serovar Typhimurium str. LT2, complete genome
CATGTGGTTTAATTCGATAAT	psHB008xL14f	456	0	gb|GU363054.1|	42.1	Uncultured bacterium clone BD72BR152 16S ribosomal RNA gene, partial sequence
CATGAGTGCTTTCCCCAGCCT	gi|58118930|gb|CV929387.1|CV929387	58	0	gb|AC148919.1|	36.2	Gallus gallus BAC clone CH261-43B19 from chromosome unknown, complete sequence
CATGGTACGACAATGAATGGG	piMY027aD09r	8568929	1	gb|EZ286006.1|	42.1	TSA: Artemisia annua strain Madagascar Contig12393, mRNA sequence
CATGTCATTCAAATGTCGACC	psHB039xM12f	225	1	tpe|BN001304.1|	34.2	TPA_reasm: Aspergillus nidulans FGSC A4 chromosome IV
CATGGGCGCTCCACCTCCAGC	psZS009xE16f	64	1	gb|CP001349.1|	36.2	Methylobacterium nodulans ORS 2060, complete genome
CATGTGCCGTGGCGGGCGTAT	piMY025aA09r	353	1	emb|FN658511.1|	34.2	Uncultured bacterium partial narG gene for putative dissimilatory membrane-bound nitrate reductase, clone TcA_T0_narG12
CATGGAGCACCAGCCTTACTT	psMY001iG11r	231	1	emb|FN182272.1|	34.2	Infectious bronchitis virus partial S1 gene for spike 1 protein, genomic RNA, strain NER/28/2007
CATGAAGATCAAGGTGGTGGA	psHB013xP21f	411	1	gb|GQ339780.1|	40.1	Triticum aestivum actin gene, partial cds
CATGCAAGTTGAATGTTTTTA	gi|58121914|gb|CV932294.1|CV932294	54	0	emb|FM956644.1|	42.1	Uncultured bacterium partial 16S ribosomal RNA, clone Y3L-35
CATGTCGGACTTGTAGTCGTA	psZS003xG12f	338	1	gb|EF631658.1|	34.2	Trichophyton longifusum strain ATCC 22397 glyceraldehyde-3-phosphate dehydrogenase (gpd) gene, partial cds
CATGTTCGGTTTTGAATTATA	piMY027aD09r	9461374	1	gb|GU176713.1|	38.2	Arctostaphylos uva-ursi trnS-trnG intergenic spacer, partial sequence; chloroplast
CATGTGCGGTGACTACTTCCG	gi|58154849|gb|CV965100.1|CV965100	88	0	emb|CU356057.1|	42.1	Aphanomyces euteiches cDNA
CATGCCACCGGACCAGCAGAG	piMY027aD09r	9336314	1	ref|XM_001269551.1|	36.2	Aspergillus clavatus NRRL 1 conserved hypothetical protein (ACLA_028510), partial mRNA
CATGGTCATTGTCATCCTCAT	CL1Contig583	523	1	gb|AC087891.12|	38.2	Mus musculus Strain C57BL6/J Chromosome 10 RP23-440N1, complete sequence
CATGTGTTAGTCGATCCTAAG	psHB015xA17f	435	1	gb|AY189094.1|	42.1	Munroidendron racemosum 26S large subunit ribosomal RNA gene, partial sequence
CATGACGATCCCGACGCCGTC	CL1615Contig1	141	1	gb|CP001655.1|	36.2	Dickeya zeae Ech1591, complete genome
CATGATGGCCGTCGACCCCGA	psHB042xK03f	221	0	gb|CP001630.1|	36.2	Actinosynnema mirum DSM 43827, complete genome
CATGCAGATATTTGTGAAGAC	psZG004xJ22f	25	1	ref|XM_002452660.1|	42.1	Sorghum bicolor hypothetical protein, mRNA
CATGGACAAGGAATACCGTGA	psZO010iD11r	289	1	ref|XM_002492217.1|	34.2	Pichia pastoris GS115 Protein component of the large (60S) ribosomal subunit, nearly identical to Rpl20Bp and has similari (PAS_chr3_0054) mRNA, complete cds
CATGCTCCAGGGCGGTGACTT	psHB039xN11f	432	1	gb|EU567123.1|	42.1	Malassezia furfur cyclophilin gene, complete cds
CATGGATCTCCGATCGGGAAC	piMY027aD09r	10404218	1	gb|EZ276234.1|	40.1	TSA: Artemisia annua strain Madagascar Contig2621, mRNA sequence
CATGGCGGCGGCTATGGCGGT	piMY027aD09r	1676337	1	ref|XM_002067523.1|	42.1	Drosophila willistoni GK16130 (Dwil\GK16130), mRNA
CATGACTGTCTTGCTTCCAAG	piMY027aD09r	9241515	1	ref|XM_002591647.1|	36.2	Branchiostoma floridae hypothetical protein, mRNA
CATGCCGACCGAGATGTTCCC	psHB037xE17f	35	1	gb|CP001623.1|	36.2	Rhizobium leguminosarum bv. trifolii WSM1325 plasmid pR132501, complete sequence
CATGCGTTTTCTTCTTCTTCT	CL658Contig1	23	1	gb|CP001787.1|	40.1	Methanocaldococcus vulcanius M7, complete genome
CATGAAGATCAAGGTGGGGGC	psHB016xG07f	631	1	gb|CP001867.1|	36.2	Geodermatophilus obscurus DSM 43160, complete genome
CATGCGCCAGCTCAGCGGTGA	CL1Contig1078	331	1	emb|AM236080.1|	34.2	Rhizobium leguminosarum bv. viciae chromosome complete genome, strain 3841
CATGGCTGGCTCCATGAAGAA	piMY027aD09r	2296846	0	ref|XM_002643139.1|	36.2	Caenorhabditis briggsae Hypothetical protein CBG24154 (CBG24154) mRNA, complete cds
CATGTAAAGTTTGCGGGAAAA	piMY027aD09r	6900834	1	ref|XM_002569866.1|	38.2	Schistosoma mansoni crp1/csrp1/crip1, putative (Smp_087250) mRNA, complete cds
CATGTAAGGTTAGGTTCCATT	piMY027aD09r	8400350	1	gb|GQ998830.1|	34.2	Trochodendron aralioides voucher Univ. of Washington Arboretum accession no. 581-4C photosystem II CP43 chlorophyll apoprotein (psbC) gene, complete cds; chloroplast
CATGTCAGACTCCTTGGTCCG	gi|58152286|gb|CV962537.1|CV962537	370	1	gb|EU422992.1|	42.1	Poulsenia armata voucher G. Weiblen 1428 (MIN) 26S ribosomal RNA gene, partial sequence
CATGTCCAAACTGCTGAGCAA	piMY027aD09r	2169861	1	ref|XM_002136678.1|	34.2	Drosophila pseudoobscura pseudoobscura GA23238 (Dpse\GA23238), mRNA
CATGCTGATCCTGATGACCTT	piMY027aD09r	7838483	1	gb|EF187723.1|	42.1	Haberlea rhodopensis CuZn-superoxide dismutase 2 gene, partial cds
CATGTTATTTTTATTTTATTT	gi|58099040|gb|CV909512.1|CV909512	277	1	emb|FN357509.1|	42.1	Schistosoma mansoni genome sequence supercontig Smp_scaff000218
CATGGAGAGGTCCATGGAGAT	CL1Contig4846	422	1	ref|XM_002287056.1|	36.2	Thalassiosira pseudonana CCMP1335 predicted protein, mRNA
CATGCGCAGCTCCTCATTGTA	psMA019xO09f	556	1	dbj|BA000040.2|	36.2	Bradyrhizobium japonicum USDA 110 DNA, complete genome
CATGGCCGGCAAGGTGCTGGT	psMA002xC05f	448	1	gb|CP001736.1|	38.2	Kribbella flavida DSM 17836, complete genome
CATGAGAAGAAAGAAGAAAGC	piMY027aD09r	8555697	1	gb|AE017342.1|	40.1	Cryptococcus neoformans var. neoformans JEC21 chromosome 2, complete sequence
CATGAAGATCAAGGTGGCGGC	psHB014xO03f	541	1	ref|NM_008577.4|	36.2	Mus musculus solute carrier family 3 (activators of dibasic and neutral amino acid transport), member 2 (Slc3a2), transcript variant 2, mRNA
CATGATCTCTCCTCTCTTCTC	piMY027aD09r	7824127	1	ref|NM_001168964.1|	40.1	Papio anubis microtubule-associated protein 1A (MAP1A), mRNA
CATGCGACAAACTGTTGCTGT	piMY027aD09r	9221514	1	gb|EZ388687.1|	40.1	TSA: Artemisia annua strain Uganda Contig5182, mRNA sequence
CATGGCCATGGCCTCCAAGAC	psML007xG23f	21	1	gb|CP001087.1|	38.2	Desulfobacterium autotrophicum HRM2, complete genome
CATGGCGGCGCCGGCGGTGGC	psMA013xH13f	271	1	dbj|AP010946.1|	42.1	Azospirillum sp. B510 DNA, complete genome
CATGAAGTGTGATGTTTATAT	CL1Contig6	95	1	gb|AC132227.3|	36.2	Mus musculus BAC clone RP24-573O22 from chromosome 8, complete sequence
CATGTCTGACGAGGCGCATCA	CL1Contig5621	105	1	gb|FJ032302.1|	34.2	Populus deltoides eIF5A1 mRNA, complete cds
CATGAGGAGCGAAATTCCCCA	CL256Contig1	391	1	gb|CP000813.1|	34.2	Bacillus pumilus SAFR-032, complete genome
CATGAATGTATTAACGAGATT	CL3Contig2	1079	1	gb|GU397333.1|	34.2	Ogataea polymorpha strain NRRL Y-5445 26S ribosomal RNA gene, partial sequence
CATGATGTTCCTCGGCACGGC	psML008xD10f	467	1	gb|CP001114.1|	36.2	Deinococcus deserti VCD115, complete genome
CATGCCCTTTTCATACTGTTT	psMA018xA13f	342	1	gb|CP001252.1|	34.2	Shewanella baltica OS223, complete genome
CATGCCACGTAATAGCATTTT	piMY027aD09r	2844650	1	ref|XM_001963145.1|	34.2	Drosophila ananassae GF14073 (Dana\GF14073), mRNA
CATGGGATAGTCGATCCTAAG	CL2Contig4	661	1	gb|GU214474.1|	34.2	Pseudocercospora fijiensis strain X300 28S large subunit ribosomal RNA gene, partial sequence
CATGTTTTCCTTTTTAAAAAA	gi|58157971|gb|CV968222.1|CV968222	740	1	gb|BT103444.1|	42.1	Picea glauca clone GQ0253_A19 mRNA sequence
CATGACTGTCTTGATTCAAAG	piMY027aD09r	9241515	1	gb|AC235394.1|	36.2	Glycine max strain Williams 82 clone GM_WBb0118C23, complete sequence
CATGCACAAGGAATACCGTGA	psZO010iD11r	289	1	ref|XM_002492217.1|	34.2	Pichia pastoris GS115 Protein component of the large (60S) ribosomal subunit, nearly identical to Rpl20Bp and has similari (PAS_chr3_0054) mRNA, complete cds
CATGGAAGTCGGAATCCGCTA	psMY011iB04r	92	0	gb|GU479810.1|	42.1	Quintaria submersa strain CBS 115553 28S large subunit ribosomal RNA gene, partial sequence
CATGTACAAGAAATACCGTGA	psZO010iD11r	289	1	emb|FN557490.1|	34.2	Listeria seeligeri serovar 1/2b str. SLCC3954 complete genome
CATGCGTCAAACTTTTGCTGT	piMY027aD09r	9221514	1	ref|XM_002259602.1|	36.2	Plasmodium knowlesi strain H hypothetical protein (PKH_101500) mRNA, complete cds
CATGACGTCGCACCGTAGCGG	psMC007xM03f	286	1	gb|CP000304.1|	34.2	Pseudomonas stutzeri A1501, complete genome
CATGTATGCAACCTTCAAGAT	piMY027aD09r	8437689	1	gb|AC098885.3|	34.2	Mus musculus BAC clone RP23-122L17 from 5, complete sequence
CATGGTGTACGACGTCACCAG	psMA006xP10f	419	0	gb|CP000509.1|	38.2	Nocardioides sp. JS614, complete genome
CATGAATGTCTTGATTCCAAG	piMY027aD09r	9241515	1	ref|XM_001606451.1|	36.2	PREDICTED: Nasonia vitripennis similar to transportin 1 (LOC100122894), mRNA
CATGTTATTATTGGACAGTGC	piMY027aD09r	9822337	1	ref|XM_002072839.1|	36.2	Drosophila willistoni GK13455 (Dwil\GK13455), mRNA
CATGAATGGATTAACGACATT	psHB005xI08f	173	1	gb|AE014134.5|	38.2	Drosophila melanogaster chromosome 2L, complete sequence
CATGCAGCACTTCGCCGACAA	psMY007iB08r	87	1	gb|AE008923.1|	36.2	Xanthomonas axonopodis pv. citri str. 306, complete genome
CATGTACAAGGAATACTGTGA	psZO010iD11r	289	1	emb|BX629354.1|	38.2	Tetraodon nigroviridis BAC sequence
CATGGGTGGAATGGGAGGAAT	CL645Contig1	296	1	ref|XM_501542.1|	42.1	Yarrowia lipolytica YALI0C07040p (YALI0C07040g) mRNA, complete cds
CATGCAGCAAGAGCAAGACAG	piMY027aD09r	2175977	0	dbj|AP008955.1|	34.2	Brevibacillus brevis NBRC 100599 DNA, complete genome
CATGGGGTAGTCGATCCTAAG	psHB001xN21f	480	1	gb|GU214474.1|	34.2	Pseudocercospora fijiensis strain X300 28S large subunit ribosomal RNA gene, partial sequence
CATGGGTTAGTAGATCCTAAG	CL2Contig3	285	1	gb|GU214474.1|	34.2	Pseudocercospora fijiensis strain X300 28S large subunit ribosomal RNA gene, partial sequence
CATGCCCTTTTTTAGGCCTTG	CL1225Contig1	431	1	gb|AC213359.2|	34.2	Pongo abelii BAC clone CH276-415A12 from chromosome unknown, complete sequence
CATGTACAAAGAATACCGTGA	psZO010iD11r	289	1	emb|CR382139.2|	42.1	Debaryomyces hansenii strain CBS767 chromosome G complete sequence
CATGCTGCTGGGCGAGGCAAT	CL1210Contig1	179	1	ref|XM_814846.1|	40.1	Trypanosoma cruzi strain CL Brener hypothetical protein partial mRNA
CATGTATGGTTAGGTCCCATT	piMY027aD09r	8400350	1	gb|EU386053.1|	38.2	Uncultured bacterium clone MD2898-B10 16S ribosomal RNA gene, partial sequence
CATGGTGGTCAAAGGGAAAAA	piMY027aD09r	6776402	1	emb|FN554972.1|	40.1	Trypanosoma brucei gambiense DAL972 chromosome 9, complete sequence
CATGCCGGTCGAAGATACCAG	CL356Contig1	784	0	emb|AM181176.4|	42.1	Pseudomonas fluorescens SBW25 complete genome
CATGGTACAAGAAGATGATTG	CL1Contig3350	798	1	gb|EU826098.1|	40.1	Plasmopara baudysii strain HV 571 cytochrome oxidase subunit 2 (cox2) gene, partial cds; mitochondrial
CATGCGTGGTCTCTCTGGTGG	CL1Contig3273	711	1	ref|XM_001224187.1|	42.1	Chaetomium globosum CBS 148.51 hypothetical protein (CHGG_04974) partial mRNA
CATGGGTAAGGAGAAGACTCA	psZS010xJ06f	19	1	emb|FP094862.1|	42.1	Phyllostachys edulis cDNA clone: bphyst021f21, full insert sequence
CATGGTCTGTATCACGCTGAA	piMY027aD09r	1698957	1	gb|CP001172.1|	34.2	Acinetobacter baumannii AB307-0294, complete genome
CATGGGTTAGTCGATACTAAG	psHB015xA17f	435	1	gb|GU214474.1|	34.2	Pseudocercospora fijiensis strain X300 28S large subunit ribosomal RNA gene, partial sequence
CATGCTGCTGCTGATTGTGTA	psZO002iD06r	496	1	ref|XM_316909.4|	40.1	Anopheles gambiae str. PEST AGAP008532-PA (AgaP_AGAP008532) mRNA, complete cds
CATGAGCGTGAAGGCCACGCC	psMA012xD15f	160	1	ref|XM_001692665.1|	40.1	Chlamydomonas reinhardtii flagellar inner arm dynein 1 heavy chain beta (IDA2) mRNA, complete cds
CATGCATATTCTATATCTTTG	piMY027aD09r	9509607	1	emb|FN545816.1|	36.2	Clostridium difficile R20291 complete genome
CATGATCACCATCCTCGTCAC	piMY027aD09r	609019	1	gb|EZ234585.1|	38.2	TSA: Artemisia annua strain Artemis Contig1255, mRNA sequence
CATGATGGCTAAGTGCGACCC	piMY027aD09r	1824707	1	gb|EF198664.1|	42.1	Kiitricha marina alpha-tubulin gene, partial cds
CATGTTTAAGTCGTGCGACTC	piMY027aA04r	440	1	emb|CU694974.2|	42.1	H.parasitica DNA sequence from clone HpEmoy2-13A12, complete sequence
CATGGGCGGAGGCATGGACAT	psZS005xG24f	319	0	gb|AC127566.3|	40.1	Mus musculus BAC clone RP24-187F3 from chromosome 5, complete sequence
CATGACTGGTGACGGTGTCAA	CL1Contig3758	465	1	tpe|BN001301.1|	42.1	TPA_reasm: Aspergillus nidulans FGSC A4 chromosome I
CATGTTCGGTTTTGAATTAAA	piMY027aD09r	9461374	1	gb|FJ607188.1|	42.1	Dyschoriste oblongifolia voucher B. Herring 697 (FLAS 183485) tRNA-Gly (trnG) gene and trnG-trnR intergenic spacer, partial sequence; chloroplast
CATGGCCAAGACGAACAAGAA	piMY027aD09r	2432820	0	gb|BT031876.1|	42.1	Phytophthora capsici clone CBOT89-C17 mRNA sequence
CATGTCGACTCTGGCAAATCG	piMY027aD09r	6752532	1	gb|AY949982.1|	42.1	Hydractinia echinata clone 11.1-1 elongation factor 1 alpha (EF1alpha) mRNA, partial cds
CATGGACGGCGACGTGGCGCC	psHB002xB14f	10	1	gb|CP001511.1|	42.1	Methylobacterium extorquens AM1 megaplasmid, complete sequence
CATGAAATATTCATTGTGTAC	piMY027aD09r	9059155	1	emb|BX510992.5|	38.2	Zebrafish DNA sequence from clone DKEYP-93H6 in linkage group 20 Contains the gene for a novel protein (zgc:73376) and the gene for a novel protein (zgc:63493), complete sequence
CATGAAGATCAAGGTGGTGCC	gi|58126232|gb|CV936617.1|CV936617	501	1	gb|GQ339780.1|	38.2	Triticum aestivum actin gene, partial cds
CATGGATGGCGAGGAGACGTT	CL1879Contig1	401	1	gb|CP001891.1|	36.2	Klebsiella variicola At-22, complete genome
CATGCAGAACGAAGCCGGCCA	psZG008xL07f	28	1	gb|CP000850.1|	34.2	Salinispora arenicola CNS-205, complete genome
CATGCAGATTTTCGTGAAGAC	CL1Contig4833	876	0	emb|CU672242.8|	42.1	H.parasitica DNA sequence from clone HpEmoy2-5J7, complete sequence
CATGATCCCAAGGAGAGCAAT	piMY027aD09r	9137	1	emb|AL928855.7|	36.2	Mouse DNA sequence from clone RP23-452C10 on chromosome 2 Contains a ribosomal protein L27 (Rpl27) pseudogene and a novel gene, complete sequence
CATGGCCGACAAGAACAGCAA	CL527Contig1	116	1	emb|FN297819.1|	36.2	Gibberella fujikuroi mRNA for putative aspartate aminotransferase (aat1 gene), strain IMI58289
CATGACGTTGGAACAGGCGAT	CL1Contig609	361	1	gb|CP000590.1|	38.2	Ostreococcus lucimarinus CCE9901 chromosome 10, complete sequence
CATGTACAAGGACTACCGTGA	psML009xK08f	283	1	gb|CP001891.1|	36.2	Klebsiella variicola At-22, complete genome
CATGGCCAACGCCGGCCGCAA	psML006xN10f	348	1	tpe|BN001303.1|	42.1	TPA_reasm: Aspergillus nidulans FGSC A4 chromosome III
CATGGAGGGTGATACTCCCGT	gi|58103019|gb|CV913470.1|CV913470	228	0	gb|FJ638471.1|	42.1	Plasmopara halstedii voucher KUS-F23701 large subunit ribosomal RNA, partial sequence
CATGATCATGTACGGGAAGAG	psZG007xI20f	278	1	emb|AJ579650.1|	38.2	Streptomyces tenebrarius tobramycin biosynthetic gene cluster, strain ATCC 17920
CATGGGAGGGTATCAAGGCTG	psHB044xN24f	50	0	emb|FM987330.1|	38.2	TSA: Claviceps purpurea mRNA sequence, contig_0507
CATGCTCCACCGCTTGTGCGG	CL184Contig2	1701	0	emb|FN677754.1|	42.1	Cobetia sp. 224 partial 16S rRNA gene, strain 224
CATGGGAAGATGAGACCGATA	piMY027aD09r	1893776	1	emb|CU633872.1|	36.2	Podospora anserina genomic DNA chromosome 6, supercontig 4
CATGCGCTACGCCAAGATGCT	CL1803Contig1	514	1	ref|XM_001931682.1|	42.1	Pyrenophora tritici-repentis Pt-1C-BFP phosphoenolpyruvate carboxykinase, mRNA
CATGAGAAGAAAGAAGAATGC	piMY027aD09r	8555697	1	emb|AL844506.2|	38.2	Plasmodium falciparum 3D7 chromosome 7
CATGGTGAAACCCCATCTCTA	psZS004xK06f	50	1	gb|AC239918.2|	42.1	Homo sapiens FOSMID clone ABC27-1903E18 from chromosome 9, complete sequence
CATGAAGTGCGACGTCGACAT	psHB033xF18f	442	1	gb|GU363348.1|	42.1	Colisa fasciata beta-actin mRNA, complete cds
CATGGCCGCCGACACGGAGCC	psHB028xI06f	194	0	gb|CP001001.1|	36.2	Methylobacterium radiotolerans JCM 2831, complete genome
CATGTCTTGATTCCCAAAAAA	piMY027aD09r	2064149	1	emb|FN357350.1|	34.2	Schistosoma mansoni genome sequence supercontig Smp_scaff000059
CATGGAGCGCGACCGCCTTCG	piMY027aD09r	4154909	1	gb|BT031595.1|	36.2	Phytophthora capsici clone CBOT41-F10 mRNA sequence
CATGCTCCGTGAACAGATCGC	psMA018xM15f	231	1	ref|XM_957207.1|	36.2	Neurospora crassa OR74A hypothetical protein partial mRNA
CATGTACAAGGAATACCCTGA	psZO010iD11r	289	1	gb|CP001635.1|	36.2	Variovorax paradoxus S110 chromosome 1, complete sequence
CATGTGCCAGGGAGGCGACTT	CL1Contig1665	824	1	ref|XM_001605153.1|	42.1	PREDICTED: Nasonia vitripennis similar to putative peptidyl-prolyl cis-trans isomerase (LOC100121594), mRNA
CATGAACCCTAAAACTTATGA	psHB043xA05f	513	1	gb|AC148876.2|	36.2	Pan troglodytes BAC clone CH251-50I16 from Y, complete sequence
CATGAACAGGAACAAAGAAAA	gi|58153955|gb|CV964206.1|CV964206	282	1	gb|CP001098.1|	38.2	Halothermothrix orenii H 168, complete genome
CATGTAAAAATAAATATAAAG	psHB042xD21f	426	1	emb|BX530027.11|	40.1	Zebrafish DNA sequence from clone DKEYP-81G7 in linkage group 2 Contains part of the gene for a novel protein similar to vertebrate astrotactin 1 (ASTN1, zgc:113405) and a CpG island, complete sequence
CATGGCGGCGGCTATGGCGGG	CL1Contig2596	735	1	ref|XM_365677.1|	40.1	Magnaporthe grisea 70-15 predicted protein (MGG_02379) partial mRNA
CATGATCCTTTTTGATGCGGA	piMY019aD04r	69	1	gb|CP001656.1|	34.2	Paenibacillus sp. JDR-2, complete genome
CATGTTGGACTGTAAGAACTC	piMY027aD09r	5064665	1	ref|XM_002328698.1|	34.2	Populus trichocarpa predicted protein, mRNA
CATGCCTCGTGGCGTGCCGCA	gi|58101551|gb|CV912023.1|CV912023	201	1	gb|CP000738.1|	34.2	Sinorhizobium medicae WSM419, complete genome
CATGAAAAGATGAGAACAGAG	piMY027aD09r	9743095	1	dbj|AB013387.1|	38.2	Arabidopsis thaliana genomic DNA, chromosome 5, TAC clone: K18G13
CATGTGAAAAACAAGAAAACA	gi|58103255|gb|CV913706.1|CV913706	385	1	emb|CU693366.5|	42.1	Zebrafish DNA sequence from clone CH1073-209E23, complete sequence
CATGAGAAGAAAGAAGAAGGA	piMY027aD09r	8555697	1	ref|XM_002441053.1|	42.1	Sorghum bicolor hypothetical protein, mRNA
CATGAAGATTTGCGTGCTCGG	piMY027aD09r	5875079	1	ref|XM_365662.2|	38.2	Magnaporthe grisea 70-15 hypothetical protein (MGG_02364) partial mRNA
CATGCTCGACCACTTCAACTA	psHB033xO03f	225	1	gb|CP000090.1|	40.1	Ralstonia eutropha JMP134 chromosome 1, complete sequence
CATGAAGGAGCAACTCGTATG	psZO008iE09r	133	1	ref|XM_002288972.1|	38.2	Thalassiosira pseudonana CCMP1335 probable glactonolatone dehydrogenase, mRNA
CATGCGTCAAACTGGTGCTGT	piMY027aD09r	9221514	1	gb|CP001816.1|	36.2	Sulfurospirillum deleyianum DSM 6946, complete genome
CATGGAGGAGCTGGAGGAGCT	gi|58146149|gb|CV956358.1|CV956358	488	1	dbj|AK351565.1|	42.1	Sus scrofa mRNA, clone:THY010037E11, expressed in thymus
CATGCAGATTTTCGTTAAGAC	piMY027aD09r	5542696	1	ref|XM_002627579.1|	40.1	Ajellomyces dermatitidis SLH14081 ubiquitin, mRNA
CATGGACAATGTTAAAGCCAA	piMY027aD09r	7884164	0	ref|XM_002115776.1|	36.2	Trichoplax adhaerens hypothetical protein, mRNA
CATGAACCCATCTACAGATTC	piMY027aD09r	1828780	1	ref|XM_001752196.1|	36.2	Physcomitrella patens subsp. patens predicted protein (PHYPADRAFT_64559) mRNA, complete cds
CATGGCCACTATCGACAAGTA	psHB039xO23f	219	1	gb|CP001790.1|	34.2	Pectobacterium wasabiae WPP163, complete genome
CATGTGCATACATGCTTCATG	psHB024xG02f	121	1	emb|CR381654.7|	36.2	Zebrafish DNA sequence from clone DKEY-30K9 in linkage group 5, complete sequence
CATGTGTCAAGGAGGGGATTT	piMY027aD09r	9600825	1	ref|XM_002306896.1|	42.1	Populus trichocarpa predicted protein, mRNA
CATGTCGACTCTGGCAAGTCA	CL1Contig5659	481	1	gb|BT087694.1|	42.1	Zea mays full-length cDNA clone ZM_BFb0160N03 mRNA, complete cds
CATGTTGACTCTGGCAAGTCG	piMY027aD09r	6752532	1	gb|AY550990.1|	42.1	Elaeis guineensis elongation factor 1-alpha 1 (EF1-a1) mRNA, complete cds
CATGCAAATTTTTGTAAAGAC	piMY027aD09r	9316538	1	ref|NM_001159859.1|	42.1	Nasonia vitripennis ubiquitin C-like (LOC100115227), mRNA
CATGTGCGGTGATTACTTCCG	piMY027aD09r	4941440	1	ref|XM_001271637.1|	38.2	Aspergillus clavatus NRRL 1 hypothetical protein (ACLA_046780), partial mRNA
CATGGCGCTGGCCAAGGACTC	psHB020xN21f	86	1	gb|CP001700.1|	36.2	Catenulispora acidiphila DSM 44928, complete genome
CATGACGACGCTGATTGCCCG	psHB030xC16f	6	1	gb|AY456095.1|	36.2	Phytophthora nicotianae heat shock protein 70 (Hsp70c) gene, complete cds
CATGACAATGGTCTTGTAGCC	psHB044xN24f	288	0	ref|XM_002628286.1|	42.1	Ajellomyces dermatitidis SLH14081 transaldolase, mRNA
CATGGTGAACTTCACGGTCGA	CL1Contig4895	152	0	gb|AE016817.4|	38.2	Ashbya gossypii (= Eremothecium gossypii) ATCC 10895 chromosome IV, complete sequence
CATGGTTTTTCTTGCAAAAAA	psHB032xO01f	603	1	gb|CP001941.1|	38.2	Aciduliprofundum boonei T469, complete genome
CATGTTACTTTTGCTGAAAAA	gi|58110668|gb|CV921119.1|CV921119	484	0	ref|XM_002259358.1|	36.2	Plasmodium knowlesi strain H hypothetical protein (PKH_093660) mRNA, complete cds
CATGCAGTTCAACAAGTCCAT	psHB037xF09f	415	1	gb|CP000878.1|	36.2	Prochlorococcus marinus str. MIT 9211, complete genome
CATGTTGATACTTTGTAAGGA	piMY027aD09r	9302013	1	gb|AC128638.34|	36.2	Medicago truncatula clone mth2-36h10, complete sequence
CATGTGGAGAAAGACAAGGCG	psHB030xI11f	340	1	ref|XM_001753771.1|	36.2	Physcomitrella patens subsp. patens predicted protein (PHYPADRAFT_66466) mRNA, complete cds
CATGAACGAAGTGCAGCTCGG	CL1389Contig1	137	1	gb|AC188061.1|	34.2	Callithrix jacchus chromosome UNK clone CH259-57H12, complete sequence
CATGGCCTTCACCTTCAAGAA	psMC011xL12f	17	1	gb|CP001715.1|	42.1	Candidatus Accumulibacter phosphatis clade IIA str. UW-1, complete genome
CATGCCCTCCTTATCCTGGAT	psZG005xL02f	97	1	dbj|AK346579.1|	40.1	Sus scrofa mRNA, clone:MLN010014E03, expressed in mesenteric lymph nodes
CATGTACAAGACGGATAGAGC	piMY027aD09r	9609002	1	gb|FJ809744.1|	38.2	Solanum pennellii chromosome 7 clone C07SpCP034K014.P4H06, complete sequence
CATGCAAATCTTCGTGAAGAC	piMY027aD09r	2623078	1	ref|XM_001700261.1|	42.1	Chlamydomonas reinhardtii ribosomal protein L40, component of cytosolic 80S ribosome and 60S large subunit (RPL40) mRNA, complete cds
CATGTACACCGGTTTGGTGAA	CL1Contig4039	693	1	gb|CP000769.1|	34.2	Anaeromyxobacter sp. Fw109-5, complete genome
CATGAAGATCAAGGTGATGGC	psHB037xC11f	316	1	dbj|AP009178.1|	38.2	Nitratiruptor sp. SB155-2 genomic DNA, complete genome
CATGGCCTTTCGCCTCTGAAA	piMY027aD09r	10404173	0	dbj|AP011077.1|	42.1	Oryza sativa Indica Group mitochondrial DNA, complete genome, cultivar: Lead rice
CATGATCACTGGTACTTCTCA	piMY027aD09r	8058789	1	gb|FJ411309.1|	42.1	Thielaviopsis basicola culture-collection CMW:25440 transcription elongation factor 1 alpha gene, partial cds
CATGTCATTCTGGAACTAGAA	psHB030xO02f	34	1	gb|CP001779.1|	34.2	Streptobacillus moniliformis DSM 12112, complete genome
CATGTTTTTCCCTTTTTTCCC	gi|58108379|gb|CV918830.1|CV918830	442	1	gb|CP000557.1|	38.2	Geobacillus thermodenitrificans NG80-2, complete genome
CATGATCAACGAGGTCGACGC	piMY001aF11r	197	0	gb|GU456632.1|	42.1	Sporothrix globosa isolate 27135 calmodulin (cal) gene, partial cds
CATGACGCAAATCATGTTTGA	psHB032xL01f	396	1	gb|EF640326.1|	42.1	Karenia mikimotoi strain CCMP429 actin (Act1) mRNA, partial cds
CATGAAGTGTGACGTTGATAT	piMY018aC07r	227	0	gb|GQ342813.1|	42.1	Lichtheimia ramosa culture-collection CBS:112528 clone 1 actin-like gene, partial sequence
CATGCGCTGCATGAATTGTGA	psMY009iH06r	484	1	gb|CP000159.1|	36.2	Salinibacter ruber DSM 13855, complete genome
CATGGGTTAGTCGATCATAAG	psHB040xG02f	111	1	gb|GU214474.1|	34.2	Pseudocercospora fijiensis strain X300 28S large subunit ribosomal RNA gene, partial sequence
CATGATCACGGGTGTGCGTGT	CL70Contig1CATGGGATGACCCAGCAAATG	4	1	gb|AC163395.6|	36.2	Mus musculus chromosome 7, clone RP24-251J14, complete sequence
CATGAAGGCGTCGCTCAAGCG	psHB025xO21f	398	0	gb|AF424639.1|	42.1	Phytophthora infestans clone MY-01-C-01 K+ channel protein mRNA, complete cds
CATGAGAAGAAAGAAGTAGGC	piMY027aD09r	8555697	1	gb|CP001176.1|	36.2	Bacillus cereus B4264, complete genome
CATGCAGATCTTTGTCAAAAC	piMY027aD09r	10162025	1	gb|BT114996.1|	42.1	Picea glauca clone GQ03606_M14 mRNA sequence
CATGTACTTCGAAGTAATCAG	piMY027aD09r	3294046	1	emb|FN317988.1|	34.2	Schistosoma japonicum isolate Anhui full length mRNA clone SJFCE2126.002|FSE_225_48_H06, complete sequence
CATGTTCGAGACGTTCAACGC	piMY017aB01r	418	1	gb|AF156157.1|AF156157	42.1	Schizophyllum commune actin 1 (ACT1) gene, complete cds
CATGTTTTTTGTTCCTTTCGA	psHB040xH11f	119	1	ref|XM_001323992.1|	38.2	Trichomonas vaginalis G3 HEAT repeat family protein (TVAG_458760) partial mRNA
CATGTTCTTCTTCTTCGTGTC	CL1Contig2060	229	1	ref|XM_002473212.1|	38.2	Postia placenta Mad-698-R predicted protein, mRNA
CATGCTATACCCCAGCCGCGT	gi|58114021|gb|CV924478.1|CV924478	380	1	ref|XM_001922088.1|	34.2	PREDICTED: Danio rerio similar to Hyaluronidase-4 (Hyal-4) (Hyaluronoglucosaminidase-4) (LOC100149853), mRNA
CATGCTATTTCCACCCTTTTC	piMY027aD09r	7971149	1	gb|AC237394.1|	38.2	Neurospora tetrasperma clone JGIFHCO-17H5, complete sequence
CATGTCCATGATGGGGAAAAT	CL1Contig2026	309	1	gb|CP001016.1|	36.2	Beijerinckia indica subsp. indica ATCC 9039, complete genome
CATGCATTCCCAAACAACCCG	psZS012xF24f	252	1	gb|DQ340437.1|	40.1	Cornus oligophlebia voucher Xiang 02-231 26S ribosomal RNA gene, partial sequence
CATGGAGGCCAAGAAGAAGGA	CL1Contig1995	969	1	gb|CP001826.1|	38.2	Thermobaculum terrenum ATCC BAA-798 chromosome 2, complete sequence
CATGGACCCGTACGTGGTCAC	psML005xA15f	385	0	gb|FJ493006.1|	42.1	Phytophthora cinnamomi clone 3225 glutamine synthetase mRNA, partial cds
CATGAAGTGCGACGTTGATAT	CL1Contig1918	973	1	dbj|AB509262.1|	42.1	Folsomia candida mRNA for beta-actin, complete cds
CATGTACGTATCCAAGATGGT	piMY027aD09r	424444	1	gb|FJ013629.1|	36.2	Alpheus cf. malleator CRH-2008 voucher 98-056 elongation factor 2 mRNA, partial cds
CATGCGCAACACGATCAAGGA	psMA015xN09f	276	1	emb|FP093274.1|	42.1	Phyllostachys edulis cDNA clone: bphylf049n18, full insert sequence
CATGACCAAGAACGGCCGCAT	psZS004xD21f	139	1	ref|XM_001803747.1|	40.1	Phaeosphaeria nodorum SN15 hypothetical protein partial mRNA
CATGAAGATCAAGGGGGTGGC	psHB037xC11f	316	1	gb|AY729851.1|	36.2	Thraustotheca clavata actin gene, partial cds
CATGGGCTAGTCGATCCTAAG	psHB015xA17f	435	1	gb|GU214474.1|	34.2	Pseudocercospora fijiensis strain X300 28S large subunit ribosomal RNA gene, partial sequence
CATGTTCCTCCTCTTCTTCCT	psHA007iB11r	163	1	ref|XM_002619211.1|	38.2	Clavispora lusitaniae ATCC 42720 hypothetical protein, mRNA
CATGGAGTTATTACTAAAAAA	piMY027aD09r	9476357	1	gb|CP001844.1|	34.2	Staphylococcus aureus 04-02981, complete genome
CATGAACGAGTGGAGCACAAG	CL1Contig2376	377	1	gb|CP001638.1|	34.2	Geobacillus sp. WCH70, complete genome
CATGCAGATCTTCGTGAAGAC	psHB001xP08f	410	0	ref|NG_016471.1|	42.1	Mus musculus predicted gene 11808 (Gm11808) pseudogene on chromosome 4
CATGGCTGTCGGAAAGAACAA	psML011xP07f	7	0	gb|BT032414.1|	42.1	Phytophthora capsici clone CBOU93-B03 mRNA sequence
CATGCCATGGTACAAGGGACC	piMY012aB01r	637	0	gb|EU360789.1|	42.1	Acytostelium leptosomum elongation factor 1 alpha gene, partial cds
CATGCTAAACATGGAGGAGGC	psMA004xA22f	180	1	dbj|AP009049.1|	34.2	Clostridium kluyveri NBRC 12016 DNA, complete genome
CATGTCAGATTTTTCATTTCT	piMY027aD09r	10408361	1	gb|BC091672.1|	42.1	Danio rerio cDNA clone IMAGE:7140994
CATGTTGAGCGACGACGACAG	CL1262Contig1	132	1	gb|CP000463.1|	36.2	Rhodopseudomonas palustris BisA53, complete genome
CATGGTCAAGATGAGTATCAC	psHB028xO14f	356	0	gb|EF564003.1|	42.1	Phytophthora ramorum cellulose synthase 3 (CES3) gene, complete cds
CATGGCCGTGCTGCTCAGCGT	piMY027aD09r	5855888	1	dbj|AP011532.1|	38.2	Methanocella paludicola SANAE DNA, complete genome
CATGCTCGCTGCCCGTGTGAT	piMY011aD11r	187	1	gb|CP001727.1|	34.2	Alicyclobacillus acidocaldarius subsp. acidocaldarius DSM 446, complete genome
CATGGCGAGCACCTCGGAGCC	psHB042xK03f	263	0	ref|XM_001803798.1|	40.1	Phaeosphaeria nodorum SN15 hypothetical protein partial mRNA
CATGCACAATCGCAAGTACTG	psMC005xM23f	38	1	gb|CP000584.1|	34.2	Ostreococcus lucimarinus CCE9901 chromosome 4, complete sequence
CATGTGGTTTAATTCGATTAT	psMA012xE23f	292	1	gb|GU304356.1|	42.1	Uncultured rumen bacterium clone L406RT-4-C04 16S ribosomal RNA gene, partial sequence
CATGAAGAAGATCGAGGAGAA	psZG006xH19f	233	1	ref|XM_002562584.1|	42.1	Penicillium chrysogenum Wisconsin 54-1255 hypothetical protein (Pc20g00680) mRNA, complete cds
CATGGCCAACGCCGGCCCCAA	psHB038xK16f	354	0	emb|FM989246.1|	42.1	TSA: Claviceps purpurea mRNA sequence, contig_2423
CATGACAAACCGTGCAATAAA	CL1Contig3744	711	1	gb|EZ404791.1|	34.2	TSA: Artemisia annua strain Uganda Contig21286, mRNA sequence
CATGCCTGGTGGTATGCCCGG	CL1Contig4105	362	1	gb|EF392678.1|	42.1	Dendrolimus punctatus x Dendrolimus tabulaeformis heat shock protein 70 (hsp70) mRNA, complete cds
CATGATTTTTGCCTTAAAAAA	CL1Contig2466	604	1	gb|FJ797673.1|	38.2	Campylobacter coli strain TF1-13 CmeR (cmeR), CmeA (cmeA), CmeB (cmeB), and CmeC (cmeC) genes, complete cds
CATGCGCGAGCGCTCGATGGC	psMC005xH16f	312	0	gb|DQ178049.1|	38.2	Uncultured Tulasnella voucher C2MN5 large subunit ribosomal RNA gene, partial sequence
CATGGCGGCGGCCATGGCGGC	psHB043xL14f	538	1	emb|CU695348.1|	42.1	Oryza sativa (indica cultivar-group) mRNA for putative inosine monophosphate dehydrogenase: SUNTG01, complete cds
CATGTCCAAGGTCTACCAGAG	psMA016xG02f	261	1	gb|BT031461.1|	38.2	Phytophthora capsici clone CBOT17-D19 mRNA sequence
CATGTGGAGAAAAAAGGGCAA	piMY027aD09r	10251799	1	gb|CP001052.1|	36.2	Burkholderia phytofirmans PsJN chromosome 1, complete sequence
CATGCCCACCCGCTACGTCGC	psZG001xB09f	267	1	ref|XM_001226210.1|	34.2	Chaetomium globosum CBS 148.51 hypothetical protein (CHGG_10944) partial mRNA
CATGGTTTTGCTTGATTTCTC	gi|58134009|gb|CV944253.1|CV944253	629	1	ref|XM_001200033.1|	38.2	PREDICTED: Strongylocentrotus purpuratus similar to ORF2-encoded protein (LOC763905), mRNA
CATGTTCTTGGACCTGCTTTA	piMY027aD09r	23991	1	gb|AC132115.2|	36.2	Mus musculus BAC clone RP24-146A13 from 1, complete sequence
CATGAGGTTGAACTTTCAGCT	piMY027aD09r	3563593	1	ref|XM_002491485.1|	34.2	Pichia pastoris GS115 hypothetical protein (PAS_chr2-1_0868) mRNA, complete cds
CATGGGCATGGGCATGGGCAT	CL1278Contig1	425	1	gb|CP000353.2|	42.1	Cupriavidus metallidurans CH34 megaplasmid, complete sequence
CATGCGCCAGACGGTCGCCGT	psZG003xA24f	477	1	gb|GQ922837.1|	42.1	Pseudozyma flocculosa elongation factor 1-alpha (EF1a) gene, complete cds
CATGCAGATTTTCGTCAAGAC	CL1Contig3247	685	0	ref|XM_002565137.1|	42.1	Penicillium chrysogenum Wisconsin 54-1255 hypothetical protein (Pc22g12390) mRNA, complete cds
CATGCATAAATACCCAACTGC	psHB020xG06f	105	0	gb|FJ794897.1|	42.1	Aphanomyces sp. APH3 strain APH3_FAS01 18S ribosomal RNA gene, partial sequence; internal transcribed spacer 1, 5.8S ribosomal RNA gene, and internal transcribed spacer 2, complete sequence; and 28S ribosomal RNA gene, partial sequence
CATGTCTTCCAAGAAGACGAT	piMY027aD09r	7365011	1	tpg|BK006949.1|	36.2	TPA_inf: Saccharomyces cerevisiae strain S288C chromosome XVI, complete sequence
CATGAGTTTATTTTGTTTTTT	gi|58106406|gb|CV916857.1|CV916857	200	1	gb|CP001876.1|	40.1	Campylobacter jejuni subsp. jejuni IA3902, complete genome
CATGTTTTTTATTTATTTATT	piMY027aD09r	8596199	1	emb|CU896640.11|	42.1	Zebrafish DNA sequence from clone CH73-116F3 in linkage group 18, complete sequence
CATGTGATTGTCCTCGAACAG	gi|58146418|gb|CV956627.1|CV956627	438	1	ref|XM_002372315.1|	36.2	Aspergillus flavus NRRL3357 salicylate hydroxylase, putative, mRNA
CATGGAAATCAGCAGATATAA	CL1061Contig1	7	1	ref|XM_002631389.1|	36.2	Caenorhabditis briggsae Hypothetical protein CBG03297 (CBG03297) mRNA, complete cds
CATGGCATTAACGGGTAACGG	psHB020xG06f	279	0	gb|GU297683.1|	42.1	Uncultured eukaryote clone AS.E72# 18S ribosomal RNA gene, partial sequence
CATGGCTTTAAAATGTATTTA	CL1638Contig1	454	1	emb|AL121759.25|	42.1	Human DNA sequence from clone RP5-872K7 on chromosome 20 Contains two novel genes, the 5' end of the C20orf19 gene for hypothalamus protein HT013, the RPL24P2 gene for ribosomal protein L24 pseudogene 2, the RPS15AP1 gene for ribosomal protein S15a pseudogene 1 and three CpG islands, complete sequence
CATGCAGATTTTCGTGAAAAC	CL1Contig4833	876	1	dbj|AP006485.2|	42.1	Cyanidioschyzon merolae DNA, chromosome 3, complete genome, complete sequence
CATGTTGAAGTAGTTTGTGTA	psHB024xE14f	101	1	ref|XM_630644.1|	38.2	Dictyostelium discoideum AX4 hypothetical protein (DDB_G0290455) mRNA, complete cds
CATGCCGTAGGAGATATTCCT	piMY027aD09r	8071228	1	gb|EZ420280.1|	42.1	TSA: Pinctada maxima PmaxCL143Contig1, mRNA sequence
						263.6
