# Supplementary material for: Whole genome wide expression profiles of Vitis amurensis grape responding to downy mildew by using Solexa sequencing technology
Source: BMC Plant Biol. 2010 Oct 28;10:234. doi: 10.1186/1471-2229-10-234 (PMC3017854; doi:10.1186/1471-2229-10-234)
Supplement: Additional file 4 — List of "Zuoshan-1" transcripts upregulated for at least 2 fold in INF library. Two fold and more upregualted genes with pathway annotation in INF library were listed in different categories. [file 1471-2229-10-234-S4.XLS]

## Sheet: grape0621additional_file_4
Transcripts upregulated for at least 2 fold in INF library
Gene	EC number	KEGG function description	NCBI annotation	P-Value	FDR	log2(Ratio(INF/CON))
Ribosome
GSVIVT00020335001	-	large subunit ribosomal protein L23e	gi|242034221|ref|XP_002464505.1|/3.54816e-67/hypothetical protein SORBIDRAFT_01g019770 [Sorghum bicolor]	0.33	1	1.43
GSVIVT00023920001	-	large subunit ribosomal protein L10e	gi|225434307|ref|XP_002264609.1|/2.54105e-127/PREDICTED: hypothetical protein [Vitis vinifera]	0.45	1	1.17
GSVIVT00028043001	-	large subunit ribosomal protein L19e	gi|225437447|ref|XP_002272357.1|/2.52273e-93/PREDICTED: similar to 60S ribosomal protein L19 [Vitis vinifera]	0.39	1	1.3
GSVIVT00006768001	-	large subunit ribosomal protein L7e	gi|225445899|ref|XP_002262697.1|/4.23652e-115/PREDICTED: hypothetical protein [Vitis vinifera]	0.35	1	1.4
GSVIVT00013816001	-	small subunit ribosomal protein S17e	gi|270235899|emb|CBI25023.1|/1.65837e-56/unnamed protein product [Vitis vinifera]	0.23	1	1.72
GSVIVT00034120001	-	large subunit ribosomal protein L9e	gi|225442192|ref|XP_002276785.1|/1.60151e-104/PREDICTED: hypothetical protein [Vitis vinifera]	0.44	1	1.19
GSVIVT00017978001	-	large subunit ribosomal protein L7Ae	gi|270226971|emb|CBI15705.1|/1.66148e-115/unnamed protein product [Vitis vinifera]	0.24	1	1.7
GSVIVT00031743001	-	large subunit ribosomal protein L3e	gi|270229295|emb|CBI18223.1|/0/unnamed protein product [Vitis vinifera]	0.45	1	1.17
GSVIVT00023424001	-	small subunit ribosomal protein S18	gi|147843953|emb|CAN83711.1|/1.10409e-84/hypothetical protein [Vitis vinifera]	0.13	1	2.09
GSVIVT00026373001	-	small subunit ribosomal protein S13e	gi|225453951|ref|XP_002280012.1|/2.15185e-81/PREDICTED: hypothetical protein [Vitis vinifera]	0.34	1	1.42
GSVIVT00036802001	-	large subunit ribosomal protein L8e	gi|225431169|ref|XP_002269409.1|/7.19772e-140/PREDICTED: hypothetical protein [Vitis vinifera]	0.35	1	1.4
GSVIVT00018552001	-	large subunit ribosomal protein L23Ae	gi|225449635|ref|XP_002284261.1|/3.34189e-59/PREDICTED: hypothetical protein [Vitis vinifera]	0.42	1	1.24
GSVIVT00001686001	-	large subunit ribosomal protein L13e	gi|225449778|ref|XP_002274000.1|/4.39281e-98/PREDICTED: hypothetical protein [Vitis vinifera]	0.48	1	1.12
GSVIVT00004884001	-	large subunit ribosomal protein L32e	gi|225467959|ref|XP_002268019.1|/1.5547e-62/PREDICTED: hypothetical protein [Vitis vinifera]	0.47	1	1.14
GSVIVT00006221001	-	small subunit ribosomal protein S27e	gi|270242064|emb|CBI29279.1|/2.98038e-45/unnamed protein product [Vitis vinifera]	0.35	1	1.39
GSVIVT00028518001	-	large subunit ribosomal protein L23e	gi|242034221|ref|XP_002464505.1|/3.54816e-67/hypothetical protein SORBIDRAFT_01g019770 [Sorghum bicolor]	0.4	1	1.27
GSVIVT00021579001	-	small subunit ribosomal protein S14e	gi|270243921|emb|CBI30860.1|/1.0323e-63/unnamed protein product [Vitis vinifera]	0.45	1	1.16
GSVIVT00037325001	-	small subunit ribosomal protein S14e	gi|270241069|emb|CBI28297.1|/3.22161e-65/unnamed protein product [Vitis vinifera]	0.37	1	1.35
GSVIVT00032736001	-	small subunit ribosomal protein S11e	gi|225430422|ref|XP_002285422.1|/1.31639e-70/PREDICTED: hypothetical protein [Vitis vinifera]	0.42	1	1.24
GSVIVT00017702001	-	small subunit ribosomal protein S7e	gi|225455964|ref|XP_002278386.1|/1.90619e-102/PREDICTED: hypothetical protein isoform 2 [Vitis vinifera]	0.43	1	1.22
GSVIVT00031119001	-	small subunit ribosomal protein S24e	gi|225451247|ref|XP_002276521.1|/3.77458e-64/PREDICTED: hypothetical protein [Vitis vinifera]	0.31	1	1.5
GSVIVT00019990001	-	small subunit ribosomal protein S18e	gi|270241485|emb|CBI28706.1|/4.14864e-73/unnamed protein product [Vitis vinifera]	0.48	1	1.1
GSVIVT00005649001	-	large subunit ribosomal protein L14e	gi|270236316|emb|CBI25584.1|/3.98683e-42/unnamed protein product [Vitis vinifera]	0.3	1	1.52
GSVIVT00002840001	-	large subunit ribosomal protein L17e	gi|270240398|emb|CBI27629.1|/6.64912e-93/unnamed protein product [Vitis vinifera]	0.35	1	1.39
GSVIVT00019777001	-	small subunit ribosomal protein S21e	gi|225432304|ref|XP_002273548.1|/5.28287e-42/PREDICTED: hypothetical protein isoform 2 [Vitis vinifera]	0.42	1	1.23
GSVIVT00022684001	-	large subunit ribosomal protein L18e	gi|270257496|emb|CBI39539.1|/8.30016e-93/unnamed protein product [Vitis vinifera]	0.14	1	2.04
GSVIVT00006249001	-	large subunit ribosomal protein L10e	gi|225425352|ref|XP_002275297.1|/4.63566e-131/PREDICTED: hypothetical protein isoform 2 [Vitis vinifera]	0.27	1	1.58
GSVIVT00033028001	-	large subunit ribosomal protein L18e	gi|270234373|emb|CBI22977.1|/3.38534e-97/unnamed protein product [Vitis vinifera]	0.21	1	1.78
GSVIVT00016616001	-	small subunit ribosomal protein S30e	gi|270253593|emb|CBI35991.1|/7.91752e-22/unnamed protein product [Vitis vinifera]	0.37	1	1.35
GSVIVT00002547001	-	small subunit ribosomal protein S10e	gi|270251009|emb|CBI34383.1|/1.73823e-73/unnamed protein product [Vitis vinifera]	0.4	1	1.3
GSVIVT00006610001	-	small subunit ribosomal protein S27Ae	gi|225462644|ref|XP_002266750.1|/1.13372e-70/PREDICTED: hypothetical protein [Vitis vinifera]	0.33	1	1.43
GSVIVT00016611001	-	large subunit ribosomal protein L13e	gi|225445005|ref|XP_002282984.1|/1.79784e-50/PREDICTED: hypothetical protein [Vitis vinifera]	0.16	1	1.95
GSVIVT00007016001	-	small subunit ribosomal protein S25e	gi|270229654|emb|CBI18574.1|/2.59929e-33/unnamed protein product [Vitis vinifera]	0.16	1	1.95
GSVIVT00016251001	-	small subunit ribosomal protein S19e	gi|225457277|ref|XP_002284393.1|/1.54672e-78/PREDICTED: hypothetical protein [Vitis vinifera]	0.31	1	1.47
GSVIVT00004638001	-	large subunit ribosomal protein L5e	gi|225468097|ref|XP_002265940.1|/1.49846e-148/PREDICTED: hypothetical protein [Vitis vinifera]	0.25	1	1.64
GSVIVT00020295001	-	large subunit ribosomal protein L14e	gi|270256900|emb|CBI23666.1|/4.98545e-85/unnamed protein product [Vitis vinifera]	0.14	1	2
GSVIVT00023193001	-	large subunit ribosomal protein L12e	gi|225439982|ref|XP_002281255.1|/8.32512e-89/PREDICTED: hypothetical protein [Vitis vinifera]	0.05	1	2.58
GSVIVT00031714001	-	small subunit ribosomal protein S18e	gi|270241485|emb|CBI28706.1|/4.23943e-44/unnamed protein product [Vitis vinifera]	0.5	1	1.08
GSVIVT00016000001	-	large subunit ribosomal protein L27Ae	gi|225456914|ref|XP_002281019.1|/1.02445e-82/PREDICTED: hypothetical protein [Vitis vinifera]	0.13	1	2.07
GSVIVT00033757001	-	large subunit ribosomal protein L7e	gi|225465520|ref|XP_002272916.1|/1.11607e-139/PREDICTED: hypothetical protein [Vitis vinifera]	0.15	1	2
GSVIVT00011306001	-	large subunit ribosomal protein LP1,LP2	gi|225466733|ref|XP_002266328.1|/5.97375e-30/PREDICTED: hypothetical protein isoform 2 [Vitis vinifera]	0.47	1	1.14
GSVIVT00001420001	-	small subunit ribosomal protein S25e	gi|270244839|emb|CBI32218.1|/2.59148e-33/unnamed protein product [Vitis vinifera]	0.46	1	1.17
GSVIVT00030850001	-	large subunit ribosomal protein L10e	gi|225466027|ref|XP_002267116.1|/7.90034e-139/PREDICTED: hypothetical protein [Vitis vinifera]	0.46	1	1.17
GSVIVT00027688001	-	small subunit ribosomal protein S2	gi|225461465|ref|XP_002282433.1|/1.35864e-119/PREDICTED: hypothetical protein, partial [Vitis vinifera]	0.09	1	2.32
GSVIVT00006153001	-	small subunit ribosomal protein S6e	gi|225462854|ref|XP_002271632.1|/2.84167e-110/PREDICTED: hypothetical protein isoform 1 [Vitis vinifera]	0.34	1	1.42
GSVIVT00008905001	-	large subunit ribosomal protein L18	gi|270306796|emb|CBI34300.1|/2.54147e-104/unnamed protein product [Vitis vinifera]	0.2	1	1.81
GSVIVT00016201001	-	small subunit ribosomal protein S19	gi|270226385|emb|CBI15119.1|/1.96937e-61/unnamed protein product [Vitis vinifera]	0.2	1	1.81
GSVIVT00028015001	-	large subunit ribosomal protein L22e	gi|225437392|ref|XP_002269845.1|/6.74447e-50/PREDICTED: hypothetical protein [Vitis vinifera]	0.27	1	1.58
GSVIVT00029484001	-	large subunit ribosomal protein L4e	gi|225435782|ref|XP_002285741.1|/2.06028e-46/PREDICTED: hypothetical protein [Vitis vinifera]	0.09	1	2.32
GSVIVT00018917001	-	large subunit ribosomal protein L10Ae	gi|270259919|emb|CBI31756.1|/1.04494e-129/unnamed protein product [Vitis vinifera]	0.08	1	2.32
GSVIVT00011509001	-	large subunit ribosomal protein L4	gi|270247624|emb|CBI32995.1|/4.90853e-56/unnamed protein product [Vitis vinifera]	0.26	1	1.58
GSVIVT00026598001	-	large subunit ribosomal protein L18	gi|270306401|emb|CBI23877.1|/2.70791e-67/unnamed protein product [Vitis vinifera]	0.26	1	1.58
GSVIVT00015193001	-	small subunit ribosomal protein S6e	gi|225459231|ref|XP_002285752.1|/3.8311e-111/PREDICTED: hypothetical protein [Vitis vinifera]	0.18	1	1.58
Amino sugar and nucleotide sugar metabolism
GSVIVT00034877001	EC:2.7.7.9	UTP--glucose-1-phosphate uridylyltransferase	gi|225431563|ref|XP_002282276.1|/0/PREDICTED: hypothetical protein [Vitis vinifera]	0.47	1	1.13
GSVIVT00034644001	EC:3.2.1.14	chitinase	gi|225434074|ref|XP_002275386.1|/8.20769e-131/PREDICTED: class IV chitinase [Vitis vinifera]	0.01	0.61	3.49
GSVIVT00031224001	EC:5.1.3.2	UDP-glucose 4-epimerase	gi|225465745|ref|XP_002264946.1|/0/PREDICTED: hypothetical protein [Vitis vinifera]	0.34	1	1.42
GSVIVT00030060001	EC:1.1.1.22	UDP-glucose 6-dehydrogenase	gi|225423505|ref|XP_002269733.1|/0/PREDICTED: hypothetical protein isoform 2 [Vitis vinifera]	0.17	1	1.93
GSVIVT00027921001	EC:4.2.1.46	dTDP-glucose 4,6-dehydratase	gi|225461808|ref|XP_002285634.1|/0/PREDICTED: hypothetical protein [Vitis vinifera]	0.5	1	1.09
GSVIVT00034638001	EC:3.2.1.14	chitinase	gi|225434068|ref|XP_002275122.1|/2.35245e-143/PREDICTED: hypothetical protein [Vitis vinifera]	0.01	0.46	3.58
GSVIVT00028703001	EC:2.6.1.16	glucosamine--fructose-6-phosphate aminotransferase (isomerizing)	gi|255547544|ref|XP_002514829.1|/0/glucosamine-fructose-6-phosphate aminotransferase, putative [Ricinus communis]	0.44	1	1.18
GSVIVT00006464001	EC:3.2.1.14	chitinase	gi|225462669|ref|XP_002264744.1|/4.95048e-146/PREDICTED: hypothetical protein [Vitis vinifera]	0.02	1	2.95
GSVIVT00014029001	EC:2.4.1.12	cellulose synthase A	gi|225454783|ref|XP_002274896.1|/0/PREDICTED: hypothetical protein [Vitis vinifera]	7.36e-05	0.03	4.95
GSVIVT00031642001	EC:5.1.3.6	UDP-D-glucuronate 4-epimerase	gi|225433491|ref|XP_002265088.1|/0/PREDICTED: hypothetical protein [Vitis vinifera]	0.13	1	2.06
GSVIVT00029850001	EC:5.1.3.2	UDP-glucose 4-epimerase	gi|225444161|ref|XP_002270765.1|/0/PREDICTED: hypothetical protein [Vitis vinifera]	0.29	1	1.52
GSVIVT00036349001	EC:2.7.7.27	glucose-1-phosphate adenylyltransferase	gi|225428422|ref|XP_002283855.1|/0/PREDICTED: hypothetical protein [Vitis vinifera]	0	0.06	4.58
GSVIVT00021053001	EC:1.1.1.22	UDP-glucose 6-dehydrogenase	gi|225452968|ref|XP_002284346.1|/0/PREDICTED: hypothetical protein [Vitis vinifera]	0.19	1	1.85
GSVIVT00030019001	EC:2.7.1.4	fructokinase	gi|270240074|emb|CBI27307.1|/0/unnamed protein product [Vitis vinifera]	0.02	0.89	3.09
GSVIVT00015671001	EC:2.4.1.12	cellulose synthase A	gi|147821627|emb|CAN70317.1|/0/hypothetical protein [Vitis vinifera]	0	0.2	4
GSVIVT00010603001	EC:2.7.1.4	fructokinase	gi|225455661|ref|XP_002263176.1|/1.84266e-162/PREDICTED: hypothetical protein [Vitis vinifera]	0.04	1	2.7
GSVIVT00034646001	EC:3.2.1.14	chitinase	gi|270235532|emb|CBI24659.1|/7.99298e-164/unnamed protein product [Vitis vinifera]	0.07	1	2.46
GSVIVT00025477001	EC:2.7.7.10,EC:2.7.7.12	galactose-1-phosphate uridylyltransferase,UDPglucose--hexose-1-phosphate uridylyltransferase	gi|270242999|emb|CBI29939.1|/2.06039e-175/unnamed protein product [Vitis vinifera]	0.22	1	1.74
GSVIVT00034626001	EC:3.2.1.14	chitinase	gi|225434050|ref|XP_002274537.1|/1.81923e-152/PREDICTED: hypothetical protein [Vitis vinifera]	0.11	1	2.17
GSVIVT00014579001	EC:2.7.7.27	glucose-1-phosphate adenylyltransferase	gi|225458219|ref|XP_002281223.1|/0/PREDICTED: hypothetical protein [Vitis vinifera]	0.01	0.68	3.32
GSVIVT00026410001	EC:5.1.3.6	UDP-D-glucuronate 4-epimerase	gi|225454014|ref|XP_002280967.1|/0/PREDICTED: hypothetical protein [Vitis vinifera]	0.43	1	1.22
GSVIVT00011587001	EC:3.2.1.14	chitinase	gi|225469709|ref|XP_002269727.1|/9.09715e-144/PREDICTED: hypothetical protein isoform 1 [Vitis vinifera]	0.06	1	2.58
GSVIVT00026412001	EC:5.1.3.6	UDP-D-glucuronate 4-epimerase	gi|225454018|ref|XP_002281007.1|/0/PREDICTED: hypothetical protein isoform 1 [Vitis vinifera]	0.26	1	1.58
GSVIVT00011588001	EC:3.2.1.14	chitinase	gi|10880381|emb|CAC14015.1|/1.54814e-151/chitinase [Vitis vinifera]	0.26	1	1.58
GSVIVT00020858001	EC:2.7.7.22,EC:2.7.7.13	mannose-1-phosphate guanylyltransferase	gi|270251649|emb|CBI35022.1|/0/unnamed protein product [Vitis vinifera]	0.26	1	1.58
Glycolysis / Gluconeogenesis
GSVIVT00009717001	EC:1.2.1.12	glyceraldehyde 3-phosphate dehydrogenase	gi|270226122|emb|CBI14856.1|/3.89381e-168/unnamed protein product [Vitis vinifera]	0.52	1	1.03
GSVIVT00021683001	EC:4.2.1.11	enolase	gi|225441000|ref|XP_002283632.1|/2.75127e-153/PREDICTED: similar to Enolase 2 [Vitis vinifera]	0.12	1	2.16
GSVIVT00021665001	EC:4.1.2.13	fructose-bisphosphate aldolase, class I	gi|225440976|ref|XP_002283381.1|/0/PREDICTED: hypothetical protein [Vitis vinifera]	0.48	1	1.11
GSVIVT00030426001	EC:4.1.2.13	fructose-bisphosphate aldolase, class I	gi|225424114|ref|XP_002282753.1|/0/PREDICTED: hypothetical protein [Vitis vinifera]	0.17	1	1.95
GSVIVT00002074001	EC:1.2.1.12	glyceraldehyde 3-phosphate dehydrogenase	gi|225462254|ref|XP_002263263.1|/0/PREDICTED: hypothetical protein [Vitis vinifera]	0.1	1	2.24
GSVIVT00013096001	EC:2.7.1.11	6-phosphofructokinase	gi|270259012|emb|CBI41063.1|/0/unnamed protein product [Vitis vinifera]	0.15	1	2
GSVIVT00030661001	EC:2.3.1.170,EC:1.1.1.2,EC:1.1.1.213,EC:1.3.1.20	6'-deoxychalcone synthase,alcohol dehydrogenase (NADP+),3alpha-hydroxysteroid dehydrogenase (A-specific),trans-1,2-dihydrobenzene-1,2-diol dehydrogenase	gi|270239536|emb|CBI26769.1|/0/unnamed protein product [Vitis vinifera]	0	0.21	4
GSVIVT00021684001	EC:4.2.1.11	enolase	gi|225441000|ref|XP_002283632.1|/1.71881e-93/PREDICTED: similar to Enolase 2 [Vitis vinifera]	0.3	1	1.51
GSVIVT00006460001	EC:2.7.1.40	pyruvate kinase	gi|270233971|emb|CBI22578.1|/0/unnamed protein product [Vitis vinifera]	0.27	1	1.58
GSVIVT00032695001	EC:1.2.1.9	glyceraldehyde-3-phosphate dehydrogenase (NADP)	gi|225430350|ref|XP_002285286.1|/0/PREDICTED: hypothetical protein [Vitis vinifera]	0.18	1	1.87
GSVIVT00015544001	EC:1.1.1.1,EC:1.1.1.284	alcohol dehydrogenase,S-(hydroxymethyl)glutathione dehydrogenase	gi|225459818|ref|XP_002285916.1|/0/PREDICTED: hypothetical protein [Vitis vinifera]	0.15	1	2
GSVIVT00035097001	EC:1.2.1.12	glyceraldehyde 3-phosphate dehydrogenase	gi|270240318|emb|CBI27549.1|/0/unnamed protein product [Vitis vinifera]	0.25	1	1.66
GSVIVT00011026001	EC:1.1.1.1	alcohol dehydrogenase	gi|225469886|ref|XP_002270657.1|/1.47819e-165/PREDICTED: hypothetical protein [Vitis vinifera]	0.41	1	1.28
GSVIVT00014300001	EC:1.1.1.1,EC:1.1.1.284	alcohol dehydrogenase,S-(hydroxymethyl)glutathione dehydrogenase	gi|225457783|ref|XP_002264930.1|/0/PREDICTED: alcohol dehydrogenase 3 [Vitis vinifera]	0.01	0.75	3.25
GSVIVT00014912001	EC:2.3.1.170,EC:1.1.1.2	6'-deoxychalcone synthase,alcohol dehydrogenase (NADP+)	gi|270252834|emb|CBI19445.1|/2.60002e-100/unnamed protein product [Vitis vinifera]	0.49	1	1.12
GSVIVT00038473001	EC:4.2.1.11	enolase	gi|225455555|ref|XP_002267091.1|/0/PREDICTED: hypothetical protein [Vitis vinifera]	0.01	0.47	3.58
GSVIVT00017586001	EC:4.2.1.11	enolase	gi|225455784|ref|XP_002274334.1|/0/PREDICTED: similar to enolase, putative [Vitis vinifera]	0.11	1	2.17
GSVIVT00019224001	EC:1.1.1.1,EC:1.1.1.284	alcohol dehydrogenase,S-(hydroxymethyl)glutathione dehydrogenase	gi|225438277|ref|XP_002268625.1|/0/PREDICTED: hypothetical protein [Vitis vinifera]	0.43	1	1.22
GSVIVT00021269001	EC:1.1.1.2	alcohol dehydrogenase (NADP+)	gi|225425116|ref|XP_002273213.1|/0/PREDICTED: hypothetical protein [Vitis vinifera]	0.42	1	1.22
GSVIVT00030666001	EC:2.3.1.170,EC:1.1.1.2	6'-deoxychalcone synthase,alcohol dehydrogenase (NADP+)	gi|270239534|emb|CBI26767.1|/0/unnamed protein product [Vitis vinifera]	0.42	1	1.22
GSVIVT00015262001	EC:5.4.2.1	phosphoglycerate mutase	gi|270252522|emb|CBI19133.1|/1.12519e-99/unnamed protein product [Vitis vinifera]	0.01	0.84	3.17
GSVIVT00006511001	EC:2.7.1.40	pyruvate kinase	gi|270233926|emb|CBI22533.1|/0/unnamed protein product [Vitis vinifera]	0.06	1	2.58
GSVIVT00017585001	EC:4.2.1.11	enolase	gi|270226649|emb|CBI15383.1|/1.36745e-66/unnamed protein product [Vitis vinifera]	0.39	1	1.32
GSVIVT00023818001	EC:2.7.1.40	pyruvate kinase	gi|225437180|ref|XP_002280899.1|/0/PREDICTED: hypothetical protein [Vitis vinifera]	0.39	1	1.32
GSVIVT00030663001	EC:2.3.1.170,EC:1.1.1.2	6'-deoxychalcone synthase,alcohol dehydrogenase (NADP+)	gi|225424502|ref|XP_002285211.1|/1.31698e-179/PREDICTED: hypothetical protein [Vitis vinifera]	0.14	1	2
GSVIVT00002610001	EC:2.7.1.40	pyruvate kinase	gi|225463801|ref|XP_002270400.1|/0/PREDICTED: hypothetical protein [Vitis vinifera]	0.26	1	1.58
GSVIVT00030668001	EC:2.3.1.170,EC:1.1.1.2	6'-deoxychalcone synthase,alcohol dehydrogenase (NADP+)	gi|225424508|ref|XP_002285227.1|/2.58627e-180/PREDICTED: hypothetical protein [Vitis vinifera]	0.26	1	1.58
GSVIVT00030665001	EC:2.3.1.170,EC:1.1.1.2,EC:1.1.1.21	6'-deoxychalcone synthase,alcohol dehydrogenase (NADP+),aldehyde reductase	gi|225424504|ref|XP_002285219.1|/1.45327e-175/PREDICTED: hypothetical protein [Vitis vinifera]	0.18	1	1.58
Biosynthesis of alkaloids derived from histidine and purine
GSVIVT00009717001	EC:1.2.1.12	glyceraldehyde 3-phosphate dehydrogenase	gi|270226122|emb|CBI14856.1|/3.89381e-168/unnamed protein product [Vitis vinifera]	0.52	1	1.03
GSVIVT00021683001	EC:4.2.1.11	enolase	gi|225441000|ref|XP_002283632.1|/2.75127e-153/PREDICTED: similar to Enolase 2 [Vitis vinifera]	0.12	1	2.16
GSVIVT00021665001	EC:4.1.2.13	fructose-bisphosphate aldolase, class I	gi|225440976|ref|XP_002283381.1|/0/PREDICTED: hypothetical protein [Vitis vinifera]	0.48	1	1.11
GSVIVT00030453001	EC:5.3.1.6	ribose 5-phosphate isomerase A	gi|225424170|ref|XP_002280374.1|/0/PREDICTED: hypothetical protein [Vitis vinifera]	0.2	1	1.81
GSVIVT00016329001	EC:1.1.1.37	malate dehydrogenase	gi|225457407|ref|XP_002284909.1|/0/PREDICTED: hypothetical protein [Vitis vinifera]	0.36	1	1.38
GSVIVT00003727001	EC:2.3.3.1	citrate synthase	gi|225450299|ref|XP_002271451.1|/0/PREDICTED: hypothetical protein [Vitis vinifera]	0.16	1	1.96
GSVIVT00030426001	EC:4.1.2.13	fructose-bisphosphate aldolase, class I	gi|225424114|ref|XP_002282753.1|/0/PREDICTED: hypothetical protein [Vitis vinifera]	0.17	1	1.95
GSVIVT00002074001	EC:1.2.1.12	glyceraldehyde 3-phosphate dehydrogenase	gi|225462254|ref|XP_002263263.1|/0/PREDICTED: hypothetical protein [Vitis vinifera]	0.1	1	2.24
GSVIVT00013096001	EC:2.7.1.11	6-phosphofructokinase	gi|270259012|emb|CBI41063.1|/0/unnamed protein product [Vitis vinifera]	0.15	1	2
GSVIVT00021684001	EC:4.2.1.11	enolase	gi|225441000|ref|XP_002283632.1|/1.71881e-93/PREDICTED: similar to Enolase 2 [Vitis vinifera]	0.3	1	1.51
GSVIVT00028594001	EC:1.1.1.37	malate dehydrogenase	gi|225438143|ref|XP_002278636.1|/0/PREDICTED: hypothetical protein [Vitis vinifera]	0.08	1	2.36
GSVIVT00002749001	EC:2.3.3.8	ATP citrate (pro-S)-lyase	gi|270241342|emb|CBI28566.1|/0/unnamed protein product [Vitis vinifera]	0.33	1	1.45
GSVIVT00002492001	EC:1.1.1.44	6-phosphogluconate dehydrogenase	gi|225426063|ref|XP_002275970.1|/2.2225e-173/PREDICTED: hypothetical protein [Vitis vinifera]	0.33	1	1.43
GSVIVT00006460001	EC:2.7.1.40	pyruvate kinase	gi|270233971|emb|CBI22578.1|/0/unnamed protein product [Vitis vinifera]	0.27	1	1.58
GSVIVT00018944001	EC:2.3.3.1	citrate synthase	gi|225446893|ref|XP_002284064.1|/0/PREDICTED: similar to Citrate synthase, glyoxysomal [Vitis vinifera]	0.39	1	1.29
GSVIVT00035097001	EC:1.2.1.12	glyceraldehyde 3-phosphate dehydrogenase	gi|270240318|emb|CBI27549.1|/0/unnamed protein product [Vitis vinifera]	0.25	1	1.66
GSVIVT00027787001	EC:1.1.1.37	malate dehydrogenase	gi|270230888|emb|CBI20215.1|/3.90048e-172/unnamed protein product [Vitis vinifera]	0.2	1	1.81
GSVIVT00038473001	EC:4.2.1.11	enolase	gi|225455555|ref|XP_002267091.1|/0/PREDICTED: hypothetical protein [Vitis vinifera]	0.01	0.47	3.58
GSVIVT00017586001	EC:4.2.1.11	enolase	gi|225455784|ref|XP_002274334.1|/0/PREDICTED: similar to enolase, putative [Vitis vinifera]	0.11	1	2.17
GSVIVT00002491001	EC:1.1.1.44	6-phosphogluconate dehydrogenase	gi|225426063|ref|XP_002275970.1|/4.2368e-69/PREDICTED: hypothetical protein [Vitis vinifera]	0.43	1	1.22
GSVIVT00015262001	EC:5.4.2.1	phosphoglycerate mutase	gi|270252522|emb|CBI19133.1|/1.12519e-99/unnamed protein product [Vitis vinifera]	0.01	0.84	3.17
GSVIVT00004121001	EC:1.1.1.44	6-phosphogluconate dehydrogenase	gi|224099285|ref|XP_002311423.1|/4.90123e-28/predicted protein [Populus trichocarpa]	0.2	1	1.81
GSVIVT00021207001	EC:1.1.1.44	6-phosphogluconate dehydrogenase	gi|225425051|ref|XP_002271021.1|/1.87234e-152/PREDICTED: hypothetical protein isoform 2 [Vitis vinifera]	0.06	1	2.58
GSVIVT00006511001	EC:2.7.1.40	pyruvate kinase	gi|270233926|emb|CBI22533.1|/0/unnamed protein product [Vitis vinifera]	0.06	1	2.58
GSVIVT00023982001	EC:1.1.1.86	ketol-acid reductoisomerase	gi|270227124|emb|CBI15857.1|/1.39045e-103/unnamed protein product [Vitis vinifera]	0.39	1	1.32
GSVIVT00017585001	EC:4.2.1.11	enolase	gi|270226649|emb|CBI15383.1|/1.36745e-66/unnamed protein product [Vitis vinifera]	0.39	1	1.32
GSVIVT00023818001	EC:2.7.1.40	pyruvate kinase	gi|225437180|ref|XP_002280899.1|/0/PREDICTED: hypothetical protein [Vitis vinifera]	0.39	1	1.32
GSVIVT00026023001	EC:4.2.1.3	aconitate hydratase 1	gi|225447278|ref|XP_002279260.1|/0/PREDICTED: hypothetical protein [Vitis vinifera]	0.09	1	2.32
GSVIVT00011753001	EC:1.1.1.41	isocitrate dehydrogenase (NAD+)	gi|225469618|ref|XP_002263804.1|/0/PREDICTED: hypothetical protein [Vitis vinifera]	0.14	1	2
GSVIVT00002610001	EC:2.7.1.40	pyruvate kinase	gi|225463801|ref|XP_002270400.1|/0/PREDICTED: hypothetical protein [Vitis vinifera]	0.26	1	1.58
GSVIVT00020973001	EC:1.1.1.37	malate dehydrogenase	gi|270232906|emb|CBI22223.1|/1.23856e-14/unnamed protein product [Vitis vinifera]	0.18	1	1.58
Biosynthesis of alkaloids derived from ornithine, lysine and nicotinic acid
GSVIVT00009717001	EC:1.2.1.12	glyceraldehyde 3-phosphate dehydrogenase	gi|270226122|emb|CBI14856.1|/3.89381e-168/unnamed protein product [Vitis vinifera]	0.52	1	1.03
GSVIVT00021683001	EC:4.2.1.11	enolase	gi|225441000|ref|XP_002283632.1|/2.75127e-153/PREDICTED: similar to Enolase 2 [Vitis vinifera]	0.12	1	2.16
GSVIVT00021665001	EC:4.1.2.13	fructose-bisphosphate aldolase, class I	gi|225440976|ref|XP_002283381.1|/0/PREDICTED: hypothetical protein [Vitis vinifera]	0.48	1	1.11
GSVIVT00016329001	EC:1.1.1.37	malate dehydrogenase	gi|225457407|ref|XP_002284909.1|/0/PREDICTED: hypothetical protein [Vitis vinifera]	0.36	1	1.38
GSVIVT00037944001	EC:2.7.2.4	aspartate kinase	gi|225451597|ref|XP_002275779.1|/0/PREDICTED: hypothetical protein [Vitis vinifera]	0.48	1	1.11
GSVIVT00003727001	EC:2.3.3.1	citrate synthase	gi|225450299|ref|XP_002271451.1|/0/PREDICTED: hypothetical protein [Vitis vinifera]	0.16	1	1.96
GSVIVT00030426001	EC:4.1.2.13	fructose-bisphosphate aldolase, class I	gi|225424114|ref|XP_002282753.1|/0/PREDICTED: hypothetical protein [Vitis vinifera]	0.17	1	1.95
GSVIVT00002074001	EC:1.2.1.12	glyceraldehyde 3-phosphate dehydrogenase	gi|225462254|ref|XP_002263263.1|/0/PREDICTED: hypothetical protein [Vitis vinifera]	0.1	1	2.24
GSVIVT00033255001	EC:2.6.1.11	acetylornithine aminotransferase	gi|225443065|ref|XP_002272158.1|/0/PREDICTED: hypothetical protein [Vitis vinifera]	0.36	1	1.37
GSVIVT00013096001	EC:2.7.1.11	6-phosphofructokinase	gi|270259012|emb|CBI41063.1|/0/unnamed protein product [Vitis vinifera]	0.15	1	2
GSVIVT00021684001	EC:4.2.1.11	enolase	gi|225441000|ref|XP_002283632.1|/1.71881e-93/PREDICTED: similar to Enolase 2 [Vitis vinifera]	0.3	1	1.51
GSVIVT00018424001	EC:1.1.1.206	tropine dehydrogenase	gi|225449408|ref|XP_002282755.1|/8.67234e-152/PREDICTED: hypothetical protein [Vitis vinifera]	7.58e-06	0	5.58
GSVIVT00028594001	EC:1.1.1.37	malate dehydrogenase	gi|225438143|ref|XP_002278636.1|/0/PREDICTED: hypothetical protein [Vitis vinifera]	0.08	1	2.36
GSVIVT00002749001	EC:2.3.3.8	ATP citrate (pro-S)-lyase	gi|270241342|emb|CBI28566.1|/0/unnamed protein product [Vitis vinifera]	0.33	1	1.45
GSVIVT00030754001	EC 4.6.1.3	quinolinate synthetase	gi|270228089|emb|CBI16800.1|/1.30224e-108/unnamed protein product [Vitis vinifera]	0.27	1	1.58
GSVIVT00018632001	EC:2.6.1.5	tyrosine aminotransferase	gi|225446437|ref|XP_002276551.1|/0/PREDICTED: hypothetical protein [Vitis vinifera]	0.19	1	1.86
GSVIVT00006460001	EC:2.7.1.40	pyruvate kinase	gi|270233971|emb|CBI22578.1|/0/unnamed protein product [Vitis vinifera]	0.27	1	1.58
GSVIVT00018944001	EC:2.3.3.1	citrate synthase	gi|225446893|ref|XP_002284064.1|/0/PREDICTED: similar to Citrate synthase, glyoxysomal [Vitis vinifera]	0.39	1	1.29
GSVIVT00035097001	EC:1.2.1.12	glyceraldehyde 3-phosphate dehydrogenase	gi|270240318|emb|CBI27549.1|/0/unnamed protein product [Vitis vinifera]	0.25	1	1.66
GSVIVT00015362001	EC:3.5.1.14	aminoacylase	gi|225459515|ref|XP_002285843.1|/0/PREDICTED: hypothetical protein [Vitis vinifera]	0.31	1	1.5
GSVIVT00027787001	EC:1.1.1.37	malate dehydrogenase	gi|270230888|emb|CBI20215.1|/3.90048e-172/unnamed protein product [Vitis vinifera]	0.2	1	1.81
GSVIVT00034769001	EC:1.3.1.26	dihydrodipicolinate reductase	gi|270235637|emb|CBI24764.1|/1.30489e-153/unnamed protein product [Vitis vinifera]	0.47	1	1.14
GSVIVT00038473001	EC:4.2.1.11	enolase	gi|225455555|ref|XP_002267091.1|/0/PREDICTED: hypothetical protein [Vitis vinifera]	0.01	0.47	3.58
GSVIVT00017586001	EC:4.2.1.11	enolase	gi|225455784|ref|XP_002274334.1|/0/PREDICTED: similar to enolase, putative [Vitis vinifera]	0.11	1	2.17
GSVIVT00015262001	EC:5.4.2.1	phosphoglycerate mutase	gi|270252522|emb|CBI19133.1|/1.12519e-99/unnamed protein product [Vitis vinifera]	0.01	0.84	3.17
GSVIVT00006511001	EC:2.7.1.40	pyruvate kinase	gi|270233926|emb|CBI22533.1|/0/unnamed protein product [Vitis vinifera]	0.06	1	2.58
GSVIVT00017585001	EC:4.2.1.11	enolase	gi|270226649|emb|CBI15383.1|/1.36745e-66/unnamed protein product [Vitis vinifera]	0.39	1	1.32
GSVIVT00023818001	EC:2.7.1.40	pyruvate kinase	gi|225437180|ref|XP_002280899.1|/0/PREDICTED: hypothetical protein [Vitis vinifera]	0.39	1	1.32
GSVIVT00019973001	EC:1.4.3.21	primary-amine oxidase	gi|225432636|ref|XP_002278244.1|/0/PREDICTED: hypothetical protein [Vitis vinifera]	0.06	1	2.58
GSVIVT00026023001	EC:4.2.1.3	aconitate hydratase 1	gi|225447278|ref|XP_002279260.1|/0/PREDICTED: hypothetical protein [Vitis vinifera]	0.09	1	2.32
GSVIVT00011753001	EC:1.1.1.41	isocitrate dehydrogenase (NAD+)	gi|225469618|ref|XP_002263804.1|/0/PREDICTED: hypothetical protein [Vitis vinifera]	0.14	1	2
GSVIVT00013928001	EC:4.3.1.24	phenylalanine ammonia-lyase	gi|225454653|ref|XP_002268181.1|/0/PREDICTED: hypothetical protein [Vitis vinifera]	0.14	1	2
GSVIVT00002610001	EC:2.7.1.40	pyruvate kinase	gi|225463801|ref|XP_002270400.1|/0/PREDICTED: hypothetical protein [Vitis vinifera]	0.26	1	1.58
GSVIVT00019976001	EC:1.4.3.21	primary-amine oxidase	gi|270239002|emb|CBI26238.1|/0/unnamed protein product [Vitis vinifera]	0.26	1	1.58
GSVIVT00020973001	EC:1.1.1.37	malate dehydrogenase	gi|270232906|emb|CBI22223.1|/1.23856e-14/unnamed protein product [Vitis vinifera]	0.18	1	1.58
Starch and sucrose metabolism
GSVIVT00034877001	EC:2.7.7.9	UTP--glucose-1-phosphate uridylyltransferase	gi|225431563|ref|XP_002282276.1|/0/PREDICTED: hypothetical protein [Vitis vinifera]	0.47	1	1.13
GSVIVT00028036001	EC:2.4.1.13	sucrose synthase	gi|225437428|ref|XP_002271896.1|/0/PREDICTED: hypothetical protein [Vitis vinifera]	0.03	1	2.87
GSVIVT00028996001	EC:3.2.1.1	alpha-amylase	gi|270260182|emb|CBI32016.1|/0/unnamed protein product [Vitis vinifera]	0.28	1	1.58
GSVIVT00033125001	EC:3.2.1.39	glucan endo-1,3-beta-D-glucosidase	gi|225431926|ref|XP_002277169.1|/6.34071e-154/PREDICTED: class I beta-1,3-glucanase [Vitis vinifera]	0.01	0.64	3.46
GSVIVT00028001001	EC:3.2.1.21	beta-glucosidase	gi|225437358|ref|XP_002268147.1|/0/PREDICTED: hypothetical protein isoform 1 [Vitis vinifera]	0.1	1	2.25
GSVIVT00020394001	EC:3.2.1.2	beta-amylase	gi|225433328|ref|XP_002285569.1|/0/PREDICTED: hypothetical protein [Vitis vinifera]	0.01	0.81	3.23
GSVIVT00024166001	EC:2.4.1.1	starch phosphorylase	gi|225434692|ref|XP_002280732.1|/0/PREDICTED: hypothetical protein [Vitis vinifera]	0.23	1	1.71
GSVIVT00021658001	EC:2.4.1.18	1,4-alpha-glucan branching enzyme	gi|270243321|emb|CBI30261.1|/0/unnamed protein product [Vitis vinifera]	0.51	1	1.05
GSVIVT00015532001	EC:3.2.1.1	alpha-amylase	gi|270252284|emb|CBI18895.1|/0/unnamed protein product [Vitis vinifera]	0.5	1	1.08
GSVIVT00027100001	EC:3.2.1.21	beta-glucosidase	gi|225439287|ref|XP_002266470.1|/0/PREDICTED: hypothetical protein [Vitis vinifera]	0.21	1	1.8
GSVIVT00035830001	EC:2.4.1.15,EC:3.1.3.12	alpha,alpha-trehalose-phosphate synthase (UDP-forming),trehalose-phosphatase	gi|225443732|ref|XP_002268174.1|/0/PREDICTED: hypothetical protein [Vitis vinifera]	0.49	1	1.09
GSVIVT00016404001	EC:3.2.1.67,EC:3.2.1.15	galacturan 1,4-alpha-galacturonidase,polygalacturonase	gi|225444665|ref|XP_002277239.1|/0/PREDICTED: hypothetical protein [Vitis vinifera]	0.44	1	1.18
GSVIVT00021009001	EC:3.1.1.11	pectinesterase	gi|225452889|ref|XP_002283941.1|/0/PREDICTED: hypothetical protein [Vitis vinifera]	0.29	1	1.55
GSVIVT00027269001	EC:3.2.1.39	glucan endo-1,3-beta-D-glucosidase	gi|225460873|ref|XP_002278044.1|/0/PREDICTED: hypothetical protein [Vitis vinifera]	0.01	0.81	3.2
GSVIVT00027997001	EC:3.2.1.21	beta-glucosidase	gi|270254464|emb|CBI36854.1|/0/unnamed protein product [Vitis vinifera]	0.34	1	1.43
GSVIVT00030060001	EC:1.1.1.22	UDPglucose 6-dehydrogenase	gi|225423505|ref|XP_002269733.1|/0/PREDICTED: hypothetical protein isoform 2 [Vitis vinifera]	0.17	1	1.93
GSVIVT00021049001	EC:2.4.1.1	starch phosphorylase	gi|225452960|ref|XP_002279075.1|/0/PREDICTED: similar to Alpha-1,4 glucan phosphorylase L-1 isozyme, chloroplastic/amyloplastic [Vitis vinifera]	0.09	1	2.29
GSVIVT00034593001	EC:3.2.1.15,EC:3.2.1.67	polygalacturonase,galacturan 1,4-alpha-galacturonidase	gi|270253886|emb|CBI36284.1|/0/unnamed protein product [Vitis vinifera]	0.42	1	1.24
GSVIVT00009333001	EC:3.2.1.4	endoglucanase	gi|225470642|ref|XP_002266444.1|/0/PREDICTED: hypothetical protein [Vitis vinifera]	0.25	1	1.64
GSVIVT00014029001	EC:2.4.1.12	cellulose synthase A	gi|225454783|ref|XP_002274896.1|/0/PREDICTED: hypothetical protein [Vitis vinifera]	7.36e-05	0.03	4.95
GSVIVT00031642001	EC:5.1.3.6	UDP-D-glucuronate 4-epimerase	gi|225433491|ref|XP_002265088.1|/0/PREDICTED: hypothetical protein [Vitis vinifera]	0.13	1	2.06
GSVIVT00036349001	EC:2.7.7.27	glucose-1-phosphate adenylyltransferase	gi|225428422|ref|XP_002283855.1|/0/PREDICTED: hypothetical protein [Vitis vinifera]	0	0.06	4.58
GSVIVT00021053001	EC:1.1.1.22	UDPglucose 6-dehydrogenase	gi|225452968|ref|XP_002284346.1|/0/PREDICTED: hypothetical protein [Vitis vinifera]	0.19	1	1.85
GSVIVT00000495001	EC:3.2.1.39	glucan endo-1,3-beta-D-glucosidase	gi|225426546|ref|XP_002278950.1|/1.01537e-170/PREDICTED: hypothetical protein [Vitis vinifera]	0.21	1	1.77
GSVIVT00024683001	EC:3.2.1.21	beta-glucosidase	gi|225435567|ref|XP_002285585.1|/0/PREDICTED: hypothetical protein [Vitis vinifera]	0	0.1	4.39
GSVIVT00019399001	EC:2.4.1.25	4-alpha-glucanotransferase	gi|225438567|ref|XP_002276109.1|/0/PREDICTED: hypothetical protein [Vitis vinifera]	0.39	1	1.32
GSVIVT00030019001	EC:2.7.1.4	fructokinase	gi|270240074|emb|CBI27307.1|/0/unnamed protein product [Vitis vinifera]	0.02	0.89	3.09
GSVIVT00038818001	EC:3.2.1.20,EC:3.2.1.84	alpha-glucosidase,alpha 1,3-glucosidase	gi|225433575|ref|XP_002270200.1|/0/PREDICTED: hypothetical protein [Vitis vinifera]	0.23	1	1.7
GSVIVT00015671001	EC:2.4.1.12	cellulose synthase A	gi|147821627|emb|CAN70317.1|/0/hypothetical protein [Vitis vinifera]	0	0.2	4
GSVIVT00037264001	EC:3.1.1.11	pectinesterase	gi|225455386|ref|XP_002278061.1|/0/PREDICTED: similar to pectin methylesterase 1 [Vitis vinifera]	0.27	1	1.58
GSVIVT00025340001	EC:3.2.1.39,EC:3.2.1.58	glucan endo-1,3-beta-D-glucosidase,glucan 1,3-beta-glucosidase	gi|225441373|ref|XP_002277446.1|/0/PREDICTED: hypothetical protein [Vitis vinifera]	0.12	1	2.12
GSVIVT00025336001	EC:3.2.1.39	glucan endo-1,3-beta-D-glucosidase	gi|225441367|ref|XP_002277193.1|/0/PREDICTED: hypothetical protein [Vitis vinifera]	0.47	1	1.14
GSVIVT00010603001	EC:2.7.1.4	fructokinase	gi|225455661|ref|XP_002263176.1|/1.84266e-162/PREDICTED: hypothetical protein [Vitis vinifera]	0.04	1	2.7
GSVIVT00004764001	EC:3.2.1.26	beta-fructofuranosidase	gi|225468020|ref|XP_002272774.1|/0/PREDICTED: similar to vacuolar invertase 2, GIN2 isoform 1 [Vitis vinifera]	0.01	0.67	3.32
GSVIVT00016357001	EC:3.1.1.11	pectinesterase	gi|225444577|ref|XP_002273402.1|/0/PREDICTED: hypothetical protein [Vitis vinifera]	0.34	1	1.42
GSVIVT00014579001	EC:2.7.7.27	glucose-1-phosphate adenylyltransferase	gi|225458219|ref|XP_002281223.1|/0/PREDICTED: hypothetical protein [Vitis vinifera]	0.01	0.68	3.32
GSVIVT00026410001	EC:5.1.3.6	UDP-D-glucuronate 4-epimerase	gi|225454014|ref|XP_002280967.1|/0/PREDICTED: hypothetical protein [Vitis vinifera]	0.43	1	1.22
GSVIVT00013097001	EC:3.2.1.39	glucan endo-1,3-beta-D-glucosidase	gi|225468951|ref|XP_002271875.1|/0/PREDICTED: hypothetical protein [Vitis vinifera]	0.43	1	1.22
GSVIVT00029882001	EC:3.1.1.11	pectinesterase	gi|225466053|ref|XP_002263278.1|/1.28921e-96/PREDICTED: ripening-related protein-like [Vitis vinifera]	0.01	0.81	3.17
GSVIVT00033995001	EC:3.1.1.11	pectinesterase	gi|225441977|ref|XP_002265171.1|/0/PREDICTED: hypothetical protein [Vitis vinifera]	0.06	1	2.58
GSVIVT00006761001	EC:3.2.1.4	endoglucanase	gi|225426356|ref|XP_002270880.1|/0/PREDICTED: hypothetical protein [Vitis vinifera]	0.06	1	2.58
GSVIVT00025337001	EC:3.2.1.39,EC:3.2.1.58	glucan endo-1,3-beta-D-glucosidase,glucan 1,3-beta-glucosidase	gi|225441369|ref|XP_002277173.1|/5.52783e-166/PREDICTED: hypothetical protein [Vitis vinifera]	0.06	1	2.58
GSVIVT00028000001	EC:3.2.1.21	beta-glucosidase	gi|225437356|ref|XP_002267643.1|/0/PREDICTED: hypothetical protein [Vitis vinifera]	0.39	1	1.32
GSVIVT00009598001	EC:3.1.1.11	pectinesterase	gi|270260092|emb|CBI31927.1|/0/unnamed protein product [Vitis vinifera]	0.14	1	2
GSVIVT00022688001	EC:3.1.1.11	pectinesterase	gi|225450737|ref|XP_002279144.1|/0/PREDICTED: hypothetical protein [Vitis vinifera]	0.14	1	2
GSVIVT00026412001	EC:5.1.3.6	UDP-D-glucuronate 4-epimerase	gi|225454018|ref|XP_002281007.1|/0/PREDICTED: hypothetical protein isoform 1 [Vitis vinifera]	0.26	1	1.58
GSVIVT00034843001	EC:3.1.1.11	pectinesterase	gi|225431523|ref|XP_002281640.1|/0/PREDICTED: hypothetical protein [Vitis vinifera]	0.26	1	1.58
GSVIVT00018493001	EC:3.2.1.39	glucan endo-1,3-beta-D-glucosidase	gi|225449529|ref|XP_002283647.1|/0/PREDICTED: hypothetical protein isoform 1 [Vitis vinifera]	0.18	1	1.58
GSVIVT00035359001	EC:3.1.1.11	pectinesterase	gi|270242687|emb|CBI29628.1|/1.03446e-175/unnamed protein product [Vitis vinifera]	0.18	1	1.58
Biosynthesis of alkaloids derived from shikimate pathway
GSVIVT00009717001	EC:1.2.1.12	glyceraldehyde 3-phosphate dehydrogenase	gi|270226122|emb|CBI14856.1|/3.89381e-168/unnamed protein product [Vitis vinifera]	0.52	1	1.03
GSVIVT00021683001	EC:4.2.1.11	enolase	gi|225441000|ref|XP_002283632.1|/2.75127e-153/PREDICTED: similar to Enolase 2 [Vitis vinifera]	0.12	1	2.16
GSVIVT00021665001	EC:4.1.2.13	fructose-bisphosphate aldolase, class I	gi|225440976|ref|XP_002283381.1|/0/PREDICTED: hypothetical protein [Vitis vinifera]	0.48	1	1.11
GSVIVT00016329001	EC:1.1.1.37	malate dehydrogenase	gi|225457407|ref|XP_002284909.1|/0/PREDICTED: hypothetical protein [Vitis vinifera]	0.36	1	1.38
GSVIVT00022086001	EC:4.2.1.51	prephenate dehydratase	gi|225436339|ref|XP_002268701.1|/0/PREDICTED: hypothetical protein [Vitis vinifera]	0.32	1	1.46
GSVIVT00000666001	EC:4.3.3.2,EC:3.1.1.17	strictosidine synthase,gluconolactonase	gi|225441250|ref|XP_002273764.1|/0/PREDICTED: hypothetical protein [Vitis vinifera]	0.15	1	2.02
GSVIVT00003727001	EC:2.3.3.1	citrate synthase	gi|225450299|ref|XP_002271451.1|/0/PREDICTED: hypothetical protein [Vitis vinifera]	0.16	1	1.96
GSVIVT00014730001	EC:1.14.13.-,EC:1.14.13.21	p-coumarate 3-hydroxylase,flavonoid 3'-monooxygenase	gi|225458458|ref|XP_002282111.1|/2.12317e-111/PREDICTED: hypothetical protein [Vitis vinifera]	1.65e-06	0	6.13
GSVIVT00030426001	EC:4.1.2.13	fructose-bisphosphate aldolase, class I	gi|225424114|ref|XP_002282753.1|/0/PREDICTED: hypothetical protein [Vitis vinifera]	0.17	1	1.95
GSVIVT00002074001	EC:1.2.1.12	glyceraldehyde 3-phosphate dehydrogenase	gi|225462254|ref|XP_002263263.1|/0/PREDICTED: hypothetical protein [Vitis vinifera]	0.1	1	2.24
GSVIVT00013096001	EC:2.7.1.11	6-phosphofructokinase	gi|270259012|emb|CBI41063.1|/0/unnamed protein product [Vitis vinifera]	0.15	1	2
GSVIVT00013348001	EC:2.5.1.54	3-deoxy-7-phosphoheptulonate synthase	gi|270242302|emb|CBI29448.1|/2.1459e-164/unnamed protein product [Vitis vinifera]	0.01	0.82	3.17
GSVIVT00021684001	EC:4.2.1.11	enolase	gi|225441000|ref|XP_002283632.1|/1.71881e-93/PREDICTED: similar to Enolase 2 [Vitis vinifera]	0.3	1	1.51
GSVIVT00028594001	EC:1.1.1.37	malate dehydrogenase	gi|225438143|ref|XP_002278636.1|/0/PREDICTED: hypothetical protein [Vitis vinifera]	0.08	1	2.36
GSVIVT00002749001	EC:2.3.3.8	ATP citrate (pro-S)-lyase	gi|270241342|emb|CBI28566.1|/0/unnamed protein product [Vitis vinifera]	0.33	1	1.45
GSVIVT00018632001	EC:2.6.1.5	tyrosine aminotransferase	gi|225446437|ref|XP_002276551.1|/0/PREDICTED: hypothetical protein [Vitis vinifera]	0.19	1	1.86
GSVIVT00006460001	EC:2.7.1.40	pyruvate kinase	gi|270233971|emb|CBI22578.1|/0/unnamed protein product [Vitis vinifera]	0.27	1	1.58
GSVIVT00018944001	EC:2.3.3.1	citrate synthase	gi|225446893|ref|XP_002284064.1|/0/PREDICTED: similar to Citrate synthase, glyoxysomal [Vitis vinifera]	0.39	1	1.29
GSVIVT00035097001	EC:1.2.1.12	glyceraldehyde 3-phosphate dehydrogenase	gi|270240318|emb|CBI27549.1|/0/unnamed protein product [Vitis vinifera]	0.25	1	1.66
GSVIVT00027787001	EC:1.1.1.37	malate dehydrogenase	gi|270230888|emb|CBI20215.1|/3.90048e-172/unnamed protein product [Vitis vinifera]	0.2	1	1.81
GSVIVT00038473001	EC:4.2.1.11	enolase	gi|225455555|ref|XP_002267091.1|/0/PREDICTED: hypothetical protein [Vitis vinifera]	0.01	0.47	3.58
GSVIVT00016421001	EC:3.1.1.17	gluconolactonase	gi|270240563|emb|CBI27792.1|/0/unnamed protein product [Vitis vinifera]	0.09	1	2.32
GSVIVT00015553001	EC:6.2.1.-,EC:6.2.1.12	OPC-8:0 CoA ligase 1,4-coumarate--CoA ligase	gi|225459832|ref|XP_002285920.1|/0/PREDICTED: hypothetical protein [Vitis vinifera]	0.27	1	1.58
GSVIVT00017586001	EC:4.2.1.11	enolase	gi|225455784|ref|XP_002274334.1|/0/PREDICTED: similar to enolase, putative [Vitis vinifera]	0.11	1	2.17
GSVIVT00032774001	EC:5.4.99.5	chorismate mutase	gi|225430472|ref|XP_002283293.1|/8.70236e-132/PREDICTED: hypothetical protein [Vitis vinifera]	0.34	1	1.42
GSVIVT00000396001	EC:6.2.1.-	fatty-acyl-CoA synthase	gi|225426389|ref|XP_002272145.1|/0/PREDICTED: hypothetical protein [Vitis vinifera]	0.15	1	2
GSVIVT00015262001	EC:5.4.2.1	phosphoglycerate mutase	gi|270252522|emb|CBI19133.1|/1.12519e-99/unnamed protein product [Vitis vinifera]	0.01	0.84	3.17
GSVIVT00025888001	EC:4.2.1.51	prephenate dehydratase	gi|270241589|emb|CBI28809.1|/0/unnamed protein product [Vitis vinifera]	0.27	1	1.58
GSVIVT00006511001	EC:2.7.1.40	pyruvate kinase	gi|270233926|emb|CBI22533.1|/0/unnamed protein product [Vitis vinifera]	0.06	1	2.58
GSVIVT00017585001	EC:4.2.1.11	enolase	gi|270226649|emb|CBI15383.1|/1.36745e-66/unnamed protein product [Vitis vinifera]	0.39	1	1.32
GSVIVT00023818001	EC:2.7.1.40	pyruvate kinase	gi|225437180|ref|XP_002280899.1|/0/PREDICTED: hypothetical protein [Vitis vinifera]	0.39	1	1.32
GSVIVT00026023001	EC:4.2.1.3	aconitate hydratase 1	gi|225447278|ref|XP_002279260.1|/0/PREDICTED: hypothetical protein [Vitis vinifera]	0.09	1	2.32
GSVIVT00011753001	EC:1.1.1.41	isocitrate dehydrogenase (NAD+)	gi|225469618|ref|XP_002263804.1|/0/PREDICTED: hypothetical protein [Vitis vinifera]	0.14	1	2
GSVIVT00013928001	EC:4.3.1.24	phenylalanine ammonia-lyase	gi|225454653|ref|XP_002268181.1|/0/PREDICTED: hypothetical protein [Vitis vinifera]	0.14	1	2
GSVIVT00002610001	EC:2.7.1.40	pyruvate kinase	gi|225463801|ref|XP_002270400.1|/0/PREDICTED: hypothetical protein [Vitis vinifera]	0.26	1	1.58
GSVIVT00020973001	EC:1.1.1.37	malate dehydrogenase	gi|270232906|emb|CBI22223.1|/1.23856e-14/unnamed protein product [Vitis vinifera]	0.18	1	1.58
GSVIVT00017469001	EC:4.3.3.2,EC:3.1.1.17	strictosidine synthase,gluconolactonase	gi|225436102|ref|XP_002278088.1|/0/PREDICTED: hypothetical protein isoform 1 [Vitis vinifera]	0.18	1	1.58
GSVIVT00017017001	EC:1.14.13.11,EC:1.14.13.-	trans-cinnamate-4-hydroxylase,p-coumarate 3-hydroxylase	gi|225445666|ref|XP_002266142.1|/0/PREDICTED: hypothetical protein [Vitis vinifera]	0.18	1	1.58
GSVIVT00029306001	EC:5.3.1.24	phosphoribosylanthranilate isomerase	gi|225448455|ref|XP_002272140.1|/4.14635e-135/PREDICTED: hypothetical protein [Vitis vinifera]	0.18	1	1.58
N-Glycan biosynthesis
GSVIVT00028567001	EC:2.4.1.119	dolichyl-diphosphooligosaccharide--protein glycosyltransferase	gi|270254745|emb|CBI37135.1|/0/unnamed protein product [Vitis vinifera]	0.49	1	1.09
GSVIVT00006911001	EC 2.4.1.119	oligosaccharyltransferase	gi|225444373|ref|XP_002267126.1|/0/PREDICTED: hypothetical protein [Vitis vinifera]	0.47	1	1.13
GSVIVT00002915001	EC:2.4.1.119	dolichyl-diphosphooligosaccharide--protein glycosyltransferase	gi|225457618|ref|XP_002274236.1|/0/PREDICTED: hypothetical protein [Vitis vinifera]	0.29	1	1.53
GSVIVT00036430001	EC:2.4.1.119	dolichyl-diphosphooligosaccharide--protein glycosyltransferase	gi|225428556|ref|XP_002284627.1|/0/PREDICTED: hypothetical protein [Vitis vinifera]	0.36	1	1.35
GSVIVT00016681001	EC:2.4.1.119	dolichyl-diphosphooligosaccharide--protein glycosyltransferase	gi|225445126|ref|XP_002280521.1|/0/PREDICTED: hypothetical protein [Vitis vinifera]	0.3	1	1.51
GSVIVT00027809001	EC:2.4.1.-	alpha-1,2-mannosyltransferase	gi|225461656|ref|XP_002285438.1|/0/PREDICTED: hypothetical protein [Vitis vinifera]	0.45	1	1.19
GSVIVT00038818001	EC:3.2.1.20,EC:3.2.1.84	alpha-glucosidase,alpha 1,3-glucosidase	gi|225433575|ref|XP_002270200.1|/0/PREDICTED: hypothetical protein [Vitis vinifera]	0.23	1	1.7
GSVIVT00029320001	EC:2.4.1.-	alpha-1,2-mannosyltransferase	gi|225448485|ref|XP_002271550.1|/0/PREDICTED: hypothetical protein [Vitis vinifera]	0.47	1	1.14
GSVIVT00025330001	EC:2.7.8.15	UDP-N-acetylglucosamine--dolichyl-phosphate N-acetylglucosaminephosphstransferase	gi|225441353|ref|XP_002274738.1|/0/PREDICTED: hypothetical protein [Vitis vinifera]	0.46	1	1.17
GSVIVT00015572001	EC:2.4.1.83	dolichol-phosphate mannosyltransferase	gi|225459870|ref|XP_002285933.1|/7.30653e-136/PREDICTED: hypothetical protein [Vitis vinifera]	0.46	1	1.17
Fructose and mannose metabolism
GSVIVT00021665001	EC:4.1.2.13	fructose-bisphosphate aldolase, class I	gi|225440976|ref|XP_002283381.1|/0/PREDICTED: hypothetical protein [Vitis vinifera]	0.48	1	1.11
GSVIVT00030426001	EC:4.1.2.13	fructose-bisphosphate aldolase, class I	gi|225424114|ref|XP_002282753.1|/0/PREDICTED: hypothetical protein [Vitis vinifera]	0.17	1	1.95
GSVIVT00013096001	EC:2.7.1.11	6-phosphofructokinase	gi|270259012|emb|CBI41063.1|/0/unnamed protein product [Vitis vinifera]	0.15	1	2
GSVIVT00030661001	EC:2.3.1.170,EC:1.1.1.2,EC:1.1.1.213,EC:1.3.1.20	6'-deoxychalcone synthase,alcohol dehydrogenase (NADP+),3alpha-hydroxysteroid dehydrogenase (A-specific),trans-1,2-dihydrobenzene-1,2-diol dehydrogenase	gi|270239536|emb|CBI26769.1|/0/unnamed protein product [Vitis vinifera]	0	0.21	4
GSVIVT00002948001	EC:2.7.1.90	pyrophosphate--fructose-6-phosphate 1-phosphotransferase	gi|270258680|emb|CBI40779.1|/0/unnamed protein product [Vitis vinifera]	0.24	1	1.67
GSVIVT00014912001	EC:2.3.1.170,EC:1.1.1.2	6'-deoxychalcone synthase,alcohol dehydrogenase (NADP+)	gi|270252834|emb|CBI19445.1|/2.60002e-100/unnamed protein product [Vitis vinifera]	0.49	1	1.12
GSVIVT00030019001	EC:2.7.1.4	fructokinase	gi|270240074|emb|CBI27307.1|/0/unnamed protein product [Vitis vinifera]	0.02	0.89	3.09
GSVIVT00010603001	EC:2.7.1.4	fructokinase	gi|225455661|ref|XP_002263176.1|/1.84266e-162/PREDICTED: hypothetical protein [Vitis vinifera]	0.04	1	2.7
GSVIVT00021269001	EC:1.1.1.2	alcohol dehydrogenase (NADP+)	gi|225425116|ref|XP_002273213.1|/0/PREDICTED: hypothetical protein [Vitis vinifera]	0.42	1	1.22
GSVIVT00030666001	EC:2.3.1.170,EC:1.1.1.2	6'-deoxychalcone synthase,alcohol dehydrogenase (NADP+)	gi|270239534|emb|CBI26767.1|/0/unnamed protein product [Vitis vinifera]	0.42	1	1.22
GSVIVT00030663001	EC:2.3.1.170,EC:1.1.1.2	6'-deoxychalcone synthase,alcohol dehydrogenase (NADP+)	gi|225424502|ref|XP_002285211.1|/1.31698e-179/PREDICTED: hypothetical protein [Vitis vinifera]	0.14	1	2
GSVIVT00030668001	EC:2.3.1.170,EC:1.1.1.2	6'-deoxychalcone synthase,alcohol dehydrogenase (NADP+)	gi|225424508|ref|XP_002285227.1|/2.58627e-180/PREDICTED: hypothetical protein [Vitis vinifera]	0.26	1	1.58
GSVIVT00020858001	EC:2.7.7.22,EC:2.7.7.13	mannose-1-phosphate guanylyltransferase	gi|270251649|emb|CBI35022.1|/0/unnamed protein product [Vitis vinifera]	0.26	1	1.58
GSVIVT00030665001	EC:2.3.1.170,EC:1.1.1.2,EC:1.1.1.21	6'-deoxychalcone synthase,alcohol dehydrogenase (NADP+),aldehyde reductase	gi|225424504|ref|XP_002285219.1|/1.45327e-175/PREDICTED: hypothetical protein [Vitis vinifera]	0.18	1	1.58
Selenoamino acid metabolism
GSVIVT00015916001	EC:3.3.1.1	adenosylhomocysteinase	gi|225456806|ref|XP_002278000.1|/0/PREDICTED: hypothetical protein isoform 1 [Vitis vinifera]	0.5	1	1.06
GSVIVT00019707001	EC:2.5.1.6	S-adenosylmethionine synthetase	gi|225432155|ref|XP_002266358.1|/0/PREDICTED: hypothetical protein [Vitis vinifera]	0.33	1	1.44
GSVIVT00022531001	EC:2.5.1.6	S-adenosylmethionine synthetase	gi|225450468|ref|XP_002280318.1|/0/PREDICTED: hypothetical protein [Vitis vinifera]	0.46	1	1.16
GSVIVT00026889001	EC:2.5.1.47	cysteine synthase A	gi|225454278|ref|XP_002276013.1|/0/PREDICTED: hypothetical protein [Vitis vinifera]	0.01	0.81	3.27
GSVIVT00024596001	EC:1.8.7.1	sulfite reductase (ferredoxin)	gi|225435417|ref|XP_002285398.1|/0/PREDICTED: hypothetical protein [Vitis vinifera]	0.41	1	1.25
GSVIVT00031656001	EC:3.3.1.1	adenosylhomocysteinase	gi|225433506|ref|XP_002266154.1|/0/PREDICTED: similar to HOG1 (HOMOLOGY-DEPENDENT GENE SILENCING 1); adenosylhomocysteinase isoform 1 [Vitis vinifera]	0.19	1	1.85
GSVIVT00028192001	EC:2.5.1.6	S-adenosylmethionine synthetase	gi|225437708|ref|XP_002280106.1|/0/PREDICTED: hypothetical protein [Vitis vinifera]	0.46	1	1.15
GSVIVT00000624001	EC:2.5.1.6	S-adenosylmethionine synthetase	gi|225441191|ref|XP_002270032.1|/0/PREDICTED: hypothetical protein isoform 1 [Vitis vinifera]	0.05	1	2.58
GSVIVT00028240001	EC:5.1.1.17	isopenicillin-N epimerase	gi|225437781|ref|XP_002281415.1|/0/PREDICTED: hypothetical protein [Vitis vinifera]	0.22	1	1.74
GSVIVT00038475001	EC:2.5.1.6	S-adenosylmethionine synthetase	gi|225455559|ref|XP_002267474.1|/1.29241e-65/PREDICTED: hypothetical protein [Vitis vinifera]	0.09	1	2.32
GSVIVT00033361001	EC:2.5.1.47	cysteine synthase A	gi|225461900|ref|XP_002266459.1|/0/PREDICTED: hypothetical protein [Vitis vinifera]	0.26	1	1.58
Endocytosis
GSVIVT00018481001	-	heat shock 70kDa protein	gi|225449497|ref|XP_002283516.1|/0/PREDICTED: similar to HSC70-1 (heat shock cognate 70 kDa protein 1); ATP binding isoform 1 [Vitis vinifera]	0.44	1	1.2
GSVIVT00024357001	-	heat shock 70kDa protein	gi|225434994|ref|XP_002284063.1|/0/PREDICTED: similar to HSC70-1 (heat shock cognate 70 kDa protein 1); ATP binding isoform 1 [Vitis vinifera]	0.06	1	2.56
GSVIVT00021301001	-	heat shock 70kDa protein	gi|225440324|ref|XP_002263599.1|/0/PREDICTED: similar to HSC70-1 (heat shock cognate 70 kDa protein 1); ATP binding isoform 1 [Vitis vinifera]	0.24	1	1.67
GSVIVT00034212001	-	charged multivesicular body protein 1	gi|225442357|ref|XP_002281282.1|/5.32314e-93/PREDICTED: hypothetical protein [Vitis vinifera]	0.46	1	1.16
GSVIVT00021286001	EC:4.1.3.27	anthranilate synthase component I,anthranilate synthase component II	gi|225440296|ref|XP_002262606.1|/0/PREDICTED: hypothetical protein [Vitis vinifera]	0.4	1	1.27
GSVIVT00027600001	EC:4.1.3.27	anthranilate synthase component I,anthranilate synthase component II	gi|270231042|emb|CBI20369.1|/0/unnamed protein product [Vitis vinifera]	0.37	1	1.35
GSVIVT00034232001	-	charged multivesicular body protein 4	gi|225442381|ref|XP_002281551.1|/6.40748e-77/PREDICTED: hypothetical protein [Vitis vinifera]	0.29	1	1.54
GSVIVT00017185001	-	heat shock 70kDa protein	gi|225445820|ref|XP_002277050.1|/0/PREDICTED: similar to PsHSP71.2 [Vitis vinifera]	0.04	1	2.77
GSVIVT00016482001	-	charged multivesicular body protein 2A	gi|225444792|ref|XP_002280053.1|/1.53765e-89/PREDICTED: hypothetical protein [Vitis vinifera]	0.04	1	2.7
GSVIVT00037231001	-	Arf-GAP with coiled-coil, ANK repeat and PH domain-containing Protein	gi|270234432|emb|CBI23035.1|/1.19834e-160/unnamed protein product [Vitis vinifera]	0.46	1	1.17
GSVIVT00022168001	-	charged multivesicular body protein 3	gi|270228341|emb|CBI17151.1|/7.46735e-79/unnamed protein product [Vitis vinifera]	0.22	1	1.74
GSVIVT00019200001	-	ESCRT-I complex subunit TSG101	gi|225453537|ref|XP_002275919.1|/0/PREDICTED: hypothetical protein [Vitis vinifera]	0.02	0.96	3
GSVIVT00035947001	-	Endophilin-A	gi|225427740|ref|XP_002266234.1|/7.29895e-180/PREDICTED: hypothetical protein [Vitis vinifera]	0.27	1	1.58
GSVIVT00035337001	EC:3.6.5.5	dynamin GTPase	gi|225465253|ref|XP_002268311.1|/0/PREDICTED: hypothetical protein [Vitis vinifera]	0.27	1	1.58
GSVIVT00015797001	-	Endophilin-A	gi|147787660|emb|CAN69576.1|/2.64974e-38/hypothetical protein [Vitis vinifera]	0.27	1	1.58
GSVIVT00016755001	-	Ras-related protein Rab-5A	gi|225445266|ref|XP_002284542.1|/1.0785e-106/PREDICTED: hypothetical protein [Vitis vinifera]	0.39	1	1.32
GSVIVT00012039001	EC:2.7.1.68,EC:3.1.3.48	1-phosphatidylinositol-4-phosphate 5-kinase,protein-tyrosine phosphatase	gi|225466577|ref|XP_002273731.1|/6.44797e-111/PREDICTED: hypothetical protein [Vitis vinifera]	0.26	1	1.58
GSVIVT00034480001	EC:3.6.4.3	microtubule-severing ATPase	gi|225442743|ref|XP_002284961.1|/0/PREDICTED: hypothetical protein [Vitis vinifera]	0.26	1	1.58
GSVIVT00015813001	EC:3.6.5.5	dynamin GTPase	gi|225427288|ref|XP_002281722.1|/0/PREDICTED: hypothetical protein isoform 1 [Vitis vinifera]	0.18	1	1.58
Glyoxylate and dicarboxylate metabolism
GSVIVT00016329001	EC:1.1.1.37	malate dehydrogenase	gi|225457407|ref|XP_002284909.1|/0/PREDICTED: hypothetical protein [Vitis vinifera]	0.36	1	1.38
GSVIVT00003727001	EC:2.3.3.1	citrate synthase	gi|225450299|ref|XP_002271451.1|/0/PREDICTED: hypothetical protein [Vitis vinifera]	0.16	1	1.96
GSVIVT00028594001	EC:1.1.1.37	malate dehydrogenase	gi|225438143|ref|XP_002278636.1|/0/PREDICTED: hypothetical protein [Vitis vinifera]	0.08	1	2.36
GSVIVT00018944001	EC:2.3.3.1	citrate synthase	gi|225446893|ref|XP_002284064.1|/0/PREDICTED: similar to Citrate synthase, glyoxysomal [Vitis vinifera]	0.39	1	1.29
GSVIVT00019648001	EC:3.5.1.49	formamidase	gi|225438976|ref|XP_002284324.1|/0/PREDICTED: hypothetical protein [Vitis vinifera]	0.13	1	2.09
GSVIVT00027787001	EC:1.1.1.37	malate dehydrogenase	gi|270230888|emb|CBI20215.1|/3.90048e-172/unnamed protein product [Vitis vinifera]	0.2	1	1.81
GSVIVT00026023001	EC:4.2.1.3	aconitate hydratase 1	gi|225447278|ref|XP_002279260.1|/0/PREDICTED: hypothetical protein [Vitis vinifera]	0.09	1	2.32
GSVIVT00034041001	EC:1.1.3.15	(S)-2-hydroxy-acid oxidase	gi|225442054|ref|XP_002270101.1|/0/PREDICTED: hypothetical protein [Vitis vinifera]	0.26	1	1.58
GSVIVT00020973001	EC:1.1.1.37	malate dehydrogenase	gi|270232906|emb|CBI22223.1|/1.23856e-14/unnamed protein product [Vitis vinifera]	0.18	1	1.58
Biosynthesis of plant hormones
GSVIVT00025918001	EC:4.1.2.-,EC:4.2.1.92,EC:1.14.99.1	hydroperoxide lyase 1,hydroperoxide dehydratase,prostaglandin-endoperoxide synthase 2	gi|270241617|emb|CBI28837.1|/0/unnamed protein product [Vitis vinifera]	0.41	1	1.26
GSVIVT00024672001	EC:1.13.11.12	lipoxygenase	gi|225435556|ref|XP_002285574.1|/0/PREDICTED: hypothetical protein [Vitis vinifera]	0.02	0.95	3.11
GSVIVT00009717001	EC:1.2.1.12	glyceraldehyde 3-phosphate dehydrogenase	gi|270226122|emb|CBI14856.1|/3.89381e-168/unnamed protein product [Vitis vinifera]	0.52	1	1.03
GSVIVT00021683001	EC:4.2.1.11	enolase	gi|225441000|ref|XP_002283632.1|/2.75127e-153/PREDICTED: similar to Enolase 2 [Vitis vinifera]	0.12	1	2.16
GSVIVT00001161001	EC:1.13.11.51	9-cis-epoxycarotenoid dioxygenase	gi|225427587|ref|XP_002270161.1|/0/PREDICTED: hypothetical protein [Vitis vinifera]	0.03	1	2.87
GSVIVT00019707001	EC:2.5.1.6	S-adenosylmethionine synthetase	gi|225432155|ref|XP_002266358.1|/0/PREDICTED: hypothetical protein [Vitis vinifera]	0.33	1	1.44
GSVIVT00021665001	EC:4.1.2.13	fructose-bisphosphate aldolase, class I	gi|225440976|ref|XP_002283381.1|/0/PREDICTED: hypothetical protein [Vitis vinifera]	0.48	1	1.11
GSVIVT00030453001	EC:5.3.1.6	ribose 5-phosphate isomerase A	gi|225424170|ref|XP_002280374.1|/0/PREDICTED: hypothetical protein [Vitis vinifera]	0.2	1	1.81
GSVIVT00022531001	EC:2.5.1.6	S-adenosylmethionine synthetase	gi|225450468|ref|XP_002280318.1|/0/PREDICTED: hypothetical protein [Vitis vinifera]	0.46	1	1.16
GSVIVT00014710001	EC:4.2.1.92,EC:4.1.2.-,EC:1.14.99.1	hydroperoxide dehydratase,hydroperoxide lyase 1,prostaglandin-endoperoxide synthase 2	gi|225458434|ref|XP_002283780.1|/0/PREDICTED: hypothetical protein [Vitis vinifera]	0	0.34	3.86
GSVIVT00000202001	EC:1.14.14.1,EC:1.14.15.3	cytochrome P450, family 3, subfamily A,cytochrome P450, family 4, subfamily A	gi|225464373|ref|XP_002265455.1|/0/PREDICTED: hypothetical protein isoform 1 [Vitis vinifera]	0.47	1	1.13
GSVIVT00016329001	EC:1.1.1.37	malate dehydrogenase	gi|225457407|ref|XP_002284909.1|/0/PREDICTED: hypothetical protein [Vitis vinifera]	0.36	1	1.38
GSVIVT00020209001	EC:1.14.11.9,EC:1.14.11.23,EC:1.14.11.12,EC:1.14.11.19	naringenin 3-dioxygenase,flavonol synthase,gibberellin 20-oxidase,leucoanthocyanidin dioxygenase	gi|225433041|ref|XP_002284704.1|/0/PREDICTED: hypothetical protein [Vitis vinifera]	0.41	1	1.25
GSVIVT00034068001	EC:1.13.11.12	lipoxygenase	gi|225442102|ref|XP_002273258.1|/0/PREDICTED: hypothetical protein [Vitis vinifera]	0	0.18	4.2
GSVIVT00025952001	EC:1.14.17.4	aminocyclopropanecarboxylate oxidase	gi|225447149|ref|XP_002275341.1|/5.46152e-170/PREDICTED: hypothetical protein isoform 2 [Vitis vinifera]	0.03	1	2.91
GSVIVT00027346001	EC:1.14.-.-,EC:1.14.13.93	steroid 23-alpha-hydroxylase,(+)-abscisic acid 8'-hydroxylase	gi|270239384|emb|CBI26618.1|/0/unnamed protein product [Vitis vinifera]	0.1	1	2.27
GSVIVT00037944001	EC:2.7.2.4	aspartate kinase	gi|225451597|ref|XP_002275779.1|/0/PREDICTED: hypothetical protein [Vitis vinifera]	0.48	1	1.11
GSVIVT00003727001	EC:2.3.3.1	citrate synthase	gi|225450299|ref|XP_002271451.1|/0/PREDICTED: hypothetical protein [Vitis vinifera]	0.16	1	1.96
GSVIVT00024884001	EC:2.1.1.141,EC:2.1.1.79	jasmonate O-methyltransferase,cyclopropane-fatty-acyl-phospholipid synthase	gi|225430686|ref|XP_002265637.1|/0/PREDICTED: hypothetical protein [Vitis vinifera]	2.27e-07	0	6.6
GSVIVT00015489001	EC:1.14.13.1	salicylate hydroxylase	gi|225459732|ref|XP_002284737.1|/0/PREDICTED: hypothetical protein [Vitis vinifera]	0.01	0.58	3.51
GSVIVT00028748001	EC:2.1.1.41	sterol 24-C-methyltransferase	gi|270235809|emb|CBI24934.1|/0/unnamed protein product [Vitis vinifera]	0.44	1	1.18
GSVIVT00030426001	EC:4.1.2.13	fructose-bisphosphate aldolase, class I	gi|225424114|ref|XP_002282753.1|/0/PREDICTED: hypothetical protein [Vitis vinifera]	0.17	1	1.95
GSVIVT00036301001	EC:1.1.1.34	3-hydroxy-3-methylglutaryl-CoA reductase	gi|225428346|ref|XP_002283183.1|/0/PREDICTED: hypothetical protein [Vitis vinifera]	0.25	1	1.64
GSVIVT00002074001	EC:1.2.1.12	glyceraldehyde 3-phosphate dehydrogenase	gi|225462254|ref|XP_002263263.1|/0/PREDICTED: hypothetical protein [Vitis vinifera]	0.1	1	2.24
GSVIVT00000988001	EC:1.13.11.51	9-cis-epoxycarotenoid dioxygenase	gi|225462098|ref|XP_002277354.1|/0/PREDICTED: hypothetical protein [Vitis vinifera]	3.32e-06	0	5.95
GSVIVT00013096001	EC:2.7.1.11	6-phosphofructokinase	gi|270259012|emb|CBI41063.1|/0/unnamed protein product [Vitis vinifera]	0.15	1	2
GSVIVT00008717001	EC:1.14.13.1	salicylate hydroxylase	gi|225431405|ref|XP_002272608.1|/7.45539e-171/PREDICTED: hypothetical protein [Vitis vinifera]	0	0.2	4.06
GSVIVT00013348001	EC:2.5.1.54	3-deoxy-7-phosphoheptulonate synthase	gi|270242302|emb|CBI29448.1|/2.1459e-164/unnamed protein product [Vitis vinifera]	0.01	0.82	3.17
GSVIVT00021684001	EC:4.2.1.11	enolase	gi|225441000|ref|XP_002283632.1|/1.71881e-93/PREDICTED: similar to Enolase 2 [Vitis vinifera]	0.3	1	1.51
GSVIVT00028594001	EC:1.1.1.37	malate dehydrogenase	gi|225438143|ref|XP_002278636.1|/0/PREDICTED: hypothetical protein [Vitis vinifera]	0.08	1	2.36
GSVIVT00002749001	EC:2.3.3.8	ATP citrate (pro-S)-lyase	gi|270241342|emb|CBI28566.1|/0/unnamed protein product [Vitis vinifera]	0.33	1	1.45
GSVIVT00030607001	EC:2.1.1.141	jasmonate O-methyltransferase	gi|270239582|emb|CBI26815.1|/2.46093e-76/unnamed protein product [Vitis vinifera]	0.31	1	1.49
GSVIVT00024682001	EC:1.13.11.12	lipoxygenase	gi|225435565|ref|XP_002283166.1|/0/PREDICTED: hypothetical protein [Vitis vinifera]	0.52	1	1.06
GSVIVT00002492001	EC:1.1.1.44	6-phosphogluconate dehydrogenase	gi|225426063|ref|XP_002275970.1|/2.2225e-173/PREDICTED: hypothetical protein [Vitis vinifera]	0.33	1	1.43
GSVIVT00006460001	EC:2.7.1.40	pyruvate kinase	gi|270233971|emb|CBI22578.1|/0/unnamed protein product [Vitis vinifera]	0.27	1	1.58
GSVIVT00018944001	EC:2.3.3.1	citrate synthase	gi|225446893|ref|XP_002284064.1|/0/PREDICTED: similar to Citrate synthase, glyoxysomal [Vitis vinifera]	0.39	1	1.29
GSVIVT00028192001	EC:2.5.1.6	S-adenosylmethionine synthetase	gi|225437708|ref|XP_002280106.1|/0/PREDICTED: hypothetical protein [Vitis vinifera]	0.46	1	1.15
GSVIVT00015468001	EC:1.14.11.12,EC:1.14.11.19	gibberellin 20-oxidase,leucoanthocyanidin dioxygenase	gi|225459697|ref|XP_002284681.1|/0/PREDICTED: hypothetical protein [Vitis vinifera]	0.1	1	2.2
GSVIVT00016458001	EC:1.3.1.42	12-oxophytodienoic acid reductase	gi|225444756|ref|XP_002279313.1|/0/PREDICTED: hypothetical protein [Vitis vinifera]	0.5	1	1.08
GSVIVT00035097001	EC:1.2.1.12	glyceraldehyde 3-phosphate dehydrogenase	gi|270240318|emb|CBI27549.1|/0/unnamed protein product [Vitis vinifera]	0.25	1	1.66
GSVIVT00027787001	EC:1.1.1.37	malate dehydrogenase	gi|270230888|emb|CBI20215.1|/3.90048e-172/unnamed protein product [Vitis vinifera]	0.2	1	1.81
GSVIVT00032595001	EC:2.2.1.7	1-deoxy-D-xylulose-5-phosphate synthase	gi|270231670|emb|CBI20995.1|/0/unnamed protein product [Vitis vinifera]	0.38	1	1.32
GSVIVT00014650001	EC:1.14.14.1	cytochrome P450, family 4, subfamily X	gi|147786937|emb|CAN60080.1|/0/hypothetical protein [Vitis vinifera]	0	0.36	3.7
GSVIVT00000624001	EC:2.5.1.6	S-adenosylmethionine synthetase	gi|225441191|ref|XP_002270032.1|/0/PREDICTED: hypothetical protein isoform 1 [Vitis vinifera]	0.05	1	2.58
GSVIVT00038473001	EC:4.2.1.11	enolase	gi|225455555|ref|XP_002267091.1|/0/PREDICTED: hypothetical protein [Vitis vinifera]	0.01	0.47	3.58
GSVIVT00015553001	EC:6.2.1.-,EC:6.2.1.12	OPC-8:0 CoA ligase 1,4-coumarate--CoA ligase	gi|225459832|ref|XP_002285920.1|/0/PREDICTED: hypothetical protein [Vitis vinifera]	0.27	1	1.58
GSVIVT00017586001	EC:4.2.1.11	enolase	gi|225455784|ref|XP_002274334.1|/0/PREDICTED: similar to enolase, putative [Vitis vinifera]	0.11	1	2.17
GSVIVT00009346001	EC:1.14.11.13,EC:1.14.11.15,EC:1.14.11.12	gibberellin 2-oxidase,gibberellin 3-beta-dioxygenase,gibberellin 20-oxidase	gi|225470621|ref|XP_002263961.1|/0/PREDICTED: hypothetical protein [Vitis vinifera]	0.01	0.67	3.32
GSVIVT00002491001	EC:1.1.1.44	6-phosphogluconate dehydrogenase	gi|225426063|ref|XP_002275970.1|/4.2368e-69/PREDICTED: hypothetical protein [Vitis vinifera]	0.43	1	1.22
GSVIVT00000396001	EC:6.2.1.-	fatty-acyl-CoA synthase	gi|225426389|ref|XP_002272145.1|/0/PREDICTED: hypothetical protein [Vitis vinifera]	0.15	1	2
GSVIVT00003273001	EC:1.14.11.23,EC:1.14.11.19,EC:1.14.17.4	flavonol synthase,leucoanthocyanidin dioxygenase,aminocyclopropanecarboxylate oxidase	gi|225463599|ref|XP_002271635.1|/0/PREDICTED: hypothetical protein [Vitis vinifera]	0.14	1	2
GSVIVT00015262001	EC:5.4.2.1	phosphoglycerate mutase	gi|270252522|emb|CBI19133.1|/1.12519e-99/unnamed protein product [Vitis vinifera]	0.01	0.84	3.17
GSVIVT00036172001	EC:2.1.1.143,EC:2.1.1.41	24-methylenesterol C-methyltransferase,sterol 24-C-methyltransferase	gi|225428111|ref|XP_002280693.1|/0/PREDICTED: hypothetical protein [Vitis vinifera]	0.2	1	1.81
GSVIVT00004121001	EC:1.1.1.44	6-phosphogluconate dehydrogenase	gi|224099285|ref|XP_002311423.1|/4.90123e-28/predicted protein [Populus trichocarpa]	0.2	1	1.81
GSVIVT00023692001	EC 2.5.1.27	adenylate isopentenyltransferase	gi|225436968|ref|XP_002271962.1|/1.35709e-179/PREDICTED: hypothetical protein [Vitis vinifera]	0.04	1	2.81
GSVIVT00021207001	EC:1.1.1.44	6-phosphogluconate dehydrogenase	gi|225425051|ref|XP_002271021.1|/1.87234e-152/PREDICTED: hypothetical protein isoform 2 [Vitis vinifera]	0.06	1	2.58
GSVIVT00006511001	EC:2.7.1.40	pyruvate kinase	gi|270233926|emb|CBI22533.1|/0/unnamed protein product [Vitis vinifera]	0.06	1	2.58
GSVIVT00015844001	EC:1.14.11.23,EC:1.14.11.19,EC:1.14.17.4	flavonol synthase,leucoanthocyanidin dioxygenase,aminocyclopropanecarboxylate oxidase	gi|225427346|ref|XP_002279404.1|/0/PREDICTED: hypothetical protein [Vitis vinifera]	0.06	1	2.58
GSVIVT00024675001	EC:1.13.11.12	lipoxygenase	gi|270227706|emb|CBI16439.1|/2.07537e-179/unnamed protein product [Vitis vinifera]	0.06	1	2.58
GSVIVT00017585001	EC:4.2.1.11	enolase	gi|270226649|emb|CBI15383.1|/1.36745e-66/unnamed protein product [Vitis vinifera]	0.39	1	1.32
GSVIVT00028972001	EC:3.5.4.6	AMP deaminase	gi|270260196|emb|CBI32030.1|/0/unnamed protein product [Vitis vinifera]	0.06	1	2.58
GSVIVT00023818001	EC:2.7.1.40	pyruvate kinase	gi|225437180|ref|XP_002280899.1|/0/PREDICTED: hypothetical protein [Vitis vinifera]	0.39	1	1.32
GSVIVT00038475001	EC:2.5.1.6	S-adenosylmethionine synthetase	gi|225455559|ref|XP_002267474.1|/1.29241e-65/PREDICTED: hypothetical protein [Vitis vinifera]	0.09	1	2.32
GSVIVT00037315001	EC:1.14.-.-	lycopene beta cyclase	gi|225464892|ref|XP_002273862.1|/0/PREDICTED: hypothetical protein [Vitis vinifera]	0.09	1	2.32
GSVIVT00026023001	EC:4.2.1.3	aconitate hydratase 1	gi|225447278|ref|XP_002279260.1|/0/PREDICTED: hypothetical protein [Vitis vinifera]	0.09	1	2.32
GSVIVT00031458001	EC:2.2.1.7	1-deoxy-D-xylulose-5-phosphate synthase	gi|225446170|ref|XP_002271585.1|/0/PREDICTED: hypothetical protein [Vitis vinifera]	0.14	1	2
GSVIVT00011753001	EC:1.1.1.41	isocitrate dehydrogenase (NAD+)	gi|225469618|ref|XP_002263804.1|/0/PREDICTED: hypothetical protein [Vitis vinifera]	0.14	1	2
GSVIVT00013928001	EC:4.3.1.24	phenylalanine ammonia-lyase	gi|225454653|ref|XP_002268181.1|/0/PREDICTED: hypothetical protein [Vitis vinifera]	0.14	1	2
GSVIVT00002610001	EC:2.7.1.40	pyruvate kinase	gi|225463801|ref|XP_002270400.1|/0/PREDICTED: hypothetical protein [Vitis vinifera]	0.26	1	1.58
GSVIVT00032592001	EC:1.14.11.15,EC:1.14.11.23,EC:1.14.11.12,EC:1.14.11.9	gibberellin 3-beta-dioxygenase,flavonol synthase,gibberellin 20-oxidase,naringenin 3-dioxygenase	gi|225430186|ref|XP_002282411.1|/0/PREDICTED: hypothetical protein [Vitis vinifera]	0.26	1	1.58
GSVIVT00012541001	EC:1.14.15.3,EC:1.14.14.1	cytochrome P450, family 4, subfamily A,cytochrome P450, family 4, subfamily B,cytochrome P450, family 3, subfamily A	gi|225469201|ref|XP_002262693.1|/0/PREDICTED: hypothetical protein [Vitis vinifera]	0.26	1	1.58
GSVIVT00021920001	EC:1.3.1.42	12-oxophytodienoic acid reductase	gi|225460249|ref|XP_002281430.1|/0/PREDICTED: hypothetical protein isoform 1 [Vitis vinifera]	0.26	1	1.58
GSVIVT00002556001	EC:1.14.13.-	beta-carotene hydroxylase	gi|225426172|ref|XP_002279004.1|/5.00739e-146/PREDICTED: hypothetical protein [Vitis vinifera]	0.26	1	1.58
GSVIVT00024664001	EC:1.13.11.12	lipoxygenase	gi|270227697|emb|CBI16430.1|/1.794e-180/unnamed protein product [Vitis vinifera]	0.26	1	1.58
GSVIVT00003739001	EC:1.14.13.90,EC:1.14.13.1	zeaxanthin epoxidase,salicylate hydroxylase	gi|270260341|emb|CBI32174.1|/0/unnamed protein product [Vitis vinifera]	0.26	1	1.58
GSVIVT00032590001	EC:1.14.11.13,EC:1.14.11.12,EC:1.14.11.23	gibberellin 2-oxidase,gibberellin 20-oxidase,flavonol synthase	gi|225430182|ref|XP_002284931.1|/8.95566e-140/PREDICTED: hypothetical protein [Vitis vinifera]	0.26	1	1.58
GSVIVT00020973001	EC:1.1.1.37	malate dehydrogenase	gi|270232906|emb|CBI22223.1|/1.23856e-14/unnamed protein product [Vitis vinifera]	0.18	1	1.58
GSVIVT00000085001	EC:1.1.1.288,EC:1.1.1.47,EC:1.1.1.53	xanthoxin dehydrogenase,glucose 1-dehydrogenase,3alpha(or 20beta)-hydroxysteroid dehydrogenase	gi|225456656|ref|XP_002267041.1|/5.77234e-145/PREDICTED: hypothetical protein [Vitis vinifera]	0.18	1	1.58
GSVIVT00032382001	EC:1.14.13.93	(+)-abscisic acid 8'-hydroxylase	gi|225429866|ref|XP_002280969.1|/0/PREDICTED: hypothetical protein [Vitis vinifera]	0.18	1	1.58
GSVIVT00002865001	EC:1.14.-.-,EC:1.14.13.-	brassinosteroid-6-oxidase,steroid 22-alpha-hydroxylase,steroid 3-oxidase	gi|225457521|ref|XP_002271954.1|/0/PREDICTED: hypothetical protein [Vitis vinifera]	0.18	1	1.58
GSVIVT00000079001	EC:1.1.1.288,EC:1.1.1.140,EC:1.1.1.47	xanthoxin dehydrogenase,sorbitol-6-phosphate 2-dehydrogenase,glucose 1-dehydrogenase	gi|225456651|ref|XP_002271173.1|/3.74152e-144/PREDICTED: hypothetical protein [Vitis vinifera]	0.18	1	1.58
GSVIVT00029306001	EC:5.3.1.24	phosphoribosylanthranilate isomerase	gi|225448455|ref|XP_002272140.1|/4.14635e-135/PREDICTED: hypothetical protein [Vitis vinifera]	0.18	1	1.58
Glycerolipid metabolism
GSVIVT00003297001	EC:2.7.1.30	glycerol kinase	gi|225463623|ref|XP_002273367.1|/0/PREDICTED: hypothetical protein isoform 1 [Vitis vinifera]	0.32	1	1.48
GSVIVT00030661001	EC:2.3.1.170,EC:1.1.1.2,EC:1.1.1.213,EC:1.3.1.20	6'-deoxychalcone synthase,alcohol dehydrogenase (NADP+),3alpha-hydroxysteroid dehydrogenase (A-specific),trans-1,2-dihydrobenzene-1,2-diol dehydrogenase	gi|270239536|emb|CBI26769.1|/0/unnamed protein product [Vitis vinifera]	0	0.21	4
GSVIVT00034536001	EC:3.1.1.23	acylglycerol lipase	gi|225442797|ref|XP_002285258.1|/0/PREDICTED: hypothetical protein [Vitis vinifera]	0.06	1	2.5
GSVIVT00014912001	EC:2.3.1.170,EC:1.1.1.2	6'-deoxychalcone synthase,alcohol dehydrogenase (NADP+)	gi|270252834|emb|CBI19445.1|/2.60002e-100/unnamed protein product [Vitis vinifera]	0.49	1	1.12
GSVIVT00036432001	EC:2.3.1.51	1-acyl-sn-glycerol-3-phosphate acyltransferase	gi|224105447|ref|XP_002313814.1|/3.75069e-160/predicted protein [Populus trichocarpa]	0.36	1	1.38
GSVIVT00030749001	EC:3.2.1.22	alpha-galactosidase	gi|225424633|ref|XP_002282325.1|/0/PREDICTED: hypothetical protein [Vitis vinifera]	0.43	1	1.22
GSVIVT00021269001	EC:1.1.1.2	alcohol dehydrogenase (NADP+)	gi|225425116|ref|XP_002273213.1|/0/PREDICTED: hypothetical protein [Vitis vinifera]	0.42	1	1.22
GSVIVT00030666001	EC:2.3.1.170,EC:1.1.1.2	6'-deoxychalcone synthase,alcohol dehydrogenase (NADP+)	gi|270239534|emb|CBI26767.1|/0/unnamed protein product [Vitis vinifera]	0.42	1	1.22
GSVIVT00030413001	EC:3.1.3.4	phosphatidate phosphatase	gi|225424095|ref|XP_002282854.1|/2.10747e-169/PREDICTED: hypothetical protein [Vitis vinifera]	0.14	1	2
GSVIVT00014682001	EC:2.3.1.51	1-acyl-sn-glycerol-3-phosphate acyltransferase	gi|270253030|emb|CBI19641.1|/0/unnamed protein product [Vitis vinifera]	0.27	1	1.58
GSVIVT00030663001	EC:2.3.1.170,EC:1.1.1.2	6'-deoxychalcone synthase,alcohol dehydrogenase (NADP+)	gi|225424502|ref|XP_002285211.1|/1.31698e-179/PREDICTED: hypothetical protein [Vitis vinifera]	0.14	1	2
GSVIVT00030348001	EC:3.1.1.23	acylglycerol lipase	gi|225423993|ref|XP_002282702.1|/0/PREDICTED: hypothetical protein [Vitis vinifera]	0.26	1	1.58
GSVIVT00030668001	EC:2.3.1.170,EC:1.1.1.2	6'-deoxychalcone synthase,alcohol dehydrogenase (NADP+)	gi|225424508|ref|XP_002285227.1|/2.58627e-180/PREDICTED: hypothetical protein [Vitis vinifera]	0.26	1	1.58
GSVIVT00030665001	EC:2.3.1.170,EC:1.1.1.2,EC:1.1.1.21	6'-deoxychalcone synthase,alcohol dehydrogenase (NADP+),aldehyde reductase	gi|225424504|ref|XP_002285219.1|/1.45327e-175/PREDICTED: hypothetical protein [Vitis vinifera]	0.18	1	1.58
Pentose phosphate pathway
GSVIVT00021665001	EC:4.1.2.13	fructose-bisphosphate aldolase, class I	gi|225440976|ref|XP_002283381.1|/0/PREDICTED: hypothetical protein [Vitis vinifera]	0.48	1	1.11
GSVIVT00030453001	EC:5.3.1.6	ribose 5-phosphate isomerase A	gi|225424170|ref|XP_002280374.1|/0/PREDICTED: hypothetical protein [Vitis vinifera]	0.2	1	1.81
GSVIVT00030426001	EC:4.1.2.13	fructose-bisphosphate aldolase, class I	gi|225424114|ref|XP_002282753.1|/0/PREDICTED: hypothetical protein [Vitis vinifera]	0.17	1	1.95
GSVIVT00013096001	EC:2.7.1.11	6-phosphofructokinase	gi|270259012|emb|CBI41063.1|/0/unnamed protein product [Vitis vinifera]	0.15	1	2
GSVIVT00002492001	EC:1.1.1.44	6-phosphogluconate dehydrogenase	gi|225426063|ref|XP_002275970.1|/2.2225e-173/PREDICTED: hypothetical protein [Vitis vinifera]	0.33	1	1.43
GSVIVT00020537001	EC:5.1.3.1	ribulose-phosphate 3-epimerase	gi|225452134|ref|XP_002263010.1|/4.90281e-101/PREDICTED: hypothetical protein [Vitis vinifera]	0.44	1	1.22
GSVIVT00002491001	EC:1.1.1.44	6-phosphogluconate dehydrogenase	gi|225426063|ref|XP_002275970.1|/4.2368e-69/PREDICTED: hypothetical protein [Vitis vinifera]	0.43	1	1.22
GSVIVT00004121001	EC:1.1.1.44	6-phosphogluconate dehydrogenase	gi|224099285|ref|XP_002311423.1|/4.90123e-28/predicted protein [Populus trichocarpa]	0.2	1	1.81
GSVIVT00021207001	EC:1.1.1.44	6-phosphogluconate dehydrogenase	gi|225425051|ref|XP_002271021.1|/1.87234e-152/PREDICTED: hypothetical protein isoform 2 [Vitis vinifera]	0.06	1	2.58
Glucosinolate biosynthesis
GSVIVT00024026001	EC:2.4.1.210,EC:2.4.1.195	limonoid glucosyltransferase,N-hydroxythioamide S-beta-glucosyltransferase	gi|225434466|ref|XP_002274420.1|/0/PREDICTED: hypothetical protein [Vitis vinifera]	0.09	1	2.31
GSVIVT00014475001	EC:1.14.-.-	cytochrome P450, family 83, subfamily B, polypeptide 1	gi|225458055|ref|XP_002278300.1|/0/PREDICTED: hypothetical protein [Vitis vinifera]	0.03	1	2.89
GSVIVT00014476001	EC:1.14.-.-	cytochrome P450, family 83, subfamily B, polypeptide 1	gi|225458057|ref|XP_002278387.1|/0/PREDICTED: hypothetical protein [Vitis vinifera]	0.51	1	1.06
GSVIVT00017555001	EC:2.4.1.111,EC:2.4.1.195,EC:2.4.1.218	coniferyl-alcohol glucosyltransferase,N-hydroxythioamide S-beta-glucosyltransferase,hydroquinone glucosyltransferase	gi|225455734|ref|XP_002268089.1|/0/PREDICTED: hypothetical protein [Vitis vinifera]	0	0.23	3.95
GSVIVT00024021001	EC:2.4.1.210,EC:2.4.1.195	limonoid glucosyltransferase,N-hydroxythioamide S-beta-glucosyltransferase	gi|225434459|ref|XP_002273985.1|/0/PREDICTED: hypothetical protein [Vitis vinifera]	0.11	1	2.17
GSVIVT00034715001	EC:2.4.1.195,EC:2.4.1.210,EC:2.4.1.-	N-hydroxythioamide S-beta-glucosyltransferase,limonoid glucosyltransferase,anthocyanin 5-O-glucosyltransferase	gi|225434175|ref|XP_002275333.1|/8.98957e-170/PREDICTED: hypothetical protein [Vitis vinifera]	0.27	1	1.58
GSVIVT00003474001	EC:2.4.1.-,EC:2.4.1.210	anthocyanin 5-O-glucosyltransferase,limonoid glucosyltransferase	gi|270256571|emb|CBI39388.1|/1.13248e-137/unnamed protein product [Vitis vinifera]	0.06	1	2.58
GSVIVT00003473001	EC:2.4.1.-,EC:2.4.1.210	anthocyanin 5-O-glucosyltransferase,limonoid glucosyltransferase	gi|225463311|ref|XP_002267330.1|/0/PREDICTED: hypothetical protein [Vitis vinifera]	0.14	1	2
GSVIVT00028743001	EC:2.8.2.-	desulfoglucosinolate sulfotransferase A/B/C	gi|147853995|emb|CAN83405.1|/0/hypothetical protein [Vitis vinifera]	0.14	1	2
GSVIVT00033497001	EC:2.4.1.-,EC:2.4.1.195,EC:2.4.1.210	anthocyanin 5-O-glucosyltransferase,N-hydroxythioamide S-beta-glucosyltransferase,limonoid glucosyltransferase	gi|225433622|ref|XP_002263782.1|/1.63842e-121/PREDICTED: hypothetical protein [Vitis vinifera]	0.14	1	2
GSVIVT00018341001	EC:2.4.1.210,EC:2.4.1.195,EC:2.4.1.218,EC:2.4.1.-	limonoid glucosyltransferase,N-hydroxythioamide S-beta-glucosyltransferase,hydroquinone glucosyltransferase,anthocyanin 5-O-glucosyltransferase	gi|225449296|ref|XP_002281324.1|/5.70572e-177/PREDICTED: hypothetical protein [Vitis vinifera]	0.26	1	1.58
GSVIVT00033501001	EC:2.4.1.-,EC:2.4.1.210,EC:2.4.1.195	anthocyanin 5-O-glucosyltransferase,limonoid glucosyltransferase,N-hydroxythioamide S-beta-glucosyltransferase	gi|225433626|ref|XP_002263975.1|/0/PREDICTED: hypothetical protein [Vitis vinifera]	0.18	1	1.58
GSVIVT00003476001	EC:2.4.1.-,EC:2.4.1.210	anthocyanin 5-O-glucosyltransferase,limonoid glucosyltransferase	gi|225463315|ref|XP_002267525.1|/0/PREDICTED: hypothetical protein [Vitis vinifera]	0.18	1	1.58
Linoleic acid metabolism
GSVIVT00024672001	EC:1.13.11.12	lipoxygenase	gi|225435556|ref|XP_002285574.1|/0/PREDICTED: hypothetical protein [Vitis vinifera]	0.02	0.95	3.11
GSVIVT00000202001	EC:1.14.14.1,EC:1.14.15.3	cytochrome P450, family 3, subfamily A,cytochrome P450, family 4, subfamily A	gi|225464373|ref|XP_002265455.1|/0/PREDICTED: hypothetical protein isoform 1 [Vitis vinifera]	0.47	1	1.13
GSVIVT00034068001	EC:1.13.11.12	lipoxygenase	gi|225442102|ref|XP_002273258.1|/0/PREDICTED: hypothetical protein [Vitis vinifera]	0	0.18	4.2
GSVIVT00030661001	EC:2.3.1.170,EC:1.1.1.2,EC:1.1.1.213,EC:1.3.1.20	6'-deoxychalcone synthase,alcohol dehydrogenase (NADP+),3alpha-hydroxysteroid dehydrogenase (A-specific),trans-1,2-dihydrobenzene-1,2-diol dehydrogenase	gi|270239536|emb|CBI26769.1|/0/unnamed protein product [Vitis vinifera]	0	0.21	4
GSVIVT00024682001	EC:1.13.11.12	lipoxygenase	gi|225435565|ref|XP_002283166.1|/0/PREDICTED: hypothetical protein [Vitis vinifera]	0.52	1	1.06
GSVIVT00014912001	EC:2.3.1.170,EC:1.1.1.2	6'-deoxychalcone synthase,alcohol dehydrogenase (NADP+)	gi|270252834|emb|CBI19445.1|/2.60002e-100/unnamed protein product [Vitis vinifera]	0.49	1	1.12
GSVIVT00014650001	EC:1.14.14.1	cytochrome P450, family 4, subfamily X	gi|147786937|emb|CAN60080.1|/0/hypothetical protein [Vitis vinifera]	0	0.36	3.7
GSVIVT00021269001	EC:1.1.1.2	alcohol dehydrogenase (NADP+)	gi|225425116|ref|XP_002273213.1|/0/PREDICTED: hypothetical protein [Vitis vinifera]	0.42	1	1.22
GSVIVT00030666001	EC:2.3.1.170,EC:1.1.1.2	6'-deoxychalcone synthase,alcohol dehydrogenase (NADP+)	gi|270239534|emb|CBI26767.1|/0/unnamed protein product [Vitis vinifera]	0.42	1	1.22
GSVIVT00024675001	EC:1.13.11.12	lipoxygenase	gi|270227706|emb|CBI16439.1|/2.07537e-179/unnamed protein product [Vitis vinifera]	0.06	1	2.58
GSVIVT00030663001	EC:2.3.1.170,EC:1.1.1.2	6'-deoxychalcone synthase,alcohol dehydrogenase (NADP+)	gi|225424502|ref|XP_002285211.1|/1.31698e-179/PREDICTED: hypothetical protein [Vitis vinifera]	0.14	1	2
GSVIVT00012541001	EC:1.14.15.3,EC:1.14.14.1	cytochrome P450, family 4, subfamily A,cytochrome P450, family 4, subfamily B,cytochrome P450, family 3, subfamily A	gi|225469201|ref|XP_002262693.1|/0/PREDICTED: hypothetical protein [Vitis vinifera]	0.26	1	1.58
GSVIVT00030668001	EC:2.3.1.170,EC:1.1.1.2	6'-deoxychalcone synthase,alcohol dehydrogenase (NADP+)	gi|225424508|ref|XP_002285227.1|/2.58627e-180/PREDICTED: hypothetical protein [Vitis vinifera]	0.26	1	1.58
GSVIVT00024664001	EC:1.13.11.12	lipoxygenase	gi|270227697|emb|CBI16430.1|/1.794e-180/unnamed protein product [Vitis vinifera]	0.26	1	1.58
GSVIVT00030665001	EC:2.3.1.170,EC:1.1.1.2,EC:1.1.1.21	6'-deoxychalcone synthase,alcohol dehydrogenase (NADP+),aldehyde reductase	gi|225424504|ref|XP_002285219.1|/1.45327e-175/PREDICTED: hypothetical protein [Vitis vinifera]	0.18	1	1.58
SNARE interactions in vesicular transport
GSVIVT00016266001	-	synaptosomal-associated protein	gi|225457299|ref|XP_002284486.1|/1.17744e-158/PREDICTED: hypothetical protein [Vitis vinifera]	0.51	1	1.05
GSVIVT00001277001	-	vesicle-associated membrane protein 7	gi|225464234|ref|XP_002267063.1|/2.82142e-109/PREDICTED: hypothetical protein isoform 1 [Vitis vinifera]	0.47	1	1.14
GSVIVT00003524001	-	syntaxin 1B/2/3	gi|225463272|ref|XP_002263986.1|/3.18667e-129/PREDICTED: hypothetical protein [Vitis vinifera]	0.01	0.64	3.32
GSVIVT00021517001	-	Syntaxin 7	gi|225440710|ref|XP_002280591.1|/7.59594e-105/PREDICTED: hypothetical protein [Vitis vinifera]	0	0.13	4.25
GSVIVT00019772001	-	vesicle-associated membrane protein 7	gi|225432292|ref|XP_002273101.1|/1.50565e-110/PREDICTED: hypothetical protein isoform 1 [Vitis vinifera]	0.38	1	1.32
GSVIVT00004126001	-	syntaxin of plants SYP5	gi|225468391|ref|XP_002272842.1|/1.35293e-46/PREDICTED: hypothetical protein [Vitis vinifera]	0.46	1	1.17
GSVIVT00037981001	-	Syntaxin 7	gi|225451663|ref|XP_002277874.1|/4.6943e-71/PREDICTED: hypothetical protein [Vitis vinifera]	0.34	1	1.42
GSVIVT00021013001	-	vesicle transport through interaction with t-SNAREs 1	gi|270232939|emb|CBI22256.1|/6.3258e-109/unnamed protein product [Vitis vinifera]	0.09	1	2.32
Glycerophospholipid metabolism
GSVIVT00027227001	EC:3.1.4.46	glycerophosphoryl diester phosphodiesterase	gi|225460805|ref|XP_002276757.1|/0/PREDICTED: hypothetical protein [Vitis vinifera]	0.32	1	1.47
GSVIVT00011723001	EC:3.1.1.5,EC:3.1.1.1	lysophospholipase II,carboxylesterase	gi|270247896|emb|CBI33233.1|/6.57137e-124/unnamed protein product [Vitis vinifera]	0.5	1	1.07
GSVIVT00032569001	EC 2.3.1.-	E2.3.1.-	gi|225430161|ref|XP_002284766.1|/1.72192e-91/PREDICTED: hypothetical protein [Vitis vinifera]	0.37	1	1.36
GSVIVT00030698001	EC:1.1.1.-,EC:1.1.1.62	beta-keto reductase,estradiol 17beta-dehydrogenase	gi|225424552|ref|XP_002285316.1|/0/PREDICTED: hypothetical protein [Vitis vinifera]	0.24	1	1.68
GSVIVT00036432001	EC:2.3.1.51	1-acyl-sn-glycerol-3-phosphate acyltransferase	gi|224105447|ref|XP_002313814.1|/3.75069e-160/predicted protein [Populus trichocarpa]	0.36	1	1.38
GSVIVT00008974001	EC:2.7.1.32,EC:2.7.1.82	choline kinase,ethanolamine kinase	gi|225470840|ref|XP_002265759.1|/0/PREDICTED: hypothetical protein [Vitis vinifera]	0.32	1	1.46
GSVIVT00034557001	EC:3.1.1.5	lysophospholipase II	gi|270253861|emb|CBI36259.1|/1.85296e-140/unnamed protein product [Vitis vinifera]	0.22	1	1.74
GSVIVT00030413001	EC:3.1.3.4	phosphatidate phosphatase	gi|225424095|ref|XP_002282854.1|/2.10747e-169/PREDICTED: hypothetical protein [Vitis vinifera]	0.14	1	2
GSVIVT00014682001	EC:2.3.1.51	1-acyl-sn-glycerol-3-phosphate acyltransferase	gi|270253030|emb|CBI19641.1|/0/unnamed protein product [Vitis vinifera]	0.27	1	1.58
GSVIVT00000809001	EC:3.1.4.3	phospholipase C	gi|270255679|emb|CBI38061.1|/0/unnamed protein product [Vitis vinifera]	0.39	1	1.32
GSVIVT00030122001	EC:2.7.7.15	choline-phosphate cytidylyltransferase	gi|270239980|emb|CBI27213.1|/2.21936e-113/unnamed protein product [Vitis vinifera]	0.14	1	2
GSVIVT00027257001	EC:2.7.7.41	phosphatidate cytidylyltransferase	gi|270239464|emb|CBI26698.1|/0/unnamed protein product [Vitis vinifera]	0.14	1	2
GSVIVT00028665001	EC:1.1.1.94	glycerol-3-phosphate dehydrogenase (NAD(P)+)	gi|225449953|ref|XP_002271029.1|/0/PREDICTED: hypothetical protein [Vitis vinifera]	0.14	1	2
Thiamine metabolism
GSVIVT00036953001	EC:3.6.1.5	apyrase	gi|225425672|ref|XP_002273709.1|/0/PREDICTED: hypothetical protein isoform 1 [Vitis vinifera]	0.22	1	1.74
GSVIVT00011471001	EC:2.8.1.7	cysteine desulfurase	gi|225469782|ref|XP_002274517.1|/0/PREDICTED: hypothetical protein [Vitis vinifera]	0.36	1	1.38
GSVIVT00028240001	EC:5.1.1.17	isopenicillin-N epimerase	gi|225437781|ref|XP_002281415.1|/0/PREDICTED: hypothetical protein [Vitis vinifera]	0.22	1	1.74
Galactose metabolism
GSVIVT00034877001	EC:2.7.7.9	UTP--glucose-1-phosphate uridylyltransferase	gi|225431563|ref|XP_002282276.1|/0/PREDICTED: hypothetical protein [Vitis vinifera]	0.47	1	1.13
GSVIVT00025569001	EC:2.4.1.67	stachyose synthetase	gi|225441787|ref|XP_002283653.1|/0/PREDICTED: hypothetical protein [Vitis vinifera]	0.05	1	2.63
GSVIVT00020687001	EC:2.4.1.67	stachyose synthetase	gi|225452378|ref|XP_002275628.1|/0/PREDICTED: hypothetical protein [Vitis vinifera]	0.11	1	2.22
GSVIVT00013096001	EC:2.7.1.11	6-phosphofructokinase	gi|270259012|emb|CBI41063.1|/0/unnamed protein product [Vitis vinifera]	0.15	1	2
GSVIVT00016957001	EC:2.4.1.67	stachyose synthetase	gi|225445599|ref|XP_002285418.1|/0/PREDICTED: hypothetical protein [Vitis vinifera]	0	0.25	3.91
GSVIVT00038818001	EC:3.2.1.20,EC:3.2.1.84	alpha-glucosidase,alpha 1,3-glucosidase	gi|225433575|ref|XP_002270200.1|/0/PREDICTED: hypothetical protein [Vitis vinifera]	0.23	1	1.7
GSVIVT00025477001	EC:2.7.7.10,EC:2.7.7.12	galactose-1-phosphate uridylyltransferase,UDPglucose--hexose-1-phosphate uridylyltransferase	gi|270242999|emb|CBI29939.1|/2.06039e-175/unnamed protein product [Vitis vinifera]	0.22	1	1.74
GSVIVT00004764001	EC:3.2.1.26	beta-fructofuranosidase	gi|225468020|ref|XP_002272774.1|/0/PREDICTED: similar to vacuolar invertase 2, GIN2 isoform 1 [Vitis vinifera]	0.01	0.67	3.32
GSVIVT00030749001	EC:3.2.1.22	alpha-galactosidase	gi|225424633|ref|XP_002282325.1|/0/PREDICTED: hypothetical protein [Vitis vinifera]	0.43	1	1.22
GSVIVT00036860001	EC:3.2.1.23	beta-galactosidase	gi|225431249|ref|XP_002274449.1|/0/PREDICTED: hypothetical protein [Vitis vinifera]	0.39	1	1.32
GSVIVT00012414001	EC:3.2.1.23	beta-galactosidase	gi|270229687|emb|CBI18606.1|/4.40386e-84/unnamed protein product [Vitis vinifera]	0.18	1	1.58
Carbon fixation in photosynthetic organisms
GSVIVT00021665001	EC:4.1.2.13	fructose-bisphosphate aldolase, class I	gi|225440976|ref|XP_002283381.1|/0/PREDICTED: hypothetical protein [Vitis vinifera]	0.48	1	1.11
GSVIVT00030453001	EC:5.3.1.6	ribose 5-phosphate isomerase A	gi|225424170|ref|XP_002280374.1|/0/PREDICTED: hypothetical protein [Vitis vinifera]	0.2	1	1.81
GSVIVT00016329001	EC:1.1.1.37	malate dehydrogenase	gi|225457407|ref|XP_002284909.1|/0/PREDICTED: hypothetical protein [Vitis vinifera]	0.36	1	1.38
GSVIVT00030426001	EC:4.1.2.13	fructose-bisphosphate aldolase, class I	gi|225424114|ref|XP_002282753.1|/0/PREDICTED: hypothetical protein [Vitis vinifera]	0.17	1	1.95
GSVIVT00028594001	EC:1.1.1.37	malate dehydrogenase	gi|225438143|ref|XP_002278636.1|/0/PREDICTED: hypothetical protein [Vitis vinifera]	0.08	1	2.36
GSVIVT00006460001	EC:2.7.1.40	pyruvate kinase	gi|270233971|emb|CBI22578.1|/0/unnamed protein product [Vitis vinifera]	0.27	1	1.58
GSVIVT00020537001	EC:5.1.3.1	ribulose-phosphate 3-epimerase	gi|225452134|ref|XP_002263010.1|/4.90281e-101/PREDICTED: hypothetical protein [Vitis vinifera]	0.44	1	1.22
GSVIVT00027787001	EC:1.1.1.37	malate dehydrogenase	gi|270230888|emb|CBI20215.1|/3.90048e-172/unnamed protein product [Vitis vinifera]	0.2	1	1.81
GSVIVT00006511001	EC:2.7.1.40	pyruvate kinase	gi|270233926|emb|CBI22533.1|/0/unnamed protein product [Vitis vinifera]	0.06	1	2.58
GSVIVT00023818001	EC:2.7.1.40	pyruvate kinase	gi|225437180|ref|XP_002280899.1|/0/PREDICTED: hypothetical protein [Vitis vinifera]	0.39	1	1.32
GSVIVT00002610001	EC:2.7.1.40	pyruvate kinase	gi|225463801|ref|XP_002270400.1|/0/PREDICTED: hypothetical protein [Vitis vinifera]	0.26	1	1.58
GSVIVT00020973001	EC:1.1.1.37	malate dehydrogenase	gi|270232906|emb|CBI22223.1|/1.23856e-14/unnamed protein product [Vitis vinifera]	0.18	1	1.58
Arginine and proline metabolism
GSVIVT00035972001	EC:4.1.1.19	arginine decarboxylase	gi|225427782|ref|XP_002269030.1|/0/PREDICTED: hypothetical protein [Vitis vinifera]	0.18	1	1.87
GSVIVT00038542001	EC:3.4.11.5	proline iminopeptidase	gi|270235952|emb|CBI25074.1|/0/unnamed protein product [Vitis vinifera]	0.4	1	1.27
GSVIVT00033255001	EC:2.6.1.11	acetylornithine aminotransferase	gi|225443065|ref|XP_002272158.1|/0/PREDICTED: hypothetical protein [Vitis vinifera]	0.36	1	1.37
GSVIVT00017913001	EC:6.3.4.5	argininosuccinate synthase	gi|225456274|ref|XP_002283539.1|/0/PREDICTED: hypothetical protein [Vitis vinifera]	0.13	1	2.13
GSVIVT00024730001	EC:1.14.13.39	nitric-oxide synthase, brain	gi|270227740|emb|CBI16473.1|/0/unnamed protein product [Vitis vinifera]	0.45	1	1.17
GSVIVT00015362001	EC:3.5.1.14	aminoacylase	gi|225459515|ref|XP_002285843.1|/0/PREDICTED: hypothetical protein [Vitis vinifera]	0.31	1	1.5
GSVIVT00033564001	EC:1.14.11.2	prolyl 4-hydroxylase	gi|225433714|ref|XP_002268409.1|/2.63113e-165/PREDICTED: hypothetical protein [Vitis vinifera]	0.39	1	1.32
GSVIVT00017912001	EC:6.3.4.5	argininosuccinate synthase	gi|270226902|emb|CBI15636.1|/6.57555e-37/unnamed protein product [Vitis vinifera]	0.27	1	1.58
GSVIVT00014587001	EC:2.1.3.3	ornithine carbamoyltransferase	gi|225458227|ref|XP_002281919.1|/1.31818e-149/PREDICTED: hypothetical protein [Vitis vinifera]	0.38	1	1.32
GSVIVT00013719001	EC:1.14.11.2	prolyl 4-hydroxylase	gi|225468574|ref|XP_002263060.1|/5.72525e-152/PREDICTED: hypothetical protein [Vitis vinifera]	0.34	1	1.42
GSVIVT00001436001	EC:1.14.11.2	prolyl 4-hydroxylase	gi|225428938|ref|XP_002262952.1|/1.57069e-154/PREDICTED: hypothetical protein [Vitis vinifera]	0.27	1	1.58
Glutathione metabolism
GSVIVT00027957001	EC:2.5.1.18	glutathione S-transferase	gi|225437288|ref|XP_002262842.1|/1.15996e-120/PREDICTED: hypothetical protein [Vitis vinifera]	0.33	1	1.43
GSVIVT00006659001	EC:2.5.1.18	glutathione S-transferase	gi|225462624|ref|XP_002264437.1|/9.67461e-118/PREDICTED: hypothetical protein [Vitis vinifera]	0.27	1	1.58
GSVIVT00023521001	EC:2.5.1.18	glutathione S-transferase	gi|225466285|ref|XP_002273456.1|/1.34884e-66/PREDICTED: hypothetical protein [Vitis vinifera]	0.52	1	1.05
GSVIVT00002492001	EC:1.1.1.44	6-phosphogluconate dehydrogenase	gi|225426063|ref|XP_002275970.1|/2.2225e-173/PREDICTED: hypothetical protein [Vitis vinifera]	0.33	1	1.43
GSVIVT00025776001	EC:2.5.1.18	glutathione S-transferase	gi|147861269|emb|CAN81905.1|/5.90064e-131/hypothetical protein [Vitis vinifera]	0.25	1	1.64
GSVIVT00027954001	EC:2.5.1.18	glutathione S-transferase	gi|225437284|ref|XP_002262604.1|/1.97858e-120/PREDICTED: hypothetical protein [Vitis vinifera]	0.02	0.91	3.06
GSVIVT00018860001	EC:2.5.1.18	glutathione S-transferase	gi|225446791|ref|XP_002283209.1|/7.15821e-121/PREDICTED: hypothetical protein [Vitis vinifera]	0.39	1	1.32
GSVIVT00028452001	EC:2.5.1.18	glutathione S-transferase	gi|225437902|ref|XP_002266744.1|/1.17294e-118/PREDICTED: hypothetical protein isoform 1 [Vitis vinifera]	0.32	1	1.46
GSVIVT00023077001	EC:2.5.1.18	glutathione S-transferase	gi|270247255|emb|CBI32630.1|/1.27699e-137/unnamed protein product [Vitis vinifera]	0.32	1	1.46
GSVIVT00002491001	EC:1.1.1.44	6-phosphogluconate dehydrogenase	gi|225426063|ref|XP_002275970.1|/4.2368e-69/PREDICTED: hypothetical protein [Vitis vinifera]	0.43	1	1.22
GSVIVT00000409001	EC:1.11.1.9	glutathione peroxidase	gi|225426403|ref|XP_002272606.1|/4.43303e-93/PREDICTED: hypothetical protein [Vitis vinifera]	0.42	1	1.22
GSVIVT00004121001	EC:1.1.1.44	6-phosphogluconate dehydrogenase	gi|224099285|ref|XP_002311423.1|/4.90123e-28/predicted protein [Populus trichocarpa]	0.2	1	1.81
GSVIVT00021207001	EC:1.1.1.44	6-phosphogluconate dehydrogenase	gi|225425051|ref|XP_002271021.1|/1.87234e-152/PREDICTED: hypothetical protein isoform 2 [Vitis vinifera]	0.06	1	2.58
GSVIVT00024209001	EC:2.5.1.18	glutathione S-transferase	gi|225434766|ref|XP_002281694.1|/1.66469e-109/PREDICTED: hypothetical protein [Vitis vinifera]	0.09	1	2.32
GSVIVT00023541001	EC:2.5.1.18	glutathione S-transferase	gi|225436699|ref|XP_002263386.1|/8.00765e-125/PREDICTED: hypothetical protein [Vitis vinifera]	0.14	1	2
GSVIVT00006661001	EC:2.5.1.18	glutathione S-transferase	gi|225462626|ref|XP_002264703.1|/1.226e-128/PREDICTED: hypothetical protein [Vitis vinifera]	0.14	1	2
Phenylpropanoid biosynthesis
GSVIVT00017179001	EC:2.3.1.133	shikimate O-hydroxycinnamoyltransferase	gi|225445808|ref|XP_002276550.1|/0/PREDICTED: hypothetical protein [Vitis vinifera]	0.16	1	1.96
GSVIVT00017173001	EC:2.3.1.133	shikimate O-hydroxycinnamoyltransferase	gi|225445804|ref|XP_002274695.1|/0/PREDICTED: hypothetical protein [Vitis vinifera]	0.01	0.81	3.27
GSVIVT00024587001	EC:1.2.1.44,EC:1.1.1.219	cinnamoyl-CoA reductase,dihydroflavonol-4-reductase	gi|225435395|ref|XP_002285368.1|/0/PREDICTED: hypothetical protein [Vitis vinifera]	0.23	1	1.71
GSVIVT00028001001	EC:3.2.1.21	beta-glucosidase	gi|225437358|ref|XP_002268147.1|/0/PREDICTED: hypothetical protein isoform 1 [Vitis vinifera]	0.1	1	2.25
GSVIVT00002404001	EC:1.2.1.44,EC:1.1.1.219	cinnamoyl-CoA reductase,dihydroflavonol-4-reductase	gi|270255825|emb|CBI38203.1|/0/unnamed protein product [Vitis vinifera]	0	0.38	3.78
GSVIVT00024026001	EC:2.4.1.210,EC:2.4.1.195	limonoid glucosyltransferase,N-hydroxythioamide S-beta-glucosyltransferase	gi|225434466|ref|XP_002274420.1|/0/PREDICTED: hypothetical protein [Vitis vinifera]	0.09	1	2.31
GSVIVT00027100001	EC:3.2.1.21	beta-glucosidase	gi|225439287|ref|XP_002266470.1|/0/PREDICTED: hypothetical protein [Vitis vinifera]	0.21	1	1.8
GSVIVT00036619001	EC:2.1.1.104	caffeoyl-CoA O-methyltransferase	gi|225428851|ref|XP_002285106.1|/1.01119e-137/PREDICTED: hypothetical protein [Vitis vinifera]	0.25	1	1.67
GSVIVT00014730001	EC:1.14.13.-,EC:1.14.13.21	p-coumarate 3-hydroxylase,flavonoid 3'-monooxygenase	gi|225458458|ref|XP_002282111.1|/2.12317e-111/PREDICTED: hypothetical protein [Vitis vinifera]	1.65e-06	0	6.13
GSVIVT00024724001	EC:1.11.1.7	peroxidase	gi|225435630|ref|XP_002285652.1|/0/PREDICTED: hypothetical protein [Vitis vinifera]	0.31	1	1.5
GSVIVT00036840001	EC:1.14.-.-,EC:1.14.13.21	ferulate-5-hydroxylase,flavonoid 3'-monooxygenase	gi|225431217|ref|XP_002272644.1|/0/PREDICTED: hypothetical protein [Vitis vinifera]	0.52	1	1.04
GSVIVT00021474001	EC:2.3.1.133	shikimate O-hydroxycinnamoyltransferase	gi|147783056|emb|CAN62119.1|/0/hypothetical protein [Vitis vinifera]	0.37	1	1.34
GSVIVT00000584001	EC:2.4.1.218,EC:2.4.1.210,EC:2.4.1.-	hydroquinone glucosyltransferase,limonoid glucosyltransferase,anthocyanin 5-O-glucosyltransferase	gi|225441118|ref|XP_002265326.1|/0/PREDICTED: hypothetical protein [Vitis vinifera]	0.46	1	1.16
GSVIVT00015096001	EC:2.3.1.133	shikimate O-hydroxycinnamoyltransferase	gi|225459075|ref|XP_002283781.1|/0/PREDICTED: hypothetical protein [Vitis vinifera]	0.25	1	1.66
GSVIVT00027997001	EC:3.2.1.21	beta-glucosidase	gi|270254464|emb|CBI36854.1|/0/unnamed protein product [Vitis vinifera]	0.34	1	1.43
GSVIVT00031799001	EC:2.1.1.76	flavonol 3-O-methyltransferase	gi|270229255|emb|CBI18183.1|/2.3185e-137/unnamed protein product [Vitis vinifera]	0.04	1	2.68
GSVIVT00031723001	EC:1.11.1.7	peroxidase	gi|225460600|ref|XP_002263554.1|/0/PREDICTED: hypothetical protein [Vitis vinifera]	0.06	1	2.49
GSVIVT00017555001	EC:2.4.1.111,EC:2.4.1.195,EC:2.4.1.218	coniferyl-alcohol glucosyltransferase,N-hydroxythioamide S-beta-glucosyltransferase,hydroquinone glucosyltransferase	gi|225455734|ref|XP_002268089.1|/0/PREDICTED: hypothetical protein [Vitis vinifera]	0	0.23	3.95
GSVIVT00017649001	EC:1.14.-.-	ferulate-5-hydroxylase	gi|225455888|ref|XP_002275493.1|/0/PREDICTED: hypothetical protein [Vitis vinifera]	0.05	1	2.64
GSVIVT00000576001	EC:2.1.1.76	flavonol 3-O-methyltransferase	gi|225441106|ref|XP_002264566.1|/0/PREDICTED: hypothetical protein [Vitis vinifera]	0.22	1	1.74
GSVIVT00022072001	EC:2.4.1.111,EC:2.4.1.218	coniferyl-alcohol glucosyltransferase,hydroquinone glucosyltransferase	gi|225436321|ref|XP_002270285.1|/0/PREDICTED: hypothetical protein [Vitis vinifera]	0.11	1	2.17
GSVIVT00024683001	EC:3.2.1.21	beta-glucosidase	gi|225435567|ref|XP_002285585.1|/0/PREDICTED: hypothetical protein [Vitis vinifera]	0	0.1	4.39
GSVIVT00020726001	EC:1.2.1.44,EC:1.3.1.77	cinnamoyl-CoA reductase,anthocyanidin reductase	gi|225452438|ref|XP_002274230.1|/0/PREDICTED: hypothetical protein [Vitis vinifera]	0.21	1	1.77
GSVIVT00038735001	EC:2.4.1.218,EC:2.4.1.111	hydroquinone glucosyltransferase,coniferyl-alcohol glucosyltransferase	gi|147768453|emb|CAN78332.1|/3.91966e-154/hypothetical protein [Vitis vinifera]	0.24	1	1.68
GSVIVT00033568001	EC:2.4.1.218,EC:2.4.1.111	hydroquinone glucosyltransferase,coniferyl-alcohol glucosyltransferase	gi|225433720|ref|XP_002268786.1|/0/PREDICTED: hypothetical protein [Vitis vinifera]	0.2	1	1.81
GSVIVT00028728001	EC:1.2.1.44,EC:1.1.1.219	cinnamoyl-CoA reductase,dihydroflavonol-4-reductase	gi|270235827|emb|CBI24952.1|/4.13193e-164/unnamed protein product [Vitis vinifera]	0.02	0.95	3
GSVIVT00006303001	EC:2.4.1.111,EC:2.4.1.218	coniferyl-alcohol glucosyltransferase,hydroquinone glucosyltransferase	gi|225462825|ref|XP_002268383.1|/0/PREDICTED: hypothetical protein [Vitis vinifera]	0.47	1	1.14
GSVIVT00024660001	EC:2.4.1.111,EC:2.4.1.218	coniferyl-alcohol glucosyltransferase,hydroquinone glucosyltransferase	gi|225435536|ref|XP_002283039.1|/0/PREDICTED: hypothetical protein [Vitis vinifera]	0.04	1	2.7
GSVIVT00019639001	EC:1.11.1.7	peroxidase	gi|225438962|ref|XP_002284278.1|/0/PREDICTED: hypothetical protein [Vitis vinifera]	0.32	1	1.46
GSVIVT00017191001	EC:2.3.1.133	shikimate O-hydroxycinnamoyltransferase	gi|225445830|ref|XP_002277474.1|/0/PREDICTED: hypothetical protein [Vitis vinifera]	0.01	0.47	3.58
GSVIVT00015553001	EC:6.2.1.-,EC:6.2.1.12	OPC-8:0 CoA ligase 1,4-coumarate--CoA ligase	gi|225459832|ref|XP_002285920.1|/0/PREDICTED: hypothetical protein [Vitis vinifera]	0.27	1	1.58
GSVIVT00024021001	EC:2.4.1.210,EC:2.4.1.195	limonoid glucosyltransferase,N-hydroxythioamide S-beta-glucosyltransferase	gi|225434459|ref|XP_002273985.1|/0/PREDICTED: hypothetical protein [Vitis vinifera]	0.11	1	2.17
GSVIVT00000396001	EC:6.2.1.-	fatty-acyl-CoA synthase	gi|225426389|ref|XP_002272145.1|/0/PREDICTED: hypothetical protein [Vitis vinifera]	0.15	1	2
GSVIVT00014356001	EC:1.1.1.255,EC:1.1.1.195,EC:1.1.1.2	mannitol dehydrogenase,cinnamyl-alcohol dehydrogenase,alcohol dehydrogenase (NADP+)	gi|225457871|ref|XP_002269356.1|/0/PREDICTED: hypothetical protein [Vitis vinifera]	0.2	1	1.81
GSVIVT00002940001	EC:1.2.1.44,EC:1.3.1.77	cinnamoyl-CoA reductase,anthocyanidin reductase	gi|225457658|ref|XP_002275562.1|/7.72437e-123/PREDICTED: similar to cinnamoyl-CoA reductase family [Vitis vinifera]	0.02	0.95	3
GSVIVT00023967001	EC:1.11.1.7	peroxidase	gi|225434381|ref|XP_002269918.1|/4.69495e-169/PREDICTED: hypothetical protein [Vitis vinifera]	0.02	0.95	3
GSVIVT00000479001	EC:2.1.1.76	flavonol 3-O-methyltransferase	gi|225426518|ref|XP_002271830.1|/0/PREDICTED: hypothetical protein [Vitis vinifera]	0.03	1	2.81
GSVIVT00034715001	EC:2.4.1.195,EC:2.4.1.210,EC:2.4.1.-	N-hydroxythioamide S-beta-glucosyltransferase,limonoid glucosyltransferase,anthocyanin 5-O-glucosyltransferase	gi|225434175|ref|XP_002275333.1|/8.98957e-170/PREDICTED: hypothetical protein [Vitis vinifera]	0.27	1	1.58
GSVIVT00003474001	EC:2.4.1.-,EC:2.4.1.210	anthocyanin 5-O-glucosyltransferase,limonoid glucosyltransferase	gi|270256571|emb|CBI39388.1|/1.13248e-137/unnamed protein product [Vitis vinifera]	0.06	1	2.58
GSVIVT00028000001	EC:3.2.1.21	beta-glucosidase	gi|225437356|ref|XP_002267643.1|/0/PREDICTED: hypothetical protein [Vitis vinifera]	0.39	1	1.32
GSVIVT00003215001	EC:2.3.1.133	shikimate O-hydroxycinnamoyltransferase	gi|225427534|ref|XP_002266114.1|/0/PREDICTED: hypothetical protein [Vitis vinifera]	0.08	1	2.32
GSVIVT00015738001	EC:1.2.1.44,EC:1.3.1.77	cinnamoyl-CoA reductase,anthocyanidin reductase	gi|225427173|ref|XP_002278778.1|/1.9684e-169/PREDICTED: hypothetical protein [Vitis vinifera]	0.14	1	2
GSVIVT00003473001	EC:2.4.1.-,EC:2.4.1.210	anthocyanin 5-O-glucosyltransferase,limonoid glucosyltransferase	gi|225463311|ref|XP_002267330.1|/0/PREDICTED: hypothetical protein [Vitis vinifera]	0.14	1	2
GSVIVT00013561001	EC:2.4.1.210,EC:2.4.1.91	limonoid glucosyltransferase,flavonol 3-O-glucosyltransferase	gi|225468662|ref|XP_002268162.1|/0/PREDICTED: hypothetical protein [Vitis vinifera]	0.14	1	2
GSVIVT00015205001	EC:2.4.1.210,EC:2.4.1.218	limonoid glucosyltransferase,hydroquinone glucosyltransferase	gi|225459251|ref|XP_002285767.1|/0/PREDICTED: hypothetical protein [Vitis vinifera]	0.14	1	2
GSVIVT00015159001	EC:1.11.1.7	peroxidase	gi|225459180|ref|XP_002285723.1|/3.5218e-169/PREDICTED: hypothetical protein [Vitis vinifera]	0.14	1	2
GSVIVT00033497001	EC:2.4.1.-,EC:2.4.1.195,EC:2.4.1.210	anthocyanin 5-O-glucosyltransferase,N-hydroxythioamide S-beta-glucosyltransferase,limonoid glucosyltransferase	gi|225433622|ref|XP_002263782.1|/1.63842e-121/PREDICTED: hypothetical protein [Vitis vinifera]	0.14	1	2
GSVIVT00013928001	EC:4.3.1.24	phenylalanine ammonia-lyase	gi|225454653|ref|XP_002268181.1|/0/PREDICTED: hypothetical protein [Vitis vinifera]	0.14	1	2
GSVIVT00038153001	EC:1.2.1.44,EC:1.3.1.77	cinnamoyl-CoA reductase,anthocyanidin reductase	gi|225451943|ref|XP_002283020.1|/0/PREDICTED: hypothetical protein [Vitis vinifera]	0.26	1	1.58
GSVIVT00018341001	EC:2.4.1.210,EC:2.4.1.195,EC:2.4.1.218,EC:2.4.1.-	limonoid glucosyltransferase,N-hydroxythioamide S-beta-glucosyltransferase,hydroquinone glucosyltransferase,anthocyanin 5-O-glucosyltransferase	gi|225449296|ref|XP_002281324.1|/5.70572e-177/PREDICTED: hypothetical protein [Vitis vinifera]	0.26	1	1.58
GSVIVT00024196001	EC:2.4.1.91,EC:2.4.1.111,EC:2.4.1.159	flavonol 3-O-glucosyltransferase,coniferyl-alcohol glucosyltransferase,flavonol-3-O-glucoside L-rhamnosyltransferase	gi|225434740|ref|XP_002281513.1|/0/PREDICTED: hypothetical protein [Vitis vinifera]	0.26	1	1.58
GSVIVT00000921001	EC:1.2.1.44,EC:1.1.1.219	cinnamoyl-CoA reductase,dihydroflavonol-4-reductase	gi|225455496|ref|XP_002263014.1|/0/PREDICTED: hypothetical protein [Vitis vinifera]	0.26	1	1.58
GSVIVT00015611001	EC:2.4.1.210,EC:2.4.1.195	limonoid glucosyltransferase,N-hydroxythioamide S-beta-glucosyltransferase	gi|225427051|ref|XP_002272457.1|/0/PREDICTED: hypothetical protein [Vitis vinifera]	0.18	1	1.58
GSVIVT00001507001	EC:3.4.16.-,EC:2.3.1.91,EC:3.4.16.5	carboxypeptidase,sinapoylglucose-choline O-sinapoyltransferase,carboxypeptidase C	gi|225429053|ref|XP_002269439.1|/0/PREDICTED: hypothetical protein [Vitis vinifera]	0.18	1	1.58
GSVIVT00017017001	EC:1.14.13.11,EC:1.14.13.-	trans-cinnamate-4-hydroxylase,p-coumarate 3-hydroxylase	gi|225445666|ref|XP_002266142.1|/0/PREDICTED: hypothetical protein [Vitis vinifera]	0.18	1	1.58
GSVIVT00033501001	EC:2.4.1.-,EC:2.4.1.210,EC:2.4.1.195	anthocyanin 5-O-glucosyltransferase,limonoid glucosyltransferase,N-hydroxythioamide S-beta-glucosyltransferase	gi|225433626|ref|XP_002263975.1|/0/PREDICTED: hypothetical protein [Vitis vinifera]	0.18	1	1.58
GSVIVT00003476001	EC:2.4.1.-,EC:2.4.1.210	anthocyanin 5-O-glucosyltransferase,limonoid glucosyltransferase	gi|225463315|ref|XP_002267525.1|/0/PREDICTED: hypothetical protein [Vitis vinifera]	0.18	1	1.58
GSVIVT00000581001	EC:2.4.1.218,EC:2.4.1.210,EC:2.4.1.-	hydroquinone glucosyltransferase,limonoid glucosyltransferase,anthocyanin 5-O-glucosyltransferase	gi|225441116|ref|XP_002265257.1|/0/PREDICTED: hypothetical protein [Vitis vinifera]	0.18	1	1.58
Ubiquitin mediated proteolysis
GSVIVT00030628001	EC:6.3.2.19	STIP1 homology and U-box containing protein 1	gi|225424434|ref|XP_002281552.1|/0/PREDICTED: hypothetical protein [Vitis vinifera]	1.62e-08	3.65e-05	7.18
GSVIVT00020897001	EC:6.3.2.19	ubiquitin-conjugating enzyme E2 A	gi|225452727|ref|XP_002282719.1|/4.59428e-87/PREDICTED: hypothetical protein [Vitis vinifera]	0.45	1	1.17
GSVIVT00033448001	EC:6.3.2.19	ubiquitin-conjugating enzyme E2 D/E	gi|225462031|ref|XP_002274367.1|/6.79418e-85/PREDICTED: hypothetical protein isoform 2 [Vitis vinifera]	0.27	1	1.6
GSVIVT00014044001	EC:6.3.2.19	E3 ubiquitin-protein ligase synoviolin	gi|225454809|ref|XP_002274331.1|/0/PREDICTED: hypothetical protein [Vitis vinifera]	0.51	1	1.05
GSVIVT00020935001	-	Cullin 3	gi|225452781|ref|XP_002283300.1|/0/PREDICTED: hypothetical protein [Vitis vinifera]	0.42	1	1.23
GSVIVT00035825001	EC:6.3.2.19	STIP1 homology and U-box containing protein 1	gi|225443720|ref|XP_002267576.1|/0/PREDICTED: hypothetical protein [Vitis vinifera]	0	0.04	4.98
GSVIVT00038191001	EC:6.3.2.19	E3 ubiquitin-protein ligase HERC4,E3 ubiquitin-protein ligase HERC2	gi|225451993|ref|XP_002283479.1|/0/PREDICTED: hypothetical protein [Vitis vinifera]	0.25	1	1.65
GSVIVT00025405001	EC:6.3.2.19	E3 ubiquitin-protein ligase SIAH1	gi|225441497|ref|XP_002280258.1|/0/PREDICTED: SINA2p isoform 2 [Vitis vinifera]	0.38	1	1.32
GSVIVT00036869001	EC:6.3.2.19	ubiquitin-conjugating enzyme E2 W	gi|225431261|ref|XP_002274933.1|/1.96239e-84/PREDICTED: hypothetical protein [Vitis vinifera]	0.51	1	1.06
GSVIVT00017518001	EC:6.3.2.19	STIP1 homology and U-box containing protein 1	gi|225436142|ref|XP_002275220.1|/0/PREDICTED: hypothetical protein [Vitis vinifera]	0	0.04	4.75
GSVIVT00019559001	-	F-box and leucine-rich repeat protein 1 (S-phase kinase-associated Protein 2)	gi|225438819|ref|XP_002283587.1|/0/PREDICTED: hypothetical protein isoform 1 [Vitis vinifera]	0.08	1	2.39
GSVIVT00028839001	EC:6.3.2.19	STIP1 homology and U-box containing protein 1	gi|270260302|emb|CBI32136.1|/0/unnamed protein product [Vitis vinifera]	0	0.06	4.58
GSVIVT00012529001	EC:6.3.2.19	STIP1 homology and U-box containing protein 1	gi|225469211|ref|XP_002263607.1|/0/PREDICTED: hypothetical protein [Vitis vinifera]	0.01	0.83	3.17
GSVIVT00016120001	EC:6.3.2.19	STIP1 homology and U-box containing protein 1	gi|225457073|ref|XP_002279989.1|/0/PREDICTED: hypothetical protein [Vitis vinifera]	0	0.15	4.17
GSVIVT00007421001	EC:6.3.2.19	E3 ubiquitin-protein ligase TRAF7	gi|225455491|ref|XP_002280396.1|/5.22883e-139/PREDICTED: similar to ZFWD1 (zinc finger WD40 repeat protein 1); nucleic acid binding / zinc ion binding [Vitis vinifera]	0.32	1	1.49
GSVIVT00019521001	-	F-box and leucine-rich repeat protein 1 (S-phase kinase-associated Protein 2)	gi|225438758|ref|XP_002282881.1|/3.2434e-122/PREDICTED: hypothetical protein [Vitis vinifera]	0.27	1	1.58
GSVIVT00014343001	-	F-box and leucine-rich repeat protein 1 (S-phase kinase-associated Protein 2)	gi|270253319|emb|CBI19930.1|/0/unnamed protein product [Vitis vinifera]	0.47	1	1.14
GSVIVT00006223001	EC:6.3.2.19	STIP1 homology and U-box containing protein 1	gi|270242066|emb|CBI29281.1|/0/unnamed protein product [Vitis vinifera]	0.18	1	1.87
GSVIVT00018150001	EC:6.3.2.19	STIP1 homology and U-box containing protein 1	gi|225448982|ref|XP_002270524.1|/0/PREDICTED: hypothetical protein [Vitis vinifera]	0.18	1	1.87
GSVIVT00033153001	EC:6.3.2.19	ubiquitin-conjugating enzyme E2 O	gi|225431980|ref|XP_002278781.1|/1.07937e-157/PREDICTED: hypothetical protein [Vitis vinifera]	0.14	1	2
GSVIVT00029333001	EC:6.3.2.19	STIP1 homology and U-box containing protein 1	gi|225448505|ref|XP_002272996.1|/0/PREDICTED: hypothetical protein [Vitis vinifera]	0.2	1	1.81
GSVIVT00036118001	EC:6.3.2.19	ubiquitin-conjugating enzyme E2 D/E	gi|225428025|ref|XP_002278689.1|/6.79418e-85/PREDICTED: hypothetical protein [Vitis vinifera]	0.14	1	2
GSVIVT00036459001	EC:6.3.2.19	E3 ubiquitin-protein ligase TRAF7	gi|225428610|ref|XP_002281238.1|/0/PREDICTED: hypothetical protein [Vitis vinifera]	0.14	1	2
GSVIVT00028978001	EC:6.3.2.19	E3 ubiquitin-protein ligase HERC2	gi|270260193|emb|CBI32027.1|/0/unnamed protein product [Vitis vinifera]	0.14	1	2
GSVIVT00019186001	-	F-box and leucine-rich repeat protein 1 (S-phase kinase-associated Protein 2)	gi|225453517|ref|XP_002275490.1|/0/PREDICTED: hypothetical protein [Vitis vinifera]	0.14	1	2
GSVIVT00009756001	-	F-box and leucine-rich repeat protein 1 (S-phase kinase-associated Protein 2)	gi|225470386|ref|XP_002270009.1|/0/PREDICTED: hypothetical protein [Vitis vinifera]	0.26	1	1.58
GSVIVT00038904001	EC:6.3.2.19	STIP1 homology and U-box containing protein 1	gi|225439450|ref|XP_002265057.1|/0/PREDICTED: hypothetical protein [Vitis vinifera]	0.26	1	1.58
GSVIVT00016677001	-	anaphase-promoting complex subunit 3	gi|225445118|ref|XP_002283828.1|/0/PREDICTED: hypothetical protein [Vitis vinifera]	0.26	1	1.58
Carotenoid biosynthesis
GSVIVT00001161001	EC:1.13.11.51	9-cis-epoxycarotenoid dioxygenase	gi|225427587|ref|XP_002270161.1|/0/PREDICTED: hypothetical protein [Vitis vinifera]	0.03	1	2.87
GSVIVT00000202001	EC:1.14.14.1,EC:1.14.15.3	cytochrome P450, family 3, subfamily A,cytochrome P450, family 4, subfamily A	gi|225464373|ref|XP_002265455.1|/0/PREDICTED: hypothetical protein isoform 1 [Vitis vinifera]	0.47	1	1.13
GSVIVT00027346001	EC:1.14.-.-,EC:1.14.13.93	steroid 23-alpha-hydroxylase,(+)-abscisic acid 8'-hydroxylase	gi|270239384|emb|CBI26618.1|/0/unnamed protein product [Vitis vinifera]	0.1	1	2.27
GSVIVT00015489001	EC:1.14.13.1	salicylate hydroxylase	gi|225459732|ref|XP_002284737.1|/0/PREDICTED: hypothetical protein [Vitis vinifera]	0.01	0.58	3.51
GSVIVT00000988001	EC:1.13.11.51	9-cis-epoxycarotenoid dioxygenase	gi|225462098|ref|XP_002277354.1|/0/PREDICTED: hypothetical protein [Vitis vinifera]	3.32e-06	0	5.95
GSVIVT00008717001	EC:1.14.13.1	salicylate hydroxylase	gi|225431405|ref|XP_002272608.1|/7.45539e-171/PREDICTED: hypothetical protein [Vitis vinifera]	0	0.2	4.06
GSVIVT00001184001	EC:1.14.13.93	(+)-abscisic acid 8'-hydroxylase	gi|270241984|emb|CBI29200.1|/0/unnamed protein product [Vitis vinifera]	0.03	1	2.81
GSVIVT00037315001	EC:1.14.-.-	lycopene beta cyclase	gi|225464892|ref|XP_002273862.1|/0/PREDICTED: hypothetical protein [Vitis vinifera]	0.09	1	2.32
GSVIVT00012541001	EC:1.14.15.3,EC:1.14.14.1	cytochrome P450, family 4, subfamily A,cytochrome P450, family 4, subfamily B,cytochrome P450, family 3, subfamily A	gi|225469201|ref|XP_002262693.1|/0/PREDICTED: hypothetical protein [Vitis vinifera]	0.26	1	1.58
GSVIVT00002556001	EC:1.14.13.-	beta-carotene hydroxylase	gi|225426172|ref|XP_002279004.1|/5.00739e-146/PREDICTED: hypothetical protein [Vitis vinifera]	0.26	1	1.58
GSVIVT00003739001	EC:1.14.13.90,EC:1.14.13.1	zeaxanthin epoxidase,salicylate hydroxylase	gi|270260341|emb|CBI32174.1|/0/unnamed protein product [Vitis vinifera]	0.26	1	1.58
GSVIVT00000085001	EC:1.1.1.288,EC:1.1.1.47,EC:1.1.1.53	xanthoxin dehydrogenase,glucose 1-dehydrogenase,3alpha(or 20beta)-hydroxysteroid dehydrogenase	gi|225456656|ref|XP_002267041.1|/5.77234e-145/PREDICTED: hypothetical protein [Vitis vinifera]	0.18	1	1.58
GSVIVT00032382001	EC:1.14.13.93	(+)-abscisic acid 8'-hydroxylase	gi|225429866|ref|XP_002280969.1|/0/PREDICTED: hypothetical protein [Vitis vinifera]	0.18	1	1.58
GSVIVT00000079001	EC:1.1.1.288,EC:1.1.1.140,EC:1.1.1.47	xanthoxin dehydrogenase,sorbitol-6-phosphate 2-dehydrogenase,glucose 1-dehydrogenase	gi|225456651|ref|XP_002271173.1|/3.74152e-144/PREDICTED: hypothetical protein [Vitis vinifera]	0.18	1	1.58
Sulfur metabolism
GSVIVT00026889001	EC:2.5.1.47	cysteine synthase A	gi|225454278|ref|XP_002276013.1|/0/PREDICTED: hypothetical protein [Vitis vinifera]	0.01	0.81	3.27
GSVIVT00024596001	EC:1.8.7.1	sulfite reductase (ferredoxin)	gi|225435417|ref|XP_002285398.1|/0/PREDICTED: hypothetical protein [Vitis vinifera]	0.41	1	1.25
GSVIVT00033340001	EC:2.3.1.30	serine O-acetyltransferase	gi|225461866|ref|XP_002264933.1|/2.53248e-145/PREDICTED: hypothetical protein [Vitis vinifera]	0.22	1	1.74
GSVIVT00007984001	EC:2.3.1.30	serine O-acetyltransferase	gi|225467530|ref|XP_002270544.1|/1.30375e-150/PREDICTED: hypothetical protein [Vitis vinifera]	8.71e-05	0.03	4.91
GSVIVT00028743001	EC:2.8.2.-	desulfoglucosinolate sulfotransferase A/B/C	gi|147853995|emb|CAN83405.1|/0/hypothetical protein [Vitis vinifera]	0.14	1	2
GSVIVT00033361001	EC:2.5.1.47	cysteine synthase A	gi|225461900|ref|XP_002266459.1|/0/PREDICTED: hypothetical protein [Vitis vinifera]	0.26	1	1.58
Biosynthesis of alkaloids derived from terpenoid and polyketide
GSVIVT00009717001	EC:1.2.1.12	glyceraldehyde 3-phosphate dehydrogenase	gi|270226122|emb|CBI14856.1|/3.89381e-168/unnamed protein product [Vitis vinifera]	0.52	1	1.03
GSVIVT00021683001	EC:4.2.1.11	enolase	gi|225441000|ref|XP_002283632.1|/2.75127e-153/PREDICTED: similar to Enolase 2 [Vitis vinifera]	0.12	1	2.16
GSVIVT00021665001	EC:4.1.2.13	fructose-bisphosphate aldolase, class I	gi|225440976|ref|XP_002283381.1|/0/PREDICTED: hypothetical protein [Vitis vinifera]	0.48	1	1.11
GSVIVT00016329001	EC:1.1.1.37	malate dehydrogenase	gi|225457407|ref|XP_002284909.1|/0/PREDICTED: hypothetical protein [Vitis vinifera]	0.36	1	1.38
GSVIVT00003727001	EC:2.3.3.1	citrate synthase	gi|225450299|ref|XP_002271451.1|/0/PREDICTED: hypothetical protein [Vitis vinifera]	0.16	1	1.96
GSVIVT00030426001	EC:4.1.2.13	fructose-bisphosphate aldolase, class I	gi|225424114|ref|XP_002282753.1|/0/PREDICTED: hypothetical protein [Vitis vinifera]	0.17	1	1.95
GSVIVT00036301001	EC:1.1.1.34	3-hydroxy-3-methylglutaryl-CoA reductase	gi|225428346|ref|XP_002283183.1|/0/PREDICTED: hypothetical protein [Vitis vinifera]	0.25	1	1.64
GSVIVT00002074001	EC:1.2.1.12	glyceraldehyde 3-phosphate dehydrogenase	gi|225462254|ref|XP_002263263.1|/0/PREDICTED: hypothetical protein [Vitis vinifera]	0.1	1	2.24
GSVIVT00013096001	EC:2.7.1.11	6-phosphofructokinase	gi|270259012|emb|CBI41063.1|/0/unnamed protein product [Vitis vinifera]	0.15	1	2
GSVIVT00021684001	EC:4.2.1.11	enolase	gi|225441000|ref|XP_002283632.1|/1.71881e-93/PREDICTED: similar to Enolase 2 [Vitis vinifera]	0.3	1	1.51
GSVIVT00028594001	EC:1.1.1.37	malate dehydrogenase	gi|225438143|ref|XP_002278636.1|/0/PREDICTED: hypothetical protein [Vitis vinifera]	0.08	1	2.36
GSVIVT00002749001	EC:2.3.3.8	ATP citrate (pro-S)-lyase	gi|270241342|emb|CBI28566.1|/0/unnamed protein product [Vitis vinifera]	0.33	1	1.45
GSVIVT00006460001	EC:2.7.1.40	pyruvate kinase	gi|270233971|emb|CBI22578.1|/0/unnamed protein product [Vitis vinifera]	0.27	1	1.58
GSVIVT00018944001	EC:2.3.3.1	citrate synthase	gi|225446893|ref|XP_002284064.1|/0/PREDICTED: similar to Citrate synthase, glyoxysomal [Vitis vinifera]	0.39	1	1.29
GSVIVT00035097001	EC:1.2.1.12	glyceraldehyde 3-phosphate dehydrogenase	gi|270240318|emb|CBI27549.1|/0/unnamed protein product [Vitis vinifera]	0.25	1	1.66
GSVIVT00027787001	EC:1.1.1.37	malate dehydrogenase	gi|270230888|emb|CBI20215.1|/3.90048e-172/unnamed protein product [Vitis vinifera]	0.2	1	1.81
GSVIVT00032595001	EC:2.2.1.7	1-deoxy-D-xylulose-5-phosphate synthase	gi|270231670|emb|CBI20995.1|/0/unnamed protein product [Vitis vinifera]	0.38	1	1.32
GSVIVT00038473001	EC:4.2.1.11	enolase	gi|225455555|ref|XP_002267091.1|/0/PREDICTED: hypothetical protein [Vitis vinifera]	0.01	0.47	3.58
GSVIVT00017586001	EC:4.2.1.11	enolase	gi|225455784|ref|XP_002274334.1|/0/PREDICTED: similar to enolase, putative [Vitis vinifera]	0.11	1	2.17
GSVIVT00015262001	EC:5.4.2.1	phosphoglycerate mutase	gi|270252522|emb|CBI19133.1|/1.12519e-99/unnamed protein product [Vitis vinifera]	0.01	0.84	3.17
GSVIVT00006511001	EC:2.7.1.40	pyruvate kinase	gi|270233926|emb|CBI22533.1|/0/unnamed protein product [Vitis vinifera]	0.06	1	2.58
GSVIVT00017585001	EC:4.2.1.11	enolase	gi|270226649|emb|CBI15383.1|/1.36745e-66/unnamed protein product [Vitis vinifera]	0.39	1	1.32
GSVIVT00023818001	EC:2.7.1.40	pyruvate kinase	gi|225437180|ref|XP_002280899.1|/0/PREDICTED: hypothetical protein [Vitis vinifera]	0.39	1	1.32
GSVIVT00026023001	EC:4.2.1.3	aconitate hydratase 1	gi|225447278|ref|XP_002279260.1|/0/PREDICTED: hypothetical protein [Vitis vinifera]	0.09	1	2.32
GSVIVT00031458001	EC:2.2.1.7	1-deoxy-D-xylulose-5-phosphate synthase	gi|225446170|ref|XP_002271585.1|/0/PREDICTED: hypothetical protein [Vitis vinifera]	0.14	1	2
GSVIVT00011753001	EC:1.1.1.41	isocitrate dehydrogenase (NAD+)	gi|225469618|ref|XP_002263804.1|/0/PREDICTED: hypothetical protein [Vitis vinifera]	0.14	1	2
GSVIVT00002610001	EC:2.7.1.40	pyruvate kinase	gi|225463801|ref|XP_002270400.1|/0/PREDICTED: hypothetical protein [Vitis vinifera]	0.26	1	1.58
GSVIVT00020973001	EC:1.1.1.37	malate dehydrogenase	gi|270232906|emb|CBI22223.1|/1.23856e-14/unnamed protein product [Vitis vinifera]	0.18	1	1.58
Regulation of autophagy
GSVIVT00023957001	EC:2.7.11.1,EC:2.7.11.31	maternal embryonic leucine zipper kinase,[hydroxymethylglutaryl-CoA reductase (NADPH)] kinase	gi|225434363|ref|XP_002268622.1|/0/PREDICTED: hypothetical protein [Vitis vinifera]	0.44	1	1.19
GSVIVT00037473001	EC:2.7.11.11	5'-AMP-activated protein kinase, catalytic alpha subunit	gi|225439649|ref|XP_002269923.1|/0/PREDICTED: hypothetical protein isoform 1 [Vitis vinifera]	0.22	1	1.76
GSVIVT00033758001	EC:2.7.11.11	5'-AMP-activated protein kinase, catalytic alpha subunit	gi|225465524|ref|XP_002273078.1|/0/PREDICTED: hypothetical protein isoform 1 [Vitis vinifera]	0.03	1	2.95
GSVIVT00023961001	EC:2.7.11.11	5'-AMP-activated protein kinase, catalytic alpha subunit	gi|229609823|gb|ACQ83527.1|/0/CBL-interacting protein kinase 11 [Vitis vinifera]	0.52	1	1.06
GSVIVT00034887001	EC:2.7.11.1	unc51-like kinase	gi|225431573|ref|XP_002282420.1|/1.14433e-162/PREDICTED: hypothetical protein [Vitis vinifera]	0.39	1	1.32
GSVIVT00029411001	EC:2.7.11.11	5'-AMP-activated protein kinase, catalytic alpha subunit	gi|225448633|ref|XP_002279331.1|/0/PREDICTED: hypothetical protein [Vitis vinifera]	0.26	1	1.58
Anthocyanin biosynthesis
GSVIVT00034715001	EC:2.4.1.195,EC:2.4.1.210,EC:2.4.1.-	N-hydroxythioamide S-beta-glucosyltransferase,limonoid glucosyltransferase,anthocyanin 5-O-glucosyltransferase	gi|225434175|ref|XP_002275333.1|/8.98957e-170/PREDICTED: hypothetical protein [Vitis vinifera]	0.27	1	1.58
GSVIVT00003474001	EC:2.4.1.-,EC:2.4.1.210	anthocyanin 5-O-glucosyltransferase,limonoid glucosyltransferase	gi|270256571|emb|CBI39388.1|/1.13248e-137/unnamed protein product [Vitis vinifera]	0.06	1	2.58
GSVIVT00003473001	EC:2.4.1.-,EC:2.4.1.210	anthocyanin 5-O-glucosyltransferase,limonoid glucosyltransferase	gi|225463311|ref|XP_002267330.1|/0/PREDICTED: hypothetical protein [Vitis vinifera]	0.14	1	2
GSVIVT00013561001	EC:2.4.1.210,EC:2.4.1.91	limonoid glucosyltransferase,flavonol 3-O-glucosyltransferase	gi|225468662|ref|XP_002268162.1|/0/PREDICTED: hypothetical protein [Vitis vinifera]	0.14	1	2
GSVIVT00033497001	EC:2.4.1.-,EC:2.4.1.195,EC:2.4.1.210	anthocyanin 5-O-glucosyltransferase,N-hydroxythioamide S-beta-glucosyltransferase,limonoid glucosyltransferase	gi|225433622|ref|XP_002263782.1|/1.63842e-121/PREDICTED: hypothetical protein [Vitis vinifera]	0.14	1	2
GSVIVT00033501001	EC:2.4.1.-,EC:2.4.1.210,EC:2.4.1.195	anthocyanin 5-O-glucosyltransferase,limonoid glucosyltransferase,N-hydroxythioamide S-beta-glucosyltransferase	gi|225433626|ref|XP_002263975.1|/0/PREDICTED: hypothetical protein [Vitis vinifera]	0.18	1	1.58
GSVIVT00003476001	EC:2.4.1.-,EC:2.4.1.210	anthocyanin 5-O-glucosyltransferase,limonoid glucosyltransferase	gi|225463315|ref|XP_002267525.1|/0/PREDICTED: hypothetical protein [Vitis vinifera]	0.18	1	1.58
Spliceosome
GSVIVT00018481001	-	heat shock 70kDa protein	gi|225449497|ref|XP_002283516.1|/0/PREDICTED: similar to HSC70-1 (heat shock cognate 70 kDa protein 1); ATP binding isoform 1 [Vitis vinifera]	0.44	1	1.2
GSVIVT00023204001	-	heterogeneous nuclear ribonucleoprotein A1/A3	gi|225440003|ref|XP_002281642.1|/1.08476e-134/PREDICTED: hypothetical protein [Vitis vinifera]	0.38	1	1.31
GSVIVT00027337001	-	splicing factor 3B subunit 4	gi|225461001|ref|XP_002280601.1|/8.3951e-173/PREDICTED: hypothetical protein [Vitis vinifera]	0.19	1	1.84
GSVIVT00024357001	-	heat shock 70kDa protein 1/8	gi|225434994|ref|XP_002284063.1|/0/PREDICTED: similar to HSC70-1 (heat shock cognate 70 kDa protein 1); ATP binding isoform 1 [Vitis vinifera]	0.06	1	2.56
GSVIVT00021301001	-	heat shock 70kDa protein 1/8	gi|225440324|ref|XP_002263599.1|/0/PREDICTED: similar to HSC70-1 (heat shock cognate 70 kDa protein 1); ATP binding isoform 1 [Vitis vinifera]	0.24	1	1.67
GSVIVT00021594001	-	small nuclear ribonucleoprotein G	gi|225440849|ref|XP_002282193.1|/2.08936e-38/PREDICTED: hypothetical protein [Vitis vinifera]	0.52	1	1.03
GSVIVT00033426001	-	protein CWC15	gi|225461995|ref|XP_002272385.1|/3.53065e-81/PREDICTED: hypothetical protein isoform 1 [Vitis vinifera]	0.34	1	1.41
GSVIVT00032377001	-	splicing factor 3B subunit 4	gi|225429862|ref|XP_002283326.1|/0/PREDICTED: hypothetical protein [Vitis vinifera]	0.44	1	1.19
GSVIVT00000599001	-	splicing factor 3A subunit 2	gi|225441145|ref|XP_002266748.1|/2.34703e-119/PREDICTED: hypothetical protein [Vitis vinifera]	0.41	1	1.26
GSVIVT00032397001	EC:5.2.1.8,EC:5.99.1.2	peptidyl-prolyl isomerase G (cyclophilin G),DNA topoisomerase I	gi|225429890|ref|XP_002281051.1|/0/PREDICTED: hypothetical protein [Vitis vinifera]	0.43	1	1.22
GSVIVT00037346001	-	splicing factor 3B subunit 4	gi|225464938|ref|XP_002275366.1|/0/PREDICTED: hypothetical protein [Vitis vinifera]	0.5	1	1.09
GSVIVT00033452001	-	THO complex subunit 3	gi|225462041|ref|XP_002274754.1|/0/PREDICTED: hypothetical protein [Vitis vinifera]	0.08	1	2.36
GSVIVT00031075001	-	U4/U6 small nuclear ribonucleoprotein PRP31	gi|225451185|ref|XP_002273273.1|/0/PREDICTED: hypothetical protein [Vitis vinifera]	0.27	1	1.58
GSVIVT00017185001	-	heat shock 70kDa protein 1/8	gi|225445820|ref|XP_002277050.1|/0/PREDICTED: similar to PsHSP71.2 [Vitis vinifera]	0.04	1	2.77
GSVIVT00016680001	-	SNW domain-containing protein 1	gi|225445124|ref|XP_002283858.1|/0/PREDICTED: hypothetical protein [Vitis vinifera]	0.51	1	1.06
GSVIVT00027793001	-	heterogeneous nuclear ribonucleoprotein A1/A3	gi|225461628|ref|XP_002285377.1|/1.33397e-157/PREDICTED: hypothetical protein [Vitis vinifera]	0.27	1	1.58
GSVIVT00034047001	-	splicing factor 3B subunit 4	gi|270253443|emb|CBI35841.1|/0/unnamed protein product [Vitis vinifera]	0.32	1	1.46
GSVIVT00033641001	EC:3.6.1.3	adenosinetriphosphatase	gi|225439092|ref|XP_002268542.1|/0/PREDICTED: hypothetical protein isoform 2 [Vitis vinifera]	0.24	1	1.65
GSVIVT00037110001	-	splicing factor 3A subunit 3	gi|270234539|emb|CBI23142.1|/0/unnamed protein product [Vitis vinifera]	0.51	1	1.09
GSVIVT00018120001	-	heterogeneous nuclear ribonucleoprotein A1/A3	gi|225448932|ref|XP_002267178.1|/4.32117e-101/PREDICTED: hypothetical protein [Vitis vinifera]	0.21	1	1.77
GSVIVT00017910001	-	Definition U4/U6 small nuclear ribonucleoprotein PRP31	gi|270226900|emb|CBI15634.1|/0/unnamed protein product [Vitis vinifera]	0.06	1	2.5
GSVIVT00000613001	-	heterogeneous nuclear ribonucleoprotein A1/A3	gi|147817638|emb|CAN64497.1|/1.79192e-150/hypothetical protein [Vitis vinifera]	0.32	1	1.49
GSVIVT00012366001	EC:5.2.1.8	peptidyl-prolyl isomerase E (cyclophilin E)	gi|270235324|emb|CBI24453.1|/4.26631e-55/unnamed protein product [Vitis vinifera]	0.49	1	1.12
GSVIVT00014992001	EC:2.1.1.43,EC:3.6.1.-	histone-lysine N-methyltransferase SETD2,SWI/SNF-related matrix-associated actin-dependent regulator of chromatin subfamily A member 2/4	gi|270252756|emb|CBI19367.1|/0/unnamed protein product [Vitis vinifera]	0.49	1	1.12
GSVIVT00007421001	EC:6.3.2.19	E3 ubiquitin-protein ligase TRAF7	gi|225455491|ref|XP_002280396.1|/5.22883e-139/PREDICTED: similar to ZFWD1 (zinc finger WD40 repeat protein 1); nucleic acid binding / zinc ion binding [Vitis vinifera]	0.32	1	1.49
GSVIVT00024777001	-	splicing factor, arginine/serine-rich 2	gi|270227777|emb|CBI16510.1|/1.55186e-79/unnamed protein product [Vitis vinifera]	0.08	1	2.32
GSVIVT00023728001	-	U4/U6 small nuclear ribonucleoprotein PRP4	gi|225437032|ref|XP_002278415.1|/0/PREDICTED: hypothetical protein [Vitis vinifera]	0.23	1	1.7
GSVIVT00006159001	-	U4/U6 small nuclear ribonucleoprotein PRP3	gi|225462864|ref|XP_002270397.1|/0/PREDICTED: hypothetical protein [Vitis vinifera]	0.02	1	2.91
GSVIVT00018541001	-	heterogeneous nuclear ribonucleoprotein A1/A3	gi|225449617|ref|XP_002279438.1|/3.83994e-131/PREDICTED: hypothetical protein [Vitis vinifera]	0.05	1	2.58
GSVIVT00028045001	EC:3.6.1.3	adenosinetriphosphatase	gi|270254506|emb|CBI36896.1|/0/unnamed protein product [Vitis vinifera]	0.46	1	1.17
GSVIVT00027138001	EC:3.6.1.3	adenosinetriphosphatase	gi|270256285|emb|CBI39105.1|/0/unnamed protein product [Vitis vinifera]	0.46	1	1.17
GSVIVT00035922001	-	splicing factor, arginine/serine-rich 2	gi|225427688|ref|XP_002274081.1|/0/PREDICTED: hypothetical protein [Vitis vinifera]	0.34	1	1.42
GSVIVT00003605001	-	splicing factor 3B subunit 4	gi|147777236|emb|CAN76637.1|/7.93405e-84/hypothetical protein [Vitis vinifera]	0.34	1	1.42
GSVIVT00033465001	-	small nuclear ribonucleoprotein D1	gi|225462054|ref|XP_002275736.1|/4.6095e-46/PREDICTED: hypothetical protein [Vitis vinifera]	0.42	1	1.22
GSVIVT00016201001	-	heterogeneous nuclear ribonucleoprotein A1/A3	gi|270226385|emb|CBI15119.1|/1.96937e-61/unnamed protein product [Vitis vinifera]	0.2	1	1.81
GSVIVT00023153001	EC:3.6.1.-	ATP-dependent RNA helicase DDX42	gi|225439904|ref|XP_002279705.1|/0/PREDICTED: hypothetical protein [Vitis vinifera]	0.27	1	1.58
GSVIVT00015797001	-	heat shock 70kDa protein 1/8	gi|147787660|emb|CAN69576.1|/2.64974e-38/hypothetical protein [Vitis vinifera]	0.27	1	1.58
GSVIVT00037711001	-	splicing factor 3B subunit 4	gi|147815698|emb|CAN68282.1|/3.49144e-92/hypothetical protein [Vitis vinifera]	0.03	1	2.81
GSVIVT00036761001	EC:3.6.1.-	ATP-dependent RNA helicase DDX46/PRP5	gi|225431098|ref|XP_002265487.1|/0/PREDICTED: hypothetical protein [Vitis vinifera]	0.27	1	1.58
GSVIVT00018403001	EC:2.7.11.17,EC:2.7.1.37	Ca2+/calmodulin-dependent protein kinase	gi|225449364|ref|XP_002277667.1|/0/PREDICTED: hypothetical protein [Vitis vinifera]	0.39	1	1.32
GSVIVT00028473001	EC:2.7.11.17	Ca2+/calmodulin-dependent protein kinase	gi|225437937|ref|XP_002268789.1|/0/PREDICTED: hypothetical protein [Vitis vinifera]	0.39	1	1.32
GSVIVT00006161001	-	U4/U6 small nuclear ribonucleoprotein PRP3	gi|225462866|ref|XP_002270573.1|/0/PREDICTED: hypothetical protein [Vitis vinifera]	0.39	1	1.32
GSVIVT00019425001	-	heterogeneous nuclear ribonucleoprotein A1/A3	gi|225438611|ref|XP_002276585.1|/9.7824e-172/PREDICTED: hypothetical protein [Vitis vinifera]	0.39	1	1.32
GSVIVT00029068001	-	heterogeneous nuclear ribonucleoprotein A1/A3	gi|270241243|emb|CBI28469.1|/3.57475e-124/unnamed protein product [Vitis vinifera]	0.09	1	2.32
GSVIVT00036459001	EC:6.3.2.19	E3 ubiquitin-protein ligase TRAF7	gi|225428610|ref|XP_002281238.1|/0/PREDICTED: hypothetical protein [Vitis vinifera]	0.14	1	2
GSVIVT00022191001	-	U4/U6 small nuclear ribonucleoprotein PRP3	gi|225436522|ref|XP_002273792.1|/0/PREDICTED: hypothetical protein [Vitis vinifera]	0.14	1	2
GSVIVT00038020001	-	U4/U6 small nuclear ribonucleoprotein PRP4	gi|225451717|ref|XP_002279575.1|/0/PREDICTED: hypothetical protein [Vitis vinifera]	0.14	1	2
GSVIVT00027980001	-	U4/U6 small nuclear ribonucleoprotein PRP4	gi|225437332|ref|XP_002264804.1|/0/PREDICTED: hypothetical protein [Vitis vinifera]	0.26	1	1.58
Metabolism of xenobiotics by cytochrome P450
GSVIVT00027957001	EC:2.5.1.18	glutathione S-transferase	gi|225437288|ref|XP_002262842.1|/1.15996e-120/PREDICTED: hypothetical protein [Vitis vinifera]	0.33	1	1.43
GSVIVT00000202001	EC:1.14.14.1,EC:1.14.15.3	cytochrome P450, family 3, subfamily A,cytochrome P450, family 4, subfamily A	gi|225464373|ref|XP_002265455.1|/0/PREDICTED: hypothetical protein isoform 1 [Vitis vinifera]	0.47	1	1.13
GSVIVT00006659001	EC:2.5.1.18	glutathione S-transferase	gi|225462624|ref|XP_002264437.1|/9.67461e-118/PREDICTED: hypothetical protein [Vitis vinifera]	0.27	1	1.58
GSVIVT00023521001	EC:2.5.1.18	glutathione S-transferase	gi|225466285|ref|XP_002273456.1|/1.34884e-66/PREDICTED: hypothetical protein [Vitis vinifera]	0.52	1	1.05
GSVIVT00025776001	EC:2.5.1.18	glutathione S-transferase	gi|147861269|emb|CAN81905.1|/5.90064e-131/hypothetical protein [Vitis vinifera]	0.25	1	1.64
GSVIVT00027954001	EC:2.5.1.18	glutathione S-transferase	gi|225437284|ref|XP_002262604.1|/1.97858e-120/PREDICTED: hypothetical protein [Vitis vinifera]	0.02	0.91	3.06
GSVIVT00015544001	EC:1.1.1.1,EC:1.1.1.284	alcohol dehydrogenase,S-(hydroxymethyl)glutathione dehydrogenase	gi|225459818|ref|XP_002285916.1|/0/PREDICTED: hypothetical protein [Vitis vinifera]	0.15	1	2
GSVIVT00011026001	EC:1.1.1.1	alcohol dehydrogenase	gi|225469886|ref|XP_002270657.1|/1.47819e-165/PREDICTED: hypothetical protein [Vitis vinifera]	0.41	1	1.28
GSVIVT00018860001	EC:2.5.1.18	glutathione S-transferase	gi|225446791|ref|XP_002283209.1|/7.15821e-121/PREDICTED: hypothetical protein [Vitis vinifera]	0.39	1	1.32
GSVIVT00014300001	EC:1.1.1.1,EC:1.1.1.284	alcohol dehydrogenase,S-(hydroxymethyl)glutathione dehydrogenase	gi|225457783|ref|XP_002264930.1|/0/PREDICTED: alcohol dehydrogenase 3 [Vitis vinifera]	0.01	0.75	3.25
GSVIVT00028452001	EC:2.5.1.18	glutathione S-transferase	gi|225437902|ref|XP_002266744.1|/1.17294e-118/PREDICTED: hypothetical protein isoform 1 [Vitis vinifera]	0.32	1	1.46
GSVIVT00023077001	EC:2.5.1.18	glutathione S-transferase	gi|270247255|emb|CBI32630.1|/1.27699e-137/unnamed protein product [Vitis vinifera]	0.32	1	1.46
GSVIVT00014650001	EC:1.14.14.1	cytochrome P450, family 4, subfamily X	gi|147786937|emb|CAN60080.1|/0/hypothetical protein [Vitis vinifera]	0	0.36	3.7
GSVIVT00019224001	EC:1.1.1.1,EC:1.1.1.284	alcohol dehydrogenase,S-(hydroxymethyl)glutathione dehydrogenase	gi|225438277|ref|XP_002268625.1|/0/PREDICTED: hypothetical protein [Vitis vinifera]	0.43	1	1.22
GSVIVT00024209001	EC:2.5.1.18	glutathione S-transferase	gi|225434766|ref|XP_002281694.1|/1.66469e-109/PREDICTED: hypothetical protein [Vitis vinifera]	0.09	1	2.32
GSVIVT00023541001	EC:2.5.1.18	glutathione S-transferase	gi|225436699|ref|XP_002263386.1|/8.00765e-125/PREDICTED: hypothetical protein [Vitis vinifera]	0.14	1	2
GSVIVT00006661001	EC:2.5.1.18	glutathione S-transferase	gi|225462626|ref|XP_002264703.1|/1.226e-128/PREDICTED: hypothetical protein [Vitis vinifera]	0.14	1	2
GSVIVT00012541001	EC:1.14.15.3,EC:1.14.14.1	cytochrome P450, family 4, subfamily A,cytochrome P450, family 4, subfamily B,cytochrome P450, family 3, subfamily A	gi|225469201|ref|XP_002262693.1|/0/PREDICTED: hypothetical protein [Vitis vinifera]	0.26	1	1.58
Glycine, serine and threonine metabolism
GSVIVT00037944001	EC:2.7.2.4	aspartate kinase	gi|225451597|ref|XP_002275779.1|/0/PREDICTED: hypothetical protein [Vitis vinifera]	0.48	1	1.11
GSVIVT00015058001	EC:2.1.2.1	glycine hydroxymethyltransferase	gi|225459014|ref|XP_002285605.1|/0/PREDICTED: hypothetical protein [Vitis vinifera]	0.52	1	1.05
GSVIVT00016166001	EC:1.2.1.8	betaine-aldehyde dehydrogenase	gi|225457152|ref|XP_002283690.1|/0/PREDICTED: hypothetical protein [Vitis vinifera]	3.7e-05	0.02	5.17
GSVIVT00036649001	EC:1.1.1.95	D-3-phosphoglycerate dehydrogenase	gi|225428898|ref|XP_002285358.1|/0/PREDICTED: hypothetical protein [Vitis vinifera]	0.34	1	1.42
GSVIVT00032695001	EC:1.2.1.9	glyceraldehyde-3-phosphate dehydrogenase (NADP)	gi|225430350|ref|XP_002285286.1|/0/PREDICTED: hypothetical protein [Vitis vinifera]	0.18	1	1.87
GSVIVT00019422001	EC:2.6.1.44,EC:2.6.1.40	alanine--glyoxylate transaminase,(R)-3-amino-2-methylpropionate-pyruvate transaminase	gi|225438605|ref|XP_002276566.1|/0/PREDICTED: hypothetical protein [Vitis vinifera]	0.51	1	1.09
GSVIVT00025268001	EC:1.1.1.95	D-3-phosphoglycerate dehydrogenase	gi|225443272|ref|XP_002273552.1|/0/PREDICTED: hypothetical protein [Vitis vinifera]	0.49	1	1.12
GSVIVT00019973001	EC:1.4.3.21	primary-amine oxidase	gi|225432636|ref|XP_002278244.1|/0/PREDICTED: hypothetical protein [Vitis vinifera]	0.06	1	2.58
GSVIVT00019976001	EC:1.4.3.21	primary-amine oxidase	gi|270239002|emb|CBI26238.1|/0/unnamed protein product [Vitis vinifera]	0.26	1	1.58
Cyanoamino acid metabolism
GSVIVT00028001001	EC:3.2.1.21	beta-glucosidase	gi|225437358|ref|XP_002268147.1|/0/PREDICTED: hypothetical protein isoform 1 [Vitis vinifera]	0.1	1	2.25
GSVIVT00024026001	EC:2.4.1.210,EC:2.4.1.195	limonoid glucosyltransferase,N-hydroxythioamide S-beta-glucosyltransferase	gi|225434466|ref|XP_002274420.1|/0/PREDICTED: hypothetical protein [Vitis vinifera]	0.09	1	2.31
GSVIVT00026889001	EC:2.5.1.47	cysteine synthase A	gi|225454278|ref|XP_002276013.1|/0/PREDICTED: hypothetical protein [Vitis vinifera]	0.01	0.81	3.27
GSVIVT00027100001	EC:3.2.1.21	beta-glucosidase	gi|225439287|ref|XP_002266470.1|/0/PREDICTED: hypothetical protein [Vitis vinifera]	0.21	1	1.8
GSVIVT00027997001	EC:3.2.1.21	beta-glucosidase	gi|270254464|emb|CBI36854.1|/0/unnamed protein product [Vitis vinifera]	0.34	1	1.43
GSVIVT00015058001	EC:2.1.2.1	glycine hydroxymethyltransferase	gi|225459014|ref|XP_002285605.1|/0/PREDICTED: hypothetical protein [Vitis vinifera]	0.52	1	1.05
GSVIVT00031273001	EC:3.5.1.6	beta-ureidopropionase	gi|225465781|ref|XP_002268313.1|/0/PREDICTED: hypothetical protein [Vitis vinifera]	0.2	1	1.81
GSVIVT00024683001	EC:3.2.1.21	beta-glucosidase	gi|225435567|ref|XP_002285585.1|/0/PREDICTED: hypothetical protein [Vitis vinifera]	0	0.1	4.39
GSVIVT00033184001	EC:3.4.16.5,EC:3.4.16.6,EC:4.1.2.11	carboxypeptidase C,carboxypeptidase D,hydroxymandelonitrile lyase	gi|225432043|ref|XP_002280255.1|/0/PREDICTED: hypothetical protein isoform 1 [Vitis vinifera]	0.18	1	1.87
GSVIVT00024021001	EC:2.4.1.210,EC:2.4.1.195	limonoid glucosyltransferase,N-hydroxythioamide S-beta-glucosyltransferase	gi|225434459|ref|XP_002273985.1|/0/PREDICTED: hypothetical protein [Vitis vinifera]	0.11	1	2.17
GSVIVT00034715001	EC:2.4.1.195,EC:2.4.1.210,EC:2.4.1.-	N-hydroxythioamide S-beta-glucosyltransferase,limonoid glucosyltransferase,anthocyanin 5-O-glucosyltransferase	gi|225434175|ref|XP_002275333.1|/8.98957e-170/PREDICTED: hypothetical protein [Vitis vinifera]	0.27	1	1.58
GSVIVT00003474001	EC:2.4.1.-,EC:2.4.1.210	anthocyanin 5-O-glucosyltransferase,limonoid glucosyltransferase	gi|270256571|emb|CBI39388.1|/1.13248e-137/unnamed protein product [Vitis vinifera]	0.06	1	2.58
GSVIVT00028000001	EC:3.2.1.21	beta-glucosidase	gi|225437356|ref|XP_002267643.1|/0/PREDICTED: hypothetical protein [Vitis vinifera]	0.39	1	1.32
GSVIVT00003473001	EC:2.4.1.-,EC:2.4.1.210	anthocyanin 5-O-glucosyltransferase,limonoid glucosyltransferase	gi|225463311|ref|XP_002267330.1|/0/PREDICTED: hypothetical protein [Vitis vinifera]	0.14	1	2
GSVIVT00013561001	EC:2.4.1.210,EC:2.4.1.91	limonoid glucosyltransferase,flavonol 3-O-glucosyltransferase	gi|225468662|ref|XP_002268162.1|/0/PREDICTED: hypothetical protein [Vitis vinifera]	0.14	1	2
GSVIVT00015205001	EC:2.4.1.210,EC:2.4.1.218	limonoid glucosyltransferase,hydroquinone glucosyltransferase	gi|225459251|ref|XP_002285767.1|/0/PREDICTED: hypothetical protein [Vitis vinifera]	0.14	1	2
GSVIVT00033497001	EC:2.4.1.-,EC:2.4.1.195,EC:2.4.1.210	anthocyanin 5-O-glucosyltransferase,N-hydroxythioamide S-beta-glucosyltransferase,limonoid glucosyltransferase	gi|225433622|ref|XP_002263782.1|/1.63842e-121/PREDICTED: hypothetical protein [Vitis vinifera]	0.14	1	2
GSVIVT00018341001	EC:2.4.1.210,EC:2.4.1.195,EC:2.4.1.218,EC:2.4.1.-	limonoid glucosyltransferase,N-hydroxythioamide S-beta-glucosyltransferase,hydroquinone glucosyltransferase,anthocyanin 5-O-glucosyltransferase	gi|225449296|ref|XP_002281324.1|/5.70572e-177/PREDICTED: hypothetical protein [Vitis vinifera]	0.26	1	1.58
GSVIVT00024196001	EC:2.4.1.91,EC:2.4.1.111,EC:2.4.1.159	flavonol 3-O-glucosyltransferase,coniferyl-alcohol glucosyltransferase,flavonol-3-O-glucoside L-rhamnosyltransferase	gi|225434740|ref|XP_002281513.1|/0/PREDICTED: hypothetical protein [Vitis vinifera]	0.26	1	1.58
GSVIVT00015611001	EC:2.4.1.210,EC:2.4.1.195	limonoid glucosyltransferase,N-hydroxythioamide S-beta-glucosyltransferase	gi|225427051|ref|XP_002272457.1|/0/PREDICTED: hypothetical protein [Vitis vinifera]	0.18	1	1.58
GSVIVT00033501001	EC:2.4.1.-,EC:2.4.1.210,EC:2.4.1.195	anthocyanin 5-O-glucosyltransferase,limonoid glucosyltransferase,N-hydroxythioamide S-beta-glucosyltransferase	gi|225433626|ref|XP_002263975.1|/0/PREDICTED: hypothetical protein [Vitis vinifera]	0.18	1	1.58
GSVIVT00003476001	EC:2.4.1.-,EC:2.4.1.210	anthocyanin 5-O-glucosyltransferase,limonoid glucosyltransferase	gi|225463315|ref|XP_002267525.1|/0/PREDICTED: hypothetical protein [Vitis vinifera]	0.18	1	1.58
GSVIVT00000581001	EC:2.4.1.218,EC:2.4.1.210,EC:2.4.1.-	hydroquinone glucosyltransferase,limonoid glucosyltransferase,anthocyanin 5-O-glucosyltransferase	gi|225441116|ref|XP_002265257.1|/0/PREDICTED: hypothetical protein [Vitis vinifera]	0.18	1	1.58
Citrate cycle (TCA cycle)
GSVIVT00016329001	EC:1.1.1.37	malate dehydrogenase	gi|225457407|ref|XP_002284909.1|/0/PREDICTED: hypothetical protein [Vitis vinifera]	0.36	1	1.38
GSVIVT00003727001	EC:2.3.3.1	citrate synthase	gi|225450299|ref|XP_002271451.1|/0/PREDICTED: hypothetical protein [Vitis vinifera]	0.16	1	1.96
GSVIVT00028594001	EC:1.1.1.37	malate dehydrogenase	gi|225438143|ref|XP_002278636.1|/0/PREDICTED: hypothetical protein [Vitis vinifera]	0.08	1	2.36
GSVIVT00002749001	EC:2.3.3.8	ATP citrate (pro-S)-lyase	gi|270241342|emb|CBI28566.1|/0/unnamed protein product [Vitis vinifera]	0.33	1	1.45
GSVIVT00018944001	EC:2.3.3.1	citrate synthase	gi|225446893|ref|XP_002284064.1|/0/PREDICTED: similar to Citrate synthase, glyoxysomal [Vitis vinifera]	0.39	1	1.29
GSVIVT00027787001	EC:1.1.1.37	malate dehydrogenase	gi|270230888|emb|CBI20215.1|/3.90048e-172/unnamed protein product [Vitis vinifera]	0.2	1	1.81
GSVIVT00026023001	EC:4.2.1.3	aconitate hydratase 1	gi|225447278|ref|XP_002279260.1|/0/PREDICTED: hypothetical protein [Vitis vinifera]	0.09	1	2.32
GSVIVT00011753001	EC:1.1.1.41	isocitrate dehydrogenase (NAD+)	gi|225469618|ref|XP_002263804.1|/0/PREDICTED: hypothetical protein [Vitis vinifera]	0.14	1	2
GSVIVT00020973001	EC:1.1.1.37	malate dehydrogenase	gi|270232906|emb|CBI22223.1|/1.23856e-14/unnamed protein product [Vitis vinifera]	0.18	1	1.58
Pentose and glucuronate interconversions
GSVIVT00034877001	EC:2.7.7.9	UTP--glucose-1-phosphate uridylyltransferase	gi|225431563|ref|XP_002282276.1|/0/PREDICTED: hypothetical protein [Vitis vinifera]	0.47	1	1.13
GSVIVT00016404001	EC:3.2.1.67,EC:3.2.1.15	galacturan 1,4-alpha-galacturonidase,polygalacturonase	gi|225444665|ref|XP_002277239.1|/0/PREDICTED: hypothetical protein [Vitis vinifera]	0.44	1	1.18
GSVIVT00021009001	EC:3.1.1.11	pectinesterase	gi|225452889|ref|XP_002283941.1|/0/PREDICTED: hypothetical protein [Vitis vinifera]	0.29	1	1.55
GSVIVT00030060001	EC:1.1.1.22	UDPglucose 6-dehydrogenase	gi|225423505|ref|XP_002269733.1|/0/PREDICTED: hypothetical protein isoform 2 [Vitis vinifera]	0.17	1	1.93
GSVIVT00034593001	EC:3.2.1.15,EC:3.2.1.67	polygalacturonase,galacturan 1,4-alpha-galacturonidase	gi|270253886|emb|CBI36284.1|/0/unnamed protein product [Vitis vinifera]	0.42	1	1.24
GSVIVT00021053001	EC:1.1.1.22	UDPglucose 6-dehydrogenase	gi|225452968|ref|XP_002284346.1|/0/PREDICTED: hypothetical protein [Vitis vinifera]	0.19	1	1.85
GSVIVT00020537001	EC:5.1.3.1	ribulose-phosphate 3-epimerase	gi|225452134|ref|XP_002263010.1|/4.90281e-101/PREDICTED: hypothetical protein [Vitis vinifera]	0.44	1	1.22
GSVIVT00037264001	EC:3.1.1.11	pectinesterase	gi|225455386|ref|XP_002278061.1|/0/PREDICTED: similar to pectin methylesterase 1 [Vitis vinifera]	0.27	1	1.58
GSVIVT00016357001	EC:3.1.1.11	pectinesterase	gi|225444577|ref|XP_002273402.1|/0/PREDICTED: hypothetical protein [Vitis vinifera]	0.34	1	1.42
GSVIVT00029882001	EC:3.1.1.11	pectinesterase	gi|225466053|ref|XP_002263278.1|/1.28921e-96/PREDICTED: ripening-related protein-like [Vitis vinifera]	0.01	0.81	3.17
GSVIVT00023108001	EC:4.2.2.2	pectate lyase	gi|225439836|ref|XP_002277576.1|/0/PREDICTED: hypothetical protein [Vitis vinifera]	0.2	1	1.81
GSVIVT00033995001	EC:3.1.1.11	pectinesterase	gi|225441977|ref|XP_002265171.1|/0/PREDICTED: hypothetical protein [Vitis vinifera]	0.06	1	2.58
GSVIVT00009598001	EC:3.1.1.11	pectinesterase	gi|270260092|emb|CBI31927.1|/0/unnamed protein product [Vitis vinifera]	0.14	1	2
GSVIVT00022688001	EC:3.1.1.11	pectinesterase	gi|225450737|ref|XP_002279144.1|/0/PREDICTED: hypothetical protein [Vitis vinifera]	0.14	1	2
GSVIVT00034843001	EC:3.1.1.11	pectinesterase	gi|225431523|ref|XP_002281640.1|/0/PREDICTED: hypothetical protein [Vitis vinifera]	0.26	1	1.58
GSVIVT00035359001	EC:3.1.1.11	pectinesterase	gi|270242687|emb|CBI29628.1|/1.03446e-175/unnamed protein product [Vitis vinifera]	0.18	1	1.58
Ether lipid metabolism
GSVIVT00030698001	EC:1.1.1.-,EC:1.1.1.62	beta-keto reductase,estradiol 17beta-dehydrogenase	gi|225424552|ref|XP_002285316.1|/0/PREDICTED: hypothetical protein [Vitis vinifera]	0.24	1	1.68
GSVIVT00036432001	EC:2.3.1.51	1-acyl-sn-glycerol-3-phosphate acyltransferase	gi|224105447|ref|XP_002313814.1|/3.75069e-160/predicted protein [Populus trichocarpa]	0.36	1	1.38
GSVIVT00030413001	EC:3.1.3.4	phosphatidate phosphatase	gi|225424095|ref|XP_002282854.1|/2.10747e-169/PREDICTED: hypothetical protein [Vitis vinifera]	0.14	1	2
GSVIVT00014682001	EC:2.3.1.51	1-acyl-sn-glycerol-3-phosphate acyltransferase	gi|270253030|emb|CBI19641.1|/0/unnamed protein product [Vitis vinifera]	0.27	1	1.58
GSVIVT00000809001	EC:3.1.4.3	phospholipase C	gi|270255679|emb|CBI38061.1|/0/unnamed protein product [Vitis vinifera]	0.39	1	1.32
Flavonoid biosynthesis
GSVIVT00017179001	EC:2.3.1.133	shikimate O-hydroxycinnamoyltransferase	gi|225445808|ref|XP_002276550.1|/0/PREDICTED: hypothetical protein [Vitis vinifera]	0.16	1	1.96
GSVIVT00017173001	EC:2.3.1.133	shikimate O-hydroxycinnamoyltransferase	gi|225445804|ref|XP_002274695.1|/0/PREDICTED: hypothetical protein [Vitis vinifera]	0.01	0.81	3.27
GSVIVT00006341001	EC:2.3.1.74	chalcone synthase	gi|225462777|ref|XP_002264019.1|/0/PREDICTED: similar to chalcone synthase [Vitis vinifera]	0.15	1	1.99
GSVIVT00024587001	EC:1.2.1.44,EC:1.1.1.219	cinnamoyl-CoA reductase,dihydroflavonol-4-reductase	gi|225435395|ref|XP_002285368.1|/0/PREDICTED: hypothetical protein [Vitis vinifera]	0.23	1	1.71
GSVIVT00002404001	EC:1.2.1.44,EC:1.1.1.219	cinnamoyl-CoA reductase,dihydroflavonol-4-reductase	gi|270255825|emb|CBI38203.1|/0/unnamed protein product [Vitis vinifera]	0	0.38	3.78
GSVIVT00020209001	EC:1.14.11.9,EC:1.14.11.23,EC:1.14.11.12,EC:1.14.11.19	naringenin 3-dioxygenase,flavonol synthase,gibberellin 20-oxidase,leucoanthocyanidin dioxygenase	gi|225433041|ref|XP_002284704.1|/0/PREDICTED: hypothetical protein [Vitis vinifera]	0.41	1	1.25
GSVIVT00036784001	EC:1.14.11.9,EC:1.14.11.23,EC:1.14.17.4	naringenin 3-dioxygenase,flavonol synthase,aminocyclopropanecarboxylate oxidase	gi|147807405|emb|CAN61951.1|/0/hypothetical protein [Vitis vinifera]	0.22	1	1.74
GSVIVT00014584001	EC:1.3.1.77,EC:1.2.1.44	anthocyanidin reductase,cinnamoyl-CoA reductase	gi|270253116|emb|CBI19727.1|/3.63972e-161/unnamed protein product [Vitis vinifera]	0.29	1	1.55
GSVIVT00029513001	EC:5.5.1.6	chalcone isomerase	gi|225448801|ref|XP_002282108.1|/2.78826e-129/PREDICTED: chalcone isomerase [Vitis vinifera]	0.28	1	1.57
GSVIVT00036619001	EC:2.1.1.104	caffeoyl-CoA O-methyltransferase	gi|225428851|ref|XP_002285106.1|/1.01119e-137/PREDICTED: hypothetical protein [Vitis vinifera]	0.25	1	1.67
GSVIVT00014730001	EC:1.14.13.-,EC:1.14.13.21	p-coumarate 3-hydroxylase,flavonoid 3'-monooxygenase	gi|225458458|ref|XP_002282111.1|/2.12317e-111/PREDICTED: hypothetical protein [Vitis vinifera]	1.65e-06	0	6.13
GSVIVT00001063001	EC:1.14.11.19,EC:1.14.11.23	leucoanthocyanidin dioxygenase,flavonol synthase	gi|225426722|ref|XP_002282039.1|/2.00555e-171/PREDICTED: leucoanthocyanidin dioxygenase [Vitis vinifera]	0.06	1	2.58
GSVIVT00029440001	EC:5.5.1.6	chalcone isomerase	gi|270236097|emb|CBI25366.1|/3.94191e-99/unnamed protein product [Vitis vinifera]	0.29	1	1.55
GSVIVT00036840001	EC:1.14.-.-,EC:1.14.13.21	ferulate-5-hydroxylase,flavonoid 3'-monooxygenase	gi|225431217|ref|XP_002272644.1|/0/PREDICTED: hypothetical protein [Vitis vinifera]	0.52	1	1.04
GSVIVT00021474001	EC:2.3.1.133	shikimate O-hydroxycinnamoyltransferase	gi|147783056|emb|CAN62119.1|/0/hypothetical protein [Vitis vinifera]	0.37	1	1.34
GSVIVT00015096001	EC:2.3.1.133	shikimate O-hydroxycinnamoyltransferase	gi|225459075|ref|XP_002283781.1|/0/PREDICTED: hypothetical protein [Vitis vinifera]	0.25	1	1.66
GSVIVT00030661001	EC:2.3.1.170,EC:1.1.1.2,EC:1.1.1.213,EC:1.3.1.20	6'-deoxychalcone synthase,alcohol dehydrogenase (NADP+),3alpha-hydroxysteroid dehydrogenase (A-specific),trans-1,2-dihydrobenzene-1,2-diol dehydrogenase	gi|270239536|emb|CBI26769.1|/0/unnamed protein product [Vitis vinifera]	0	0.21	4
GSVIVT00037967001	EC:2.3.1.74	chalcone synthase	gi|225451637|ref|XP_002276946.1|/0/PREDICTED: similar to chalcone synthase [Vitis vinifera]	0.34	1	1.42
GSVIVT00019233001	EC 1.3.1.-	E1.3.1.-	gi|225438289|ref|XP_002269639.1|/1.53201e-180/PREDICTED: hypothetical protein [Vitis vinifera]	7.36e-05	0.02	4.95
GSVIVT00026277001	EC:1.14.13.21,EC:1.14.14.1	flavonoid 3'-monooxygenase,cytochrome P450, family 2, subfamily D	gi|225453801|ref|XP_002276094.1|/0/PREDICTED: hypothetical protein [Vitis vinifera]	0.47	1	1.14
GSVIVT00020726001	EC:1.2.1.44,EC:1.3.1.77	cinnamoyl-CoA reductase,anthocyanidin reductase	gi|225452438|ref|XP_002274230.1|/0/PREDICTED: hypothetical protein [Vitis vinifera]	0.21	1	1.77
GSVIVT00014912001	EC:2.3.1.170,EC:1.1.1.2	6'-deoxychalcone synthase,alcohol dehydrogenase (NADP+)	gi|270252834|emb|CBI19445.1|/2.60002e-100/unnamed protein product [Vitis vinifera]	0.49	1	1.12
GSVIVT00028728001	EC:1.2.1.44,EC:1.1.1.219	cinnamoyl-CoA reductase,dihydroflavonol-4-reductase	gi|270235827|emb|CBI24952.1|/4.13193e-164/unnamed protein product [Vitis vinifera]	0.02	0.95	3
GSVIVT00017191001	EC:2.3.1.133	shikimate O-hydroxycinnamoyltransferase	gi|225445830|ref|XP_002277474.1|/0/PREDICTED: hypothetical protein [Vitis vinifera]	0.01	0.47	3.58
GSVIVT00037969001	EC:2.3.1.74	chalcone synthase	gi|18376655|dbj|BAB84112.1|/0/chalcone synthase [Vitis vinifera]	0.01	0.65	3.32
GSVIVT00025512001	EC:1.14.14.1,EC:1.14.13.21,EC:1.14.-.-	cytochrome P450, family 1, subfamily A, polypeptide 1,flavonoid 3'-monooxygenase,ferulate-5-hydroxylase	gi|225441680|ref|XP_002277152.1|/0/PREDICTED: hypothetical protein [Vitis vinifera]	0.11	1	2.17
GSVIVT00021269001	EC:1.1.1.2	alcohol dehydrogenase (NADP+)	gi|225425116|ref|XP_002273213.1|/0/PREDICTED: hypothetical protein [Vitis vinifera]	0.42	1	1.22
GSVIVT00003273001	EC:1.14.11.23,EC:1.14.11.19,EC:1.14.17.4	flavonol synthase,leucoanthocyanidin dioxygenase,aminocyclopropanecarboxylate oxidase	gi|225463599|ref|XP_002271635.1|/0/PREDICTED: hypothetical protein [Vitis vinifera]	0.14	1	2
GSVIVT00030666001	EC:2.3.1.170,EC:1.1.1.2	6'-deoxychalcone synthase,alcohol dehydrogenase (NADP+)	gi|270239534|emb|CBI26767.1|/0/unnamed protein product [Vitis vinifera]	0.42	1	1.22
GSVIVT00002940001	EC:1.2.1.44,EC:1.3.1.77	cinnamoyl-CoA reductase,anthocyanidin reductase	gi|225457658|ref|XP_002275562.1|/7.72437e-123/PREDICTED: similar to cinnamoyl-CoA reductase family [Vitis vinifera]	0.02	0.95	3
GSVIVT00015844001	EC:1.14.11.23,EC:1.14.11.19,EC:1.14.17.4	flavonol synthase,leucoanthocyanidin dioxygenase,aminocyclopropanecarboxylate oxidase	gi|225427346|ref|XP_002279404.1|/0/PREDICTED: hypothetical protein [Vitis vinifera]	0.06	1	2.58
GSVIVT00003215001	EC:2.3.1.133	shikimate O-hydroxycinnamoyltransferase	gi|225427534|ref|XP_002266114.1|/0/PREDICTED: hypothetical protein [Vitis vinifera]	0.08	1	2.32
GSVIVT00015738001	EC:1.2.1.44,EC:1.3.1.77	cinnamoyl-CoA reductase,anthocyanidin reductase	gi|225427173|ref|XP_002278778.1|/1.9684e-169/PREDICTED: hypothetical protein [Vitis vinifera]	0.14	1	2
GSVIVT00030663001	EC:2.3.1.170,EC:1.1.1.2	6'-deoxychalcone synthase,alcohol dehydrogenase (NADP+)	gi|225424502|ref|XP_002285211.1|/1.31698e-179/PREDICTED: hypothetical protein [Vitis vinifera]	0.14	1	2
GSVIVT00032592001	EC:1.14.11.15,EC:1.14.11.23,EC:1.14.11.12,EC:1.14.11.9	gibberellin 3-beta-dioxygenase,flavonol synthase,gibberellin 20-oxidase,naringenin 3-dioxygenase	gi|225430186|ref|XP_002282411.1|/0/PREDICTED: hypothetical protein [Vitis vinifera]	0.26	1	1.58
GSVIVT00009241001	EC:2.3.1.74	chalcone synthase	gi|225470728|ref|XP_002264989.1|/0/PREDICTED: hypothetical protein [Vitis vinifera]	0.26	1	1.58
GSVIVT00028281001	EC:1.14.11.13,EC:1.14.11.23	gibberellin 2-oxidase,flavonol synthase	gi|225443855|ref|XP_002269217.1|/0/PREDICTED: hypothetical protein [Vitis vinifera]	0.26	1	1.58
GSVIVT00030668001	EC:2.3.1.170,EC:1.1.1.2	6'-deoxychalcone synthase,alcohol dehydrogenase (NADP+)	gi|225424508|ref|XP_002285227.1|/2.58627e-180/PREDICTED: hypothetical protein [Vitis vinifera]	0.26	1	1.58
GSVIVT00038153001	EC:1.2.1.44,EC:1.3.1.77	cinnamoyl-CoA reductase,anthocyanidin reductase	gi|225451943|ref|XP_002283020.1|/0/PREDICTED: hypothetical protein [Vitis vinifera]	0.26	1	1.58
GSVIVT00000921001	EC:1.2.1.44,EC:1.1.1.219	cinnamoyl-CoA reductase,dihydroflavonol-4-reductase	gi|225455496|ref|XP_002263014.1|/0/PREDICTED: hypothetical protein [Vitis vinifera]	0.26	1	1.58
GSVIVT00032590001	EC:1.14.11.13,EC:1.14.11.12,EC:1.14.11.23	gibberellin 2-oxidase,gibberellin 20-oxidase,flavonol synthase	gi|225430182|ref|XP_002284931.1|/8.95566e-140/PREDICTED: hypothetical protein [Vitis vinifera]	0.26	1	1.58
GSVIVT00026282001	EC:1.14.13.21,EC:1.14.14.1	flavonoid 3'-monooxygenase,cytochrome P450, family 2, subfamily D	gi|147846593|emb|CAN81641.1|/0/hypothetical protein [Vitis vinifera]	0.18	1	1.58
GSVIVT00030665001	EC:2.3.1.170,EC:1.1.1.2,EC:1.1.1.21	6'-deoxychalcone synthase,alcohol dehydrogenase (NADP+),aldehyde reductase	gi|225424504|ref|XP_002285219.1|/1.45327e-175/PREDICTED: hypothetical protein [Vitis vinifera]	0.18	1	1.58
GSVIVT00017017001	EC:1.14.13.11,EC:1.14.13.-	trans-cinnamate-4-hydroxylase,p-coumarate 3-hydroxylase	gi|225445666|ref|XP_002266142.1|/0/PREDICTED: hypothetical protein [Vitis vinifera]	0.18	1	1.58
GSVIVT00030282001	EC 1.17.1.3	leucoanthocyanidin reductase	gi|225423875|ref|XP_002281447.1|/0/PREDICTED: leucoanthocyanidin reductase 1 [Vitis vinifera]	0.18	1	1.58
Sphingolipid metabolism
GSVIVT00037931001	EC:2.3.1.50	serine palmitoyltransferase	gi|225451575|ref|XP_002275468.1|/0/PREDICTED: hypothetical protein [Vitis vinifera]	0.52	1	1.05
GSVIVT00009731001	EC:2.7.1.91	sphingosine kinase	gi|225470416|ref|XP_002270943.1|/0/PREDICTED: hypothetical protein, partial [Vitis vinifera]	0.17	1	1.93
GSVIVT00030749001	EC:3.2.1.22	alpha-galactosidase	gi|225424633|ref|XP_002282325.1|/0/PREDICTED: hypothetical protein [Vitis vinifera]	0.43	1	1.22
GSVIVT00030413001	EC:3.1.3.4	phosphatidate phosphatase	gi|225424095|ref|XP_002282854.1|/2.10747e-169/PREDICTED: hypothetical protein [Vitis vinifera]	0.14	1	2
GSVIVT00036860001	EC:3.2.1.23	beta-galactosidase	gi|225431249|ref|XP_002274449.1|/0/PREDICTED: hypothetical protein [Vitis vinifera]	0.39	1	1.32
GSVIVT00012414001	EC:3.2.1.23	beta-galactosidase	gi|270229687|emb|CBI18606.1|/4.40386e-84/unnamed protein product [Vitis vinifera]	0.18	1	1.58
alpha-Linolenic acid metabolism
GSVIVT00025918001	EC:4.1.2.-,EC:4.2.1.92,EC:1.14.99.1	hydroperoxide lyase 1,hydroperoxide dehydratase,prostaglandin-endoperoxide synthase 2	gi|270241617|emb|CBI28837.1|/0/unnamed protein product [Vitis vinifera]	0.41	1	1.26
GSVIVT00024672001	EC:1.13.11.12	lipoxygenase	gi|225435556|ref|XP_002285574.1|/0/PREDICTED: hypothetical protein [Vitis vinifera]	0.02	0.95	3.11
GSVIVT00014710001	EC:4.2.1.92,EC:4.1.2.-,EC:1.14.99.1	hydroperoxide dehydratase,hydroperoxide lyase 1,prostaglandin-endoperoxide synthase 2	gi|225458434|ref|XP_002283780.1|/0/PREDICTED: hypothetical protein [Vitis vinifera]	0	0.34	3.86
GSVIVT00000202001	EC:1.14.14.1,EC:1.14.15.3	cytochrome P450, family 3, subfamily A,cytochrome P450, family 4, subfamily A	gi|225464373|ref|XP_002265455.1|/0/PREDICTED: hypothetical protein isoform 1 [Vitis vinifera]	0.47	1	1.13
GSVIVT00034068001	EC:1.13.11.12	lipoxygenase	gi|225442102|ref|XP_002273258.1|/0/PREDICTED: hypothetical protein [Vitis vinifera]	0	0.18	4.2
GSVIVT00024884001	EC:2.1.1.141,EC:2.1.1.79	jasmonate O-methyltransferase,cyclopropane-fatty-acyl-phospholipid synthase	gi|225430686|ref|XP_002265637.1|/0/PREDICTED: hypothetical protein [Vitis vinifera]	2.27e-07	0	6.6
GSVIVT00030607001	EC:2.1.1.141	jasmonate O-methyltransferase	gi|270239582|emb|CBI26815.1|/2.46093e-76/unnamed protein product [Vitis vinifera]	0.31	1	1.49
GSVIVT00024682001	EC:1.13.11.12	lipoxygenase	gi|225435565|ref|XP_002283166.1|/0/PREDICTED: hypothetical protein [Vitis vinifera]	0.52	1	1.06
GSVIVT00016458001	EC:1.3.1.42	12-oxophytodienoic acid reductase	gi|225444756|ref|XP_002279313.1|/0/PREDICTED: hypothetical protein [Vitis vinifera]	0.5	1	1.08
GSVIVT00014650001	EC:1.14.14.1	cytochrome P450, family 4, subfamily X	gi|147786937|emb|CAN60080.1|/0/hypothetical protein [Vitis vinifera]	0	0.36	3.7
GSVIVT00015553001	EC:6.2.1.-,EC:6.2.1.12	OPC-8:0 CoA ligase 1,4-coumarate--CoA ligase	gi|225459832|ref|XP_002285920.1|/0/PREDICTED: hypothetical protein [Vitis vinifera]	0.27	1	1.58
GSVIVT00000396001	EC:6.2.1.-	fatty-acyl-CoA synthase	gi|225426389|ref|XP_002272145.1|/0/PREDICTED: hypothetical protein [Vitis vinifera]	0.15	1	2
GSVIVT00024675001	EC:1.13.11.12	lipoxygenase	gi|270227706|emb|CBI16439.1|/2.07537e-179/unnamed protein product [Vitis vinifera]	0.06	1	2.58
GSVIVT00012541001	EC:1.14.15.3,EC:1.14.14.1	cytochrome P450, family 4, subfamily A,cytochrome P450, family 4, subfamily B,cytochrome P450, family 3, subfamily A	gi|225469201|ref|XP_002262693.1|/0/PREDICTED: hypothetical protein [Vitis vinifera]	0.26	1	1.58
GSVIVT00021920001	EC:1.3.1.42	12-oxophytodienoic acid reductase	gi|225460249|ref|XP_002281430.1|/0/PREDICTED: hypothetical protein isoform 1 [Vitis vinifera]	0.26	1	1.58
GSVIVT00024664001	EC:1.13.11.12	lipoxygenase	gi|270227697|emb|CBI16430.1|/1.794e-180/unnamed protein product [Vitis vinifera]	0.26	1	1.58
Phosphatidylinositol signaling system
GSVIVT00034738001	-	calmodulin	gi|225434201|ref|XP_002279630.1|/8.16188e-89/PREDICTED: hypothetical protein [Vitis vinifera]	0.52	1	1.03
GSVIVT00026362001	-	calmodulin	gi|225453929|ref|XP_002279679.1|/1.09557e-101/PREDICTED: hypothetical protein isoform 2 [Vitis vinifera]	0.16	1	1.96
GSVIVT00020989001	-	calmodulin	gi|147855748|emb|CAN83440.1|/5.88172e-91/hypothetical protein [Vitis vinifera]	3.91e-05	0.02	5.13
GSVIVT00002973001	-	calmodulin	gi|270258702|emb|CBI40801.1|/3.77899e-68/unnamed protein product [Vitis vinifera]	0	0.04	4.75
GSVIVT00025318001	-	calmodulin	gi|225441325|ref|XP_002276334.1|/1.80034e-103/PREDICTED: hypothetical protein [Vitis vinifera]	0.1	1	2.25
GSVIVT00011537001	-	calmodulin	gi|225469744|ref|XP_002271976.1|/0/PREDICTED: hypothetical protein [Vitis vinifera]	0.28	1	1.58
GSVIVT00030241001	-	calmodulin	gi|225423804|ref|XP_002277940.1|/1.52571e-57/PREDICTED: hypothetical protein [Vitis vinifera]	0.32	1	1.46
GSVIVT00001946001	-	calmodulin	gi|225433888|ref|XP_002266359.1|/4.6785e-73/PREDICTED: hypothetical protein [Vitis vinifera]	0.02	0.97	3
GSVIVT00033158001	-	calmodulin	gi|225431988|ref|XP_002279066.1|/4.48687e-79/PREDICTED: hypothetical protein [Vitis vinifera]	0.39	1	1.32
GSVIVT00027257001	EC:2.7.7.41	phosphatidate cytidylyltransferase	gi|270239464|emb|CBI26698.1|/0/unnamed protein product [Vitis vinifera]	0.14	1	2
GSVIVT00012039001	EC:2.7.1.68,EC:3.1.3.48	1-phosphatidylinositol-4-phosphate 5-kinase,protein-tyrosine phosphatase	gi|225466577|ref|XP_002273731.1|/6.44797e-111/PREDICTED: hypothetical protein [Vitis vinifera]	0.26	1	1.58
GSVIVT00017717001	-	calmodulin	gi|225455994|ref|XP_002276848.1|/0/PREDICTED: hypothetical protein [Vitis vinifera]	0.18	1	1.58
Biosynthesis of phenylpropanoids
GSVIVT00009717001	EC:1.2.1.12	glyceraldehyde 3-phosphate dehydrogenase	gi|270226122|emb|CBI14856.1|/3.89381e-168/unnamed protein product [Vitis vinifera]	0.52	1	1.03
GSVIVT00021683001	EC:4.2.1.11	enolase	gi|225441000|ref|XP_002283632.1|/2.75127e-153/PREDICTED: similar to Enolase 2 [Vitis vinifera]	0.12	1	2.16
GSVIVT00017179001	EC:2.3.1.133	shikimate O-hydroxycinnamoyltransferase	gi|225445808|ref|XP_002276550.1|/0/PREDICTED: hypothetical protein [Vitis vinifera]	0.16	1	1.96
GSVIVT00017173001	EC:2.3.1.133	shikimate O-hydroxycinnamoyltransferase	gi|225445804|ref|XP_002274695.1|/0/PREDICTED: hypothetical protein [Vitis vinifera]	0.01	0.81	3.27
GSVIVT00021665001	EC:4.1.2.13	fructose-bisphosphate aldolase, class I	gi|225440976|ref|XP_002283381.1|/0/PREDICTED: hypothetical protein [Vitis vinifera]	0.48	1	1.11
GSVIVT00006341001	EC:2.3.1.74	chalcone synthase	gi|225462777|ref|XP_002264019.1|/0/PREDICTED: similar to chalcone synthase [Vitis vinifera]	0.15	1	1.99
GSVIVT00024587001	EC:1.2.1.44,EC:1.1.1.219	cinnamoyl-CoA reductase,dihydroflavonol-4-reductase	gi|225435395|ref|XP_002285368.1|/0/PREDICTED: hypothetical protein [Vitis vinifera]	0.23	1	1.71
GSVIVT00002404001	EC:1.2.1.44,EC:1.1.1.219	cinnamoyl-CoA reductase,dihydroflavonol-4-reductase	gi|270255825|emb|CBI38203.1|/0/unnamed protein product [Vitis vinifera]	0	0.38	3.78
GSVIVT00016329001	EC:1.1.1.37	malate dehydrogenase	gi|225457407|ref|XP_002284909.1|/0/PREDICTED: hypothetical protein [Vitis vinifera]	0.36	1	1.38
GSVIVT00022086001	EC:4.2.1.51	prephenate dehydratase	gi|225436339|ref|XP_002268701.1|/0/PREDICTED: hypothetical protein [Vitis vinifera]	0.32	1	1.46
GSVIVT00020209001	EC:1.14.11.9,EC:1.14.11.23,EC:1.14.11.12,EC:1.14.11.19	naringenin 3-dioxygenase,flavonol synthase,gibberellin 20-oxidase,leucoanthocyanidin dioxygenase	gi|225433041|ref|XP_002284704.1|/0/PREDICTED: hypothetical protein [Vitis vinifera]	0.41	1	1.25
GSVIVT00036784001	EC:1.14.11.9,EC:1.14.11.23,EC:1.14.17.4	naringenin 3-dioxygenase,flavonol synthase,aminocyclopropanecarboxylate oxidase	gi|147807405|emb|CAN61951.1|/0/hypothetical protein [Vitis vinifera]	0.22	1	1.74
GSVIVT00029513001	EC:5.5.1.6	chalcone isomerase	gi|225448801|ref|XP_002282108.1|/2.78826e-129/PREDICTED: chalcone isomerase [Vitis vinifera]	0.28	1	1.57
GSVIVT00003727001	EC:2.3.3.1	citrate synthase	gi|225450299|ref|XP_002271451.1|/0/PREDICTED: hypothetical protein [Vitis vinifera]	0.16	1	1.96
GSVIVT00036619001	EC:2.1.1.104	caffeoyl-CoA O-methyltransferase	gi|225428851|ref|XP_002285106.1|/1.01119e-137/PREDICTED: hypothetical protein [Vitis vinifera]	0.25	1	1.67
GSVIVT00014730001	EC:1.14.13.-,EC:1.14.13.21	p-coumarate 3-hydroxylase,flavonoid 3'-monooxygenase	gi|225458458|ref|XP_002282111.1|/2.12317e-111/PREDICTED: hypothetical protein [Vitis vinifera]	1.65e-06	0	6.13
GSVIVT00030426001	EC:4.1.2.13	fructose-bisphosphate aldolase, class I	gi|225424114|ref|XP_002282753.1|/0/PREDICTED: hypothetical protein [Vitis vinifera]	0.17	1	1.95
GSVIVT00024724001	EC:1.11.1.7	peroxidase	gi|225435630|ref|XP_002285652.1|/0/PREDICTED: hypothetical protein [Vitis vinifera]	0.31	1	1.5
GSVIVT00002074001	EC:1.2.1.12	glyceraldehyde 3-phosphate dehydrogenase	gi|225462254|ref|XP_002263263.1|/0/PREDICTED: hypothetical protein [Vitis vinifera]	0.1	1	2.24
GSVIVT00001063001	EC:1.14.11.19,EC:1.14.11.23	leucoanthocyanidin dioxygenase,flavonol synthase	gi|225426722|ref|XP_002282039.1|/2.00555e-171/PREDICTED: leucoanthocyanidin dioxygenase [Vitis vinifera]	0.06	1	2.58
GSVIVT00029440001	EC:5.5.1.6	chalcone isomerase	gi|270236097|emb|CBI25366.1|/3.94191e-99/unnamed protein product [Vitis vinifera]	0.29	1	1.55
GSVIVT00036840001	EC:1.14.-.-,EC:1.14.13.21	ferulate-5-hydroxylase,flavonoid 3'-monooxygenase	gi|225431217|ref|XP_002272644.1|/0/PREDICTED: hypothetical protein [Vitis vinifera]	0.52	1	1.04
GSVIVT00021474001	EC:2.3.1.133	shikimate O-hydroxycinnamoyltransferase	gi|147783056|emb|CAN62119.1|/0/hypothetical protein [Vitis vinifera]	0.37	1	1.34
GSVIVT00013096001	EC:2.7.1.11	6-phosphofructokinase	gi|270259012|emb|CBI41063.1|/0/unnamed protein product [Vitis vinifera]	0.15	1	2
GSVIVT00015096001	EC:2.3.1.133	shikimate O-hydroxycinnamoyltransferase	gi|225459075|ref|XP_002283781.1|/0/PREDICTED: hypothetical protein [Vitis vinifera]	0.25	1	1.66
GSVIVT00013348001	EC:2.5.1.54	3-deoxy-7-phosphoheptulonate synthase	gi|270242302|emb|CBI29448.1|/2.1459e-164/unnamed protein product [Vitis vinifera]	0.01	0.82	3.17
GSVIVT00021684001	EC:4.2.1.11	enolase	gi|225441000|ref|XP_002283632.1|/1.71881e-93/PREDICTED: similar to Enolase 2 [Vitis vinifera]	0.3	1	1.51
GSVIVT00028594001	EC:1.1.1.37	malate dehydrogenase	gi|225438143|ref|XP_002278636.1|/0/PREDICTED: hypothetical protein [Vitis vinifera]	0.08	1	2.36
GSVIVT00037967001	EC:2.3.1.74	chalcone synthase	gi|225451637|ref|XP_002276946.1|/0/PREDICTED: similar to chalcone synthase [Vitis vinifera]	0.34	1	1.42
GSVIVT00002749001	EC:2.3.3.8	ATP citrate (pro-S)-lyase	gi|270241342|emb|CBI28566.1|/0/unnamed protein product [Vitis vinifera]	0.33	1	1.45
GSVIVT00018632001	EC:2.6.1.5	tyrosine aminotransferase	gi|225446437|ref|XP_002276551.1|/0/PREDICTED: hypothetical protein [Vitis vinifera]	0.19	1	1.86
GSVIVT00031799001	EC:2.1.1.76	flavonol 3-O-methyltransferase	gi|270229255|emb|CBI18183.1|/2.3185e-137/unnamed protein product [Vitis vinifera]	0.04	1	2.68
GSVIVT00006460001	EC:2.7.1.40	pyruvate kinase	gi|270233971|emb|CBI22578.1|/0/unnamed protein product [Vitis vinifera]	0.27	1	1.58
GSVIVT00031723001	EC:1.11.1.7	peroxidase	gi|225460600|ref|XP_002263554.1|/0/PREDICTED: hypothetical protein [Vitis vinifera]	0.06	1	2.49
GSVIVT00019233001	EC 1.3.1.-	E1.3.1.-	gi|225438289|ref|XP_002269639.1|/1.53201e-180/PREDICTED: hypothetical protein [Vitis vinifera]	7.36e-05	0.02	4.95
GSVIVT00026277001	EC:1.14.13.21,EC:1.14.14.1	flavonoid 3'-monooxygenase,cytochrome P450, family 2, subfamily D	gi|225453801|ref|XP_002276094.1|/0/PREDICTED: hypothetical protein [Vitis vinifera]	0.47	1	1.14
GSVIVT00018944001	EC:2.3.3.1	citrate synthase	gi|225446893|ref|XP_002284064.1|/0/PREDICTED: similar to Citrate synthase, glyoxysomal [Vitis vinifera]	0.39	1	1.29
GSVIVT00017649001	EC:1.14.-.-	ferulate-5-hydroxylase	gi|225455888|ref|XP_002275493.1|/0/PREDICTED: hypothetical protein [Vitis vinifera]	0.05	1	2.64
GSVIVT00000576001	EC:2.1.1.76	flavonol 3-O-methyltransferase	gi|225441106|ref|XP_002264566.1|/0/PREDICTED: hypothetical protein [Vitis vinifera]	0.22	1	1.74
GSVIVT00035097001	EC:1.2.1.12	glyceraldehyde 3-phosphate dehydrogenase	gi|270240318|emb|CBI27549.1|/0/unnamed protein product [Vitis vinifera]	0.25	1	1.66
GSVIVT00020726001	EC:1.2.1.44,EC:1.3.1.77	cinnamoyl-CoA reductase,anthocyanidin reductase	gi|225452438|ref|XP_002274230.1|/0/PREDICTED: hypothetical protein [Vitis vinifera]	0.21	1	1.77
GSVIVT00028728001	EC:1.2.1.44,EC:1.1.1.219	cinnamoyl-CoA reductase,dihydroflavonol-4-reductase	gi|270235827|emb|CBI24952.1|/4.13193e-164/unnamed protein product [Vitis vinifera]	0.02	0.95	3
GSVIVT00027787001	EC:1.1.1.37	malate dehydrogenase	gi|270230888|emb|CBI20215.1|/3.90048e-172/unnamed protein product [Vitis vinifera]	0.2	1	1.81
GSVIVT00019639001	EC:1.11.1.7	peroxidase	gi|225438962|ref|XP_002284278.1|/0/PREDICTED: hypothetical protein [Vitis vinifera]	0.32	1	1.46
GSVIVT00017191001	EC:2.3.1.133	shikimate O-hydroxycinnamoyltransferase	gi|225445830|ref|XP_002277474.1|/0/PREDICTED: hypothetical protein [Vitis vinifera]	0.01	0.47	3.58
GSVIVT00038473001	EC:4.2.1.11	enolase	gi|225455555|ref|XP_002267091.1|/0/PREDICTED: hypothetical protein [Vitis vinifera]	0.01	0.47	3.58
GSVIVT00015553001	EC:6.2.1.-,EC:6.2.1.12	OPC-8:0 CoA ligase 1,4-coumarate--CoA ligase	gi|225459832|ref|XP_002285920.1|/0/PREDICTED: hypothetical protein [Vitis vinifera]	0.27	1	1.58
GSVIVT00017586001	EC:4.2.1.11	enolase	gi|225455784|ref|XP_002274334.1|/0/PREDICTED: similar to enolase, putative [Vitis vinifera]	0.11	1	2.17
GSVIVT00037969001	EC:2.3.1.74	chalcone synthase	gi|18376655|dbj|BAB84112.1|/0/chalcone synthase [Vitis vinifera]	0.01	0.65	3.32
GSVIVT00025512001	EC:1.14.14.1,EC:1.14.13.21,EC:1.14.-.-	cytochrome P450, family 1, subfamily A, polypeptide 1,flavonoid 3'-monooxygenase,ferulate-5-hydroxylase	gi|225441680|ref|XP_002277152.1|/0/PREDICTED: hypothetical protein [Vitis vinifera]	0.11	1	2.17
GSVIVT00032774001	EC:5.4.99.5	chorismate mutase	gi|225430472|ref|XP_002283293.1|/8.70236e-132/PREDICTED: hypothetical protein [Vitis vinifera]	0.34	1	1.42
GSVIVT00000396001	EC:6.2.1.-	fatty-acyl-CoA synthase	gi|225426389|ref|XP_002272145.1|/0/PREDICTED: hypothetical protein [Vitis vinifera]	0.15	1	2
GSVIVT00003273001	EC:1.14.11.23,EC:1.14.11.19,EC:1.14.17.4	flavonol synthase,leucoanthocyanidin dioxygenase,aminocyclopropanecarboxylate oxidase	gi|225463599|ref|XP_002271635.1|/0/PREDICTED: hypothetical protein [Vitis vinifera]	0.14	1	2
GSVIVT00015262001	EC:5.4.2.1	phosphoglycerate mutase	gi|270252522|emb|CBI19133.1|/1.12519e-99/unnamed protein product [Vitis vinifera]	0.01	0.84	3.17
GSVIVT00014356001	EC:1.1.1.255,EC:1.1.1.195,EC:1.1.1.2	mannitol dehydrogenase,cinnamyl-alcohol dehydrogenase,alcohol dehydrogenase (NADP+)	gi|225457871|ref|XP_002269356.1|/0/PREDICTED: hypothetical protein [Vitis vinifera]	0.2	1	1.81
GSVIVT00002940001	EC:1.2.1.44,EC:1.3.1.77	cinnamoyl-CoA reductase,anthocyanidin reductase	gi|225457658|ref|XP_002275562.1|/7.72437e-123/PREDICTED: similar to cinnamoyl-CoA reductase family [Vitis vinifera]	0.02	0.95	3
GSVIVT00023967001	EC:1.11.1.7	peroxidase	gi|225434381|ref|XP_002269918.1|/4.69495e-169/PREDICTED: hypothetical protein [Vitis vinifera]	0.02	0.95	3
GSVIVT00000479001	EC:2.1.1.76	flavonol 3-O-methyltransferase	gi|225426518|ref|XP_002271830.1|/0/PREDICTED: hypothetical protein [Vitis vinifera]	0.03	1	2.81
GSVIVT00025888001	EC:4.2.1.51	prephenate dehydratase	gi|270241589|emb|CBI28809.1|/0/unnamed protein product [Vitis vinifera]	0.27	1	1.58
GSVIVT00006511001	EC:2.7.1.40	pyruvate kinase	gi|270233926|emb|CBI22533.1|/0/unnamed protein product [Vitis vinifera]	0.06	1	2.58
GSVIVT00015844001	EC:1.14.11.23,EC:1.14.11.19,EC:1.14.17.4	flavonol synthase,leucoanthocyanidin dioxygenase,aminocyclopropanecarboxylate oxidase	gi|225427346|ref|XP_002279404.1|/0/PREDICTED: hypothetical protein [Vitis vinifera]	0.06	1	2.58
GSVIVT00017585001	EC:4.2.1.11	enolase	gi|270226649|emb|CBI15383.1|/1.36745e-66/unnamed protein product [Vitis vinifera]	0.39	1	1.32
GSVIVT00023818001	EC:2.7.1.40	pyruvate kinase	gi|225437180|ref|XP_002280899.1|/0/PREDICTED: hypothetical protein [Vitis vinifera]	0.39	1	1.32
GSVIVT00026023001	EC:4.2.1.3	aconitate hydratase 1	gi|225447278|ref|XP_002279260.1|/0/PREDICTED: hypothetical protein [Vitis vinifera]	0.09	1	2.32
GSVIVT00003215001	EC:2.3.1.133	shikimate O-hydroxycinnamoyltransferase	gi|225427534|ref|XP_002266114.1|/0/PREDICTED: hypothetical protein [Vitis vinifera]	0.08	1	2.32
GSVIVT00015738001	EC:1.2.1.44,EC:1.3.1.77	cinnamoyl-CoA reductase,anthocyanidin reductase	gi|225427173|ref|XP_002278778.1|/1.9684e-169/PREDICTED: hypothetical protein [Vitis vinifera]	0.14	1	2
GSVIVT00015159001	EC:1.11.1.7	peroxidase	gi|225459180|ref|XP_002285723.1|/3.5218e-169/PREDICTED: hypothetical protein [Vitis vinifera]	0.14	1	2
GSVIVT00013928001	EC:4.3.1.24	phenylalanine ammonia-lyase	gi|225454653|ref|XP_002268181.1|/0/PREDICTED: hypothetical protein [Vitis vinifera]	0.14	1	2
GSVIVT00002610001	EC:2.7.1.40	pyruvate kinase	gi|225463801|ref|XP_002270400.1|/0/PREDICTED: hypothetical protein [Vitis vinifera]	0.26	1	1.58
GSVIVT00032592001	EC:1.14.11.15,EC:1.14.11.23,EC:1.14.11.12,EC:1.14.11.9	gibberellin 3-beta-dioxygenase,flavonol synthase,gibberellin 20-oxidase,naringenin 3-dioxygenase	gi|225430186|ref|XP_002282411.1|/0/PREDICTED: hypothetical protein [Vitis vinifera]	0.26	1	1.58
GSVIVT00009241001	EC:2.3.1.74	chalcone synthase	gi|225470728|ref|XP_002264989.1|/0/PREDICTED: hypothetical protein [Vitis vinifera]	0.26	1	1.58
GSVIVT00028281001	EC:1.14.11.13,EC:1.14.11.23	gibberellin 2-oxidase,flavonol synthase	gi|225443855|ref|XP_002269217.1|/0/PREDICTED: hypothetical protein [Vitis vinifera]	0.26	1	1.58
GSVIVT00038153001	EC:1.2.1.44,EC:1.3.1.77	cinnamoyl-CoA reductase,anthocyanidin reductase	gi|225451943|ref|XP_002283020.1|/0/PREDICTED: hypothetical protein [Vitis vinifera]	0.26	1	1.58
GSVIVT00000921001	EC:1.2.1.44,EC:1.1.1.219	cinnamoyl-CoA reductase,dihydroflavonol-4-reductase	gi|225455496|ref|XP_002263014.1|/0/PREDICTED: hypothetical protein [Vitis vinifera]	0.26	1	1.58
GSVIVT00032590001	EC:1.14.11.13,EC:1.14.11.12,EC:1.14.11.23	gibberellin 2-oxidase,gibberellin 20-oxidase,flavonol synthase	gi|225430182|ref|XP_002284931.1|/8.95566e-140/PREDICTED: hypothetical protein [Vitis vinifera]	0.26	1	1.58
GSVIVT00020973001	EC:1.1.1.37	malate dehydrogenase	gi|270232906|emb|CBI22223.1|/1.23856e-14/unnamed protein product [Vitis vinifera]	0.18	1	1.58
GSVIVT00026282001	EC:1.14.13.21,EC:1.14.14.1	flavonoid 3'-monooxygenase,cytochrome P450, family 2, subfamily D	gi|147846593|emb|CAN81641.1|/0/hypothetical protein [Vitis vinifera]	0.18	1	1.58
GSVIVT00017017001	EC:1.14.13.11,EC:1.14.13.-	trans-cinnamate-4-hydroxylase,p-coumarate 3-hydroxylase	gi|225445666|ref|XP_002266142.1|/0/PREDICTED: hypothetical protein [Vitis vinifera]	0.18	1	1.58
GSVIVT00030282001	EC 1.17.1.3	leucoanthocyanidin reductase	gi|225423875|ref|XP_002281447.1|/0/PREDICTED: leucoanthocyanidin reductase 1 [Vitis vinifera]	0.18	1	1.58
GSVIVT00029306001	EC:5.3.1.24	phosphoribosylanthranilate isomerase	gi|225448455|ref|XP_002272140.1|/4.14635e-135/PREDICTED: hypothetical protein [Vitis vinifera]	0.18	1	1.58
Lipoic acid metabolism
GSVIVT00003955001	EC:2.8.1.8	lipoic acid synthetase	gi|225468476|ref|XP_002266132.1|/0/PREDICTED: hypothetical protein [Vitis vinifera]	0.26	1	1.58
Nicotinate and nicotinamide metabolism
GSVIVT00030754001	EC 4.6.1.3	quinolinate synthetase	gi|270228089|emb|CBI16800.1|/1.30224e-108/unnamed protein product [Vitis vinifera]	0.27	1	1.58
GSVIVT00019854001	EC:3.2.2.1,EC:3.2.-.-	purine nucleosidase,pyrimidine-specific ribonucleoside hydrolase	gi|225432438|ref|XP_002277102.1|/0/PREDICTED: hypothetical protein [Vitis vinifera]	0.35	1	1.42
Tryptophan metabolism
GSVIVT00029076001	EC:2.3.1.9	acetyl-CoA C-acetyltransferase	gi|225447510|ref|XP_002265690.1|/0/PREDICTED: hypothetical protein [Vitis vinifera]	0.29	1	1.54
GSVIVT00023599001	EC:1.14.13.-	YUCCA family monooxygenase	gi|225436807|ref|XP_002269844.1|/0/PREDICTED: hypothetical protein [Vitis vinifera]	0.49	1	1.09
GSVIVT00001355001	EC:4.1.1.74,EC:4.1.1.1	indolepyruvate decarboxylase	gi|225439520|ref|XP_002272615.1|/0/PREDICTED: hypothetical protein [Vitis vinifera]	0.25	1	1.66
GSVIVT00024026001	EC:2.4.1.210,EC:2.4.1.195	limonoid glucosyltransferase,N-hydroxythioamide S-beta-glucosyltransferase	gi|225434466|ref|XP_002274420.1|/0/PREDICTED: hypothetical protein [Vitis vinifera]	0.09	1	2.31
GSVIVT00031273001	EC:3.5.1.6	beta-ureidopropionase	gi|225465781|ref|XP_002268313.1|/0/PREDICTED: hypothetical protein [Vitis vinifera]	0.2	1	1.81
GSVIVT00035905001	EC:4.1.1.74,EC:4.1.1.1	indolepyruvate decarboxylase	gi|225443847|ref|XP_002275486.1|/1.68379e-108/PREDICTED: similar to pyruvate decarboxylase [Vitis vinifera]	0.16	1	1.96
GSVIVT00014475001	EC:1.14.-.-	cytochrome P450, family 83, subfamily B, polypeptide 1	gi|225458055|ref|XP_002278300.1|/0/PREDICTED: hypothetical protein [Vitis vinifera]	0.03	1	2.89
GSVIVT00014476001	EC:1.14.-.-	cytochrome P450, family 83, subfamily B, polypeptide 1	gi|225458057|ref|XP_002278387.1|/0/PREDICTED: hypothetical protein [Vitis vinifera]	0.51	1	1.06
GSVIVT00017555001	EC:2.4.1.111,EC:2.4.1.195,EC:2.4.1.218	coniferyl-alcohol glucosyltransferase,N-hydroxythioamide S-beta-glucosyltransferase,hydroquinone glucosyltransferase	gi|225455734|ref|XP_002268089.1|/0/PREDICTED: hypothetical protein [Vitis vinifera]	0	0.23	3.95
GSVIVT00024021001	EC:2.4.1.210,EC:2.4.1.195	limonoid glucosyltransferase,N-hydroxythioamide S-beta-glucosyltransferase	gi|225434459|ref|XP_002273985.1|/0/PREDICTED: hypothetical protein [Vitis vinifera]	0.11	1	2.17
GSVIVT00034715001	EC:2.4.1.195,EC:2.4.1.210,EC:2.4.1.-	N-hydroxythioamide S-beta-glucosyltransferase,limonoid glucosyltransferase,anthocyanin 5-O-glucosyltransferase	gi|225434175|ref|XP_002275333.1|/8.98957e-170/PREDICTED: hypothetical protein [Vitis vinifera]	0.27	1	1.58
GSVIVT00003474001	EC:2.4.1.-,EC:2.4.1.210	anthocyanin 5-O-glucosyltransferase,limonoid glucosyltransferase	gi|270256571|emb|CBI39388.1|/1.13248e-137/unnamed protein product [Vitis vinifera]	0.06	1	2.58
GSVIVT00003473001	EC:2.4.1.-,EC:2.4.1.210	anthocyanin 5-O-glucosyltransferase,limonoid glucosyltransferase	gi|225463311|ref|XP_002267330.1|/0/PREDICTED: hypothetical protein [Vitis vinifera]	0.14	1	2
GSVIVT00028743001	EC:2.8.2.-	desulfoglucosinolate sulfotransferase A/B/C	gi|147853995|emb|CAN83405.1|/0/hypothetical protein [Vitis vinifera]	0.14	1	2
GSVIVT00033497001	EC:2.4.1.-,EC:2.4.1.195,EC:2.4.1.210	anthocyanin 5-O-glucosyltransferase,N-hydroxythioamide S-beta-glucosyltransferase,limonoid glucosyltransferase	gi|225433622|ref|XP_002263782.1|/1.63842e-121/PREDICTED: hypothetical protein [Vitis vinifera]	0.14	1	2
GSVIVT00018341001	EC:2.4.1.210,EC:2.4.1.195,EC:2.4.1.218,EC:2.4.1.-	limonoid glucosyltransferase,N-hydroxythioamide S-beta-glucosyltransferase,hydroquinone glucosyltransferase,anthocyanin 5-O-glucosyltransferase	gi|225449296|ref|XP_002281324.1|/5.70572e-177/PREDICTED: hypothetical protein [Vitis vinifera]	0.26	1	1.58
GSVIVT00033501001	EC:2.4.1.-,EC:2.4.1.210,EC:2.4.1.195	anthocyanin 5-O-glucosyltransferase,limonoid glucosyltransferase,N-hydroxythioamide S-beta-glucosyltransferase	gi|225433626|ref|XP_002263975.1|/0/PREDICTED: hypothetical protein [Vitis vinifera]	0.18	1	1.58
GSVIVT00003476001	EC:2.4.1.-,EC:2.4.1.210	anthocyanin 5-O-glucosyltransferase,limonoid glucosyltransferase	gi|225463315|ref|XP_002267525.1|/0/PREDICTED: hypothetical protein [Vitis vinifera]	0.18	1	1.58
Tyrosine metabolism
GSVIVT00018632001	EC:2.6.1.5	tyrosine aminotransferase	gi|225446437|ref|XP_002276551.1|/0/PREDICTED: hypothetical protein [Vitis vinifera]	0.19	1	1.86
GSVIVT00032695001	EC:1.2.1.9	glyceraldehyde-3-phosphate dehydrogenase (NADP)	gi|225430350|ref|XP_002285286.1|/0/PREDICTED: hypothetical protein [Vitis vinifera]	0.18	1	1.87
GSVIVT00015544001	EC:1.1.1.1,EC:1.1.1.284	alcohol dehydrogenase,S-(hydroxymethyl)glutathione dehydrogenase	gi|225459818|ref|XP_002285916.1|/0/PREDICTED: hypothetical protein [Vitis vinifera]	0.15	1	2
GSVIVT00032569001	EC 2.3.1.-	E2.3.1.-	gi|225430161|ref|XP_002284766.1|/1.72192e-91/PREDICTED: hypothetical protein [Vitis vinifera]	0.37	1	1.36
GSVIVT00011026001	EC:1.1.1.1	alcohol dehydrogenase	gi|225469886|ref|XP_002270657.1|/1.47819e-165/PREDICTED: hypothetical protein [Vitis vinifera]	0.41	1	1.28
GSVIVT00014300001	EC:1.1.1.1,EC:1.1.1.284	alcohol dehydrogenase,S-(hydroxymethyl)glutathione dehydrogenase	gi|225457783|ref|XP_002264930.1|/0/PREDICTED: alcohol dehydrogenase 3 [Vitis vinifera]	0.01	0.75	3.25
GSVIVT00036366001	EC:1.14.18.1	tyrosinase	gi|225428448|ref|XP_002280474.1|/0/PREDICTED: hypothetical protein [Vitis vinifera]	0.36	1	1.38
GSVIVT00018870001	EC:1.13.11.27	4-hydroxyphenylpyruvate dioxygenase	gi|225446801|ref|XP_002283275.1|/1.27997e-78/PREDICTED: hypothetical protein [Vitis vinifera]	0.43	1	1.22
GSVIVT00019224001	EC:1.1.1.1,EC:1.1.1.284	alcohol dehydrogenase,S-(hydroxymethyl)glutathione dehydrogenase	gi|225438277|ref|XP_002268625.1|/0/PREDICTED: hypothetical protein [Vitis vinifera]	0.43	1	1.22
GSVIVT00019973001	EC:1.4.3.21	primary-amine oxidase	gi|225432636|ref|XP_002278244.1|/0/PREDICTED: hypothetical protein [Vitis vinifera]	0.06	1	2.58
GSVIVT00019976001	EC:1.4.3.21	primary-amine oxidase	gi|270239002|emb|CBI26238.1|/0/unnamed protein product [Vitis vinifera]	0.26	1	1.58
Taurine and hypotaurine metabolism
GSVIVT00006041001	EC:4.1.1.15	glutamate decarboxylase	gi|225462892|ref|XP_002263081.1|/0/PREDICTED: similar to Glutamate decarboxylase [Vitis vinifera]	0.11	1	2.22
Fatty acid elongation in mitochondria
GSVIVT00011073001	EC:3.1.2.22	palmitoyl-protein thioesterase	gi|270238570|emb|CBI25849.1|/4.33582e-82/unnamed protein product [Vitis vinifera]	0.09	1	2.32
Biotin metabolism
GSVIVT00022861001	EC 3.4.-.-	E3.4.-.-	gi|225451011|ref|XP_002284866.1|/1.35205e-94/PREDICTED: hypothetical protein [Vitis vinifera]	0.37	1	1.35
beta-Alanine metabolism
GSVIVT00011236001	EC:3.5.2.2	dihydropyrimidinase	gi|270235137|emb|CBI24267.1|/1.10146e-112/unnamed protein product [Vitis vinifera]	0.07	1	2.47
GSVIVT00006041001	EC:4.1.1.15	glutamate decarboxylase	gi|225462892|ref|XP_002263081.1|/0/PREDICTED: similar to Glutamate decarboxylase [Vitis vinifera]	0.11	1	2.22
GSVIVT00017241001	EC:3.5.2.2	dihydropyrimidinase	gi|270235137|emb|CBI24267.1|/1.82234e-157/unnamed protein product [Vitis vinifera]	0.15	1	2
GSVIVT00031273001	EC:3.5.1.6	beta-ureidopropionase	gi|225465781|ref|XP_002268313.1|/0/PREDICTED: hypothetical protein [Vitis vinifera]	0.2	1	1.81
GSVIVT00019973001	EC:1.4.3.21	primary-amine oxidase	gi|225432636|ref|XP_002278244.1|/0/PREDICTED: hypothetical protein [Vitis vinifera]	0.06	1	2.58
GSVIVT00019976001	EC:1.4.3.21	primary-amine oxidase	gi|270239002|emb|CBI26238.1|/0/unnamed protein product [Vitis vinifera]	0.26	1	1.58
Phenylalanine, tyrosine and tryptophan biosynthesis
GSVIVT00022086001	EC:4.2.1.51	prephenate dehydratase	gi|225436339|ref|XP_002268701.1|/0/PREDICTED: hypothetical protein [Vitis vinifera]	0.32	1	1.46
GSVIVT00013348001	EC:2.5.1.54	3-deoxy-7-phosphoheptulonate synthase	gi|270242302|emb|CBI29448.1|/2.1459e-164/unnamed protein product [Vitis vinifera]	0.01	0.82	3.17
GSVIVT00018632001	EC:2.6.1.5	tyrosine aminotransferase	gi|225446437|ref|XP_002276551.1|/0/PREDICTED: hypothetical protein [Vitis vinifera]	0.19	1	1.86
GSVIVT00032774001	EC:5.4.99.5	chorismate mutase	gi|225430472|ref|XP_002283293.1|/8.70236e-132/PREDICTED: hypothetical protein [Vitis vinifera]	0.34	1	1.42
GSVIVT00025888001	EC:4.2.1.51	prephenate dehydratase	gi|270241589|emb|CBI28809.1|/0/unnamed protein product [Vitis vinifera]	0.27	1	1.58
GSVIVT00029306001	EC:5.3.1.24	phosphoribosylanthranilate isomerase	gi|225448455|ref|XP_002272140.1|/4.14635e-135/PREDICTED: hypothetical protein [Vitis vinifera]	0.18	1	1.58
Biosynthesis of terpenoids and steroids
GSVIVT00009717001	EC:1.2.1.12	glyceraldehyde 3-phosphate dehydrogenase	gi|270226122|emb|CBI14856.1|/3.89381e-168/unnamed protein product [Vitis vinifera]	0.52	1	1.03
GSVIVT00021683001	EC:4.2.1.11	enolase	gi|225441000|ref|XP_002283632.1|/2.75127e-153/PREDICTED: similar to Enolase 2 [Vitis vinifera]	0.12	1	2.16
GSVIVT00001161001	EC:1.13.11.51	9-cis-epoxycarotenoid dioxygenase	gi|225427587|ref|XP_002270161.1|/0/PREDICTED: hypothetical protein [Vitis vinifera]	0.03	1	2.87
GSVIVT00021665001	EC:4.1.2.13	fructose-bisphosphate aldolase, class I	gi|225440976|ref|XP_002283381.1|/0/PREDICTED: hypothetical protein [Vitis vinifera]	0.48	1	1.11
GSVIVT00016329001	EC:1.1.1.37	malate dehydrogenase	gi|225457407|ref|XP_002284909.1|/0/PREDICTED: hypothetical protein [Vitis vinifera]	0.36	1	1.38
GSVIVT00020209001	EC:1.14.11.9,EC:1.14.11.23,EC:1.14.11.12,EC:1.14.11.19	naringenin 3-dioxygenase,flavonol synthase,gibberellin 20-oxidase,leucoanthocyanidin dioxygenase	gi|225433041|ref|XP_002284704.1|/0/PREDICTED: hypothetical protein [Vitis vinifera]	0.41	1	1.25
GSVIVT00027346001	EC:1.14.-.-,EC:1.14.13.93	steroid 23-alpha-hydroxylase,(+)-abscisic acid 8'-hydroxylase	gi|270239384|emb|CBI26618.1|/0/unnamed protein product [Vitis vinifera]	0.1	1	2.27
GSVIVT00003727001	EC:2.3.3.1	citrate synthase	gi|225450299|ref|XP_002271451.1|/0/PREDICTED: hypothetical protein [Vitis vinifera]	0.16	1	1.96
GSVIVT00015489001	EC:1.14.13.1	salicylate hydroxylase	gi|225459732|ref|XP_002284737.1|/0/PREDICTED: hypothetical protein [Vitis vinifera]	0.01	0.58	3.51
GSVIVT00028748001	EC:2.1.1.41	sterol 24-C-methyltransferase	gi|270235809|emb|CBI24934.1|/0/unnamed protein product [Vitis vinifera]	0.44	1	1.18
GSVIVT00030426001	EC:4.1.2.13	fructose-bisphosphate aldolase, class I	gi|225424114|ref|XP_002282753.1|/0/PREDICTED: hypothetical protein [Vitis vinifera]	0.17	1	1.95
GSVIVT00036301001	EC:1.1.1.34	3-hydroxy-3-methylglutaryl-CoA reductase	gi|225428346|ref|XP_002283183.1|/0/PREDICTED: hypothetical protein [Vitis vinifera]	0.25	1	1.64
GSVIVT00002074001	EC:1.2.1.12	glyceraldehyde 3-phosphate dehydrogenase	gi|225462254|ref|XP_002263263.1|/0/PREDICTED: hypothetical protein [Vitis vinifera]	0.1	1	2.24
GSVIVT00000988001	EC:1.13.11.51	9-cis-epoxycarotenoid dioxygenase	gi|225462098|ref|XP_002277354.1|/0/PREDICTED: hypothetical protein [Vitis vinifera]	3.32e-06	0	5.95
GSVIVT00013096001	EC:2.7.1.11	6-phosphofructokinase	gi|270259012|emb|CBI41063.1|/0/unnamed protein product [Vitis vinifera]	0.15	1	2
GSVIVT00008717001	EC:1.14.13.1	salicylate hydroxylase	gi|225431405|ref|XP_002272608.1|/7.45539e-171/PREDICTED: hypothetical protein [Vitis vinifera]	0	0.2	4.06
GSVIVT00021684001	EC:4.2.1.11	enolase	gi|225441000|ref|XP_002283632.1|/1.71881e-93/PREDICTED: similar to Enolase 2 [Vitis vinifera]	0.3	1	1.51
GSVIVT00028594001	EC:1.1.1.37	malate dehydrogenase	gi|225438143|ref|XP_002278636.1|/0/PREDICTED: hypothetical protein [Vitis vinifera]	0.08	1	2.36
GSVIVT00002749001	EC:2.3.3.8	ATP citrate (pro-S)-lyase	gi|270241342|emb|CBI28566.1|/0/unnamed protein product [Vitis vinifera]	0.33	1	1.45
GSVIVT00006460001	EC:2.7.1.40	pyruvate kinase	gi|270233971|emb|CBI22578.1|/0/unnamed protein product [Vitis vinifera]	0.27	1	1.58
GSVIVT00018944001	EC:2.3.3.1	citrate synthase	gi|225446893|ref|XP_002284064.1|/0/PREDICTED: similar to Citrate synthase, glyoxysomal [Vitis vinifera]	0.39	1	1.29
GSVIVT00015468001	EC:1.14.11.12,EC:1.14.11.19	gibberellin 20-oxidase,leucoanthocyanidin dioxygenase	gi|225459697|ref|XP_002284681.1|/0/PREDICTED: hypothetical protein [Vitis vinifera]	0.1	1	2.2
GSVIVT00035097001	EC:1.2.1.12	glyceraldehyde 3-phosphate dehydrogenase	gi|270240318|emb|CBI27549.1|/0/unnamed protein product [Vitis vinifera]	0.25	1	1.66
GSVIVT00027787001	EC:1.1.1.37	malate dehydrogenase	gi|270230888|emb|CBI20215.1|/3.90048e-172/unnamed protein product [Vitis vinifera]	0.2	1	1.81
GSVIVT00011433001	EC:4.2.3.11,EC:4.2.3.14,EC:4.2.3.19	sabinene-hydrate synthase,pinene synthase,ent-kaurene synthase	gi|270255978|emb|CBI38369.1|/1.89758e-170/unnamed protein product [Vitis vinifera]	0	0.29	3.81
GSVIVT00032595001	EC:2.2.1.7	1-deoxy-D-xylulose-5-phosphate synthase	gi|270231670|emb|CBI20995.1|/0/unnamed protein product [Vitis vinifera]	0.38	1	1.32
GSVIVT00038473001	EC:4.2.1.11	enolase	gi|225455555|ref|XP_002267091.1|/0/PREDICTED: hypothetical protein [Vitis vinifera]	0.01	0.47	3.58
GSVIVT00017586001	EC:4.2.1.11	enolase	gi|225455784|ref|XP_002274334.1|/0/PREDICTED: similar to enolase, putative [Vitis vinifera]	0.11	1	2.17
GSVIVT00009346001	EC:1.14.11.13,EC:1.14.11.15,EC:1.14.11.12	gibberellin 2-oxidase,gibberellin 3-beta-dioxygenase,gibberellin 20-oxidase	gi|225470621|ref|XP_002263961.1|/0/PREDICTED: hypothetical protein [Vitis vinifera]	0.01	0.67	3.32
GSVIVT00015262001	EC:5.4.2.1	phosphoglycerate mutase	gi|270252522|emb|CBI19133.1|/1.12519e-99/unnamed protein product [Vitis vinifera]	0.01	0.84	3.17
GSVIVT00036172001	EC:2.1.1.143,EC:2.1.1.41	24-methylenesterol C-methyltransferase,sterol 24-C-methyltransferase	gi|225428111|ref|XP_002280693.1|/0/PREDICTED: hypothetical protein [Vitis vinifera]	0.2	1	1.81
GSVIVT00006511001	EC:2.7.1.40	pyruvate kinase	gi|270233926|emb|CBI22533.1|/0/unnamed protein product [Vitis vinifera]	0.06	1	2.58
GSVIVT00017585001	EC:4.2.1.11	enolase	gi|270226649|emb|CBI15383.1|/1.36745e-66/unnamed protein product [Vitis vinifera]	0.39	1	1.32
GSVIVT00023818001	EC:2.7.1.40	pyruvate kinase	gi|225437180|ref|XP_002280899.1|/0/PREDICTED: hypothetical protein [Vitis vinifera]	0.39	1	1.32
GSVIVT00037315001	EC:1.14.-.-	lycopene beta cyclase	gi|225464892|ref|XP_002273862.1|/0/PREDICTED: hypothetical protein [Vitis vinifera]	0.09	1	2.32
GSVIVT00026023001	EC:4.2.1.3	aconitate hydratase 1	gi|225447278|ref|XP_002279260.1|/0/PREDICTED: hypothetical protein [Vitis vinifera]	0.09	1	2.32
GSVIVT00031458001	EC:2.2.1.7	1-deoxy-D-xylulose-5-phosphate synthase	gi|225446170|ref|XP_002271585.1|/0/PREDICTED: hypothetical protein [Vitis vinifera]	0.14	1	2
GSVIVT00012833001	EC:4.2.3.11,EC:4.2.3.14,EC:4.2.3.19,EC:5.5.1.13	sabinene-hydrate synthase,pinene synthase,ent-kaurene synthase,ent-copalyl diphosphate synthase	gi|225469115|ref|XP_002269781.1|/0/PREDICTED: hypothetical protein [Vitis vinifera]	0.14	1	2
GSVIVT00011753001	EC:1.1.1.41	isocitrate dehydrogenase (NAD+)	gi|225469618|ref|XP_002263804.1|/0/PREDICTED: hypothetical protein [Vitis vinifera]	0.14	1	2
GSVIVT00002610001	EC:2.7.1.40	pyruvate kinase	gi|225463801|ref|XP_002270400.1|/0/PREDICTED: hypothetical protein [Vitis vinifera]	0.26	1	1.58
GSVIVT00032592001	EC:1.14.11.15,EC:1.14.11.23,EC:1.14.11.12,EC:1.14.11.9	gibberellin 3-beta-dioxygenase,flavonol synthase,gibberellin 20-oxidase,naringenin 3-dioxygenase	gi|225430186|ref|XP_002282411.1|/0/PREDICTED: hypothetical protein [Vitis vinifera]	0.26	1	1.58
GSVIVT00002556001	EC:1.14.13.-	beta-carotene hydroxylase	gi|225426172|ref|XP_002279004.1|/5.00739e-146/PREDICTED: hypothetical protein [Vitis vinifera]	0.26	1	1.58
GSVIVT00003739001	EC:1.14.13.90,EC:1.14.13.1	zeaxanthin epoxidase,salicylate hydroxylase	gi|270260341|emb|CBI32174.1|/0/unnamed protein product [Vitis vinifera]	0.26	1	1.58
GSVIVT00032590001	EC:1.14.11.13,EC:1.14.11.12,EC:1.14.11.23	gibberellin 2-oxidase,gibberellin 20-oxidase,flavonol synthase	gi|225430182|ref|XP_002284931.1|/8.95566e-140/PREDICTED: hypothetical protein [Vitis vinifera]	0.26	1	1.58
GSVIVT00020973001	EC:1.1.1.37	malate dehydrogenase	gi|270232906|emb|CBI22223.1|/1.23856e-14/unnamed protein product [Vitis vinifera]	0.18	1	1.58
GSVIVT00000085001	EC:1.1.1.288,EC:1.1.1.47,EC:1.1.1.53	xanthoxin dehydrogenase,glucose 1-dehydrogenase,3alpha(or 20beta)-hydroxysteroid dehydrogenase	gi|225456656|ref|XP_002267041.1|/5.77234e-145/PREDICTED: hypothetical protein [Vitis vinifera]	0.18	1	1.58
GSVIVT00032382001	EC:1.14.13.93	(+)-abscisic acid 8'-hydroxylase	gi|225429866|ref|XP_002280969.1|/0/PREDICTED: hypothetical protein [Vitis vinifera]	0.18	1	1.58
GSVIVT00002865001	EC:1.14.-.-,EC:1.14.13.-	brassinosteroid-6-oxidase,steroid 22-alpha-hydroxylase,steroid 3-oxidase	gi|225457521|ref|XP_002271954.1|/0/PREDICTED: hypothetical protein [Vitis vinifera]	0.18	1	1.58
GSVIVT00000079001	EC:1.1.1.288,EC:1.1.1.140,EC:1.1.1.47	xanthoxin dehydrogenase,sorbitol-6-phosphate 2-dehydrogenase,glucose 1-dehydrogenase	gi|225456651|ref|XP_002271173.1|/3.74152e-144/PREDICTED: hypothetical protein [Vitis vinifera]	0.18	1	1.58
Pyruvate metabolism
GSVIVT00029076001	EC:2.3.1.9	acetyl-CoA C-acetyltransferase	gi|225447510|ref|XP_002265690.1|/0/PREDICTED: hypothetical protein [Vitis vinifera]	0.29	1	1.54
GSVIVT00016329001	EC:1.1.1.37	malate dehydrogenase	gi|225457407|ref|XP_002284909.1|/0/PREDICTED: hypothetical protein [Vitis vinifera]	0.36	1	1.38
GSVIVT00028594001	EC:1.1.1.37	malate dehydrogenase	gi|225438143|ref|XP_002278636.1|/0/PREDICTED: hypothetical protein [Vitis vinifera]	0.08	1	2.36
GSVIVT00006460001	EC:2.7.1.40	pyruvate kinase	gi|270233971|emb|CBI22578.1|/0/unnamed protein product [Vitis vinifera]	0.27	1	1.58
GSVIVT00027787001	EC:1.1.1.37	malate dehydrogenase	gi|270230888|emb|CBI20215.1|/3.90048e-172/unnamed protein product [Vitis vinifera]	0.2	1	1.81
GSVIVT00027124001	EC:1.1.1.4,EC:1.1.2.4	(R,R)-butanediol dehydrogenase,D-lactate dehydrogenase (cytochrome)	gi|225439315|ref|XP_002267321.1|/0/PREDICTED: hypothetical protein [Vitis vinifera]	0.41	1	1.26
GSVIVT00018873001	EC:3.1.2.6	hydroxyacylglutathione hydrolase	gi|225446805|ref|XP_002279121.1|/3.15858e-136/PREDICTED: hypothetical protein [Vitis vinifera]	0.46	1	1.17
GSVIVT00006511001	EC:2.7.1.40	pyruvate kinase	gi|270233926|emb|CBI22533.1|/0/unnamed protein product [Vitis vinifera]	0.06	1	2.58
GSVIVT00023818001	EC:2.7.1.40	pyruvate kinase	gi|225437180|ref|XP_002280899.1|/0/PREDICTED: hypothetical protein [Vitis vinifera]	0.39	1	1.32
GSVIVT00002610001	EC:2.7.1.40	pyruvate kinase	gi|225463801|ref|XP_002270400.1|/0/PREDICTED: hypothetical protein [Vitis vinifera]	0.26	1	1.58
GSVIVT00020973001	EC:1.1.1.37	malate dehydrogenase	gi|270232906|emb|CBI22223.1|/1.23856e-14/unnamed protein product [Vitis vinifera]	0.18	1	1.58
Pantothenate and CoA biosynthesis
GSVIVT00011236001	EC:3.5.2.2	dihydropyrimidinase	gi|270235137|emb|CBI24267.1|/1.10146e-112/unnamed protein product [Vitis vinifera]	0.07	1	2.47
GSVIVT00017241001	EC:3.5.2.2	dihydropyrimidinase	gi|270235137|emb|CBI24267.1|/1.82234e-157/unnamed protein product [Vitis vinifera]	0.15	1	2
GSVIVT00031273001	EC:3.5.1.6	beta-ureidopropionase	gi|225465781|ref|XP_002268313.1|/0/PREDICTED: hypothetical protein [Vitis vinifera]	0.2	1	1.81
GSVIVT00023982001	EC:1.1.1.86	ketol-acid reductoisomerase	gi|270227124|emb|CBI15857.1|/1.39045e-103/unnamed protein product [Vitis vinifera]	0.39	1	1.32
RNA degradation
GSVIVT00021683001	EC:4.2.1.11	enolase	gi|225441000|ref|XP_002283632.1|/2.75127e-153/PREDICTED: similar to Enolase 2 [Vitis vinifera]	0.12	1	2.16
GSVIVT00022204001	-	chaperonin GroEL	gi|225436538|ref|XP_002277357.1|/0/PREDICTED: hypothetical protein [Vitis vinifera]	0.36	1	1.37
GSVIVT00032148001	EC:3.1.13.5	ribonuclease D	gi|225429426|ref|XP_002276186.1|/0/PREDICTED: hypothetical protein [Vitis vinifera]	0.2	1	1.81
GSVIVT00032701001	-	CCR4-NOT transcription complex subunit 7/8	gi|225430360|ref|XP_002285302.1|/1.86249e-91/PREDICTED: hypothetical protein isoform 2 [Vitis vinifera]	0.41	1	1.26
GSVIVT00021684001	EC:4.2.1.11	enolase	gi|225441000|ref|XP_002283632.1|/1.71881e-93/PREDICTED: similar to Enolase 2 [Vitis vinifera]	0.3	1	1.51
GSVIVT00038473001	EC:4.2.1.11	enolase	gi|225455555|ref|XP_002267091.1|/0/PREDICTED: hypothetical protein [Vitis vinifera]	0.01	0.47	3.58
GSVIVT00017586001	EC:4.2.1.11	enolase	gi|225455784|ref|XP_002274334.1|/0/PREDICTED: similar to enolase, putative [Vitis vinifera]	0.11	1	2.17
GSVIVT00026977001	-	exosome complex component RRP41	gi|225454436|ref|XP_002280302.1|/7.43713e-133/PREDICTED: hypothetical protein [Vitis vinifera]	0.42	1	1.22
GSVIVT00020435001	-	chaperonin GroEL	gi|225433375|ref|XP_002285608.1|/9.60926e-112/PREDICTED: similar to GroEL-like chaperone, ATPase [Vitis vinifera]	0.06	1	2.58
GSVIVT00017585001	EC:4.2.1.11	enolase	gi|270226649|emb|CBI15383.1|/1.36745e-66/unnamed protein product [Vitis vinifera]	0.39	1	1.32
GSVIVT00030424001	EC:2.7.7.19	poly(A) polymerase	gi|270239720|emb|CBI26953.1|/0/unnamed protein product [Vitis vinifera]	0.09	1	2.32
GSVIVT00024292001	-	M-phase phosphoprotein 6, animal type	gi|225434897|ref|XP_002283328.1|/5.53802e-96/PREDICTED: hypothetical protein [Vitis vinifera]	0.14	1	2
GSVIVT00023901001	EC:3.6.1.-	ATP-dependent DNA helicase RecQ	gi|225434287|ref|XP_002275696.1|/0/PREDICTED: similar to Os07g0681600 [Vitis vinifera]	0.18	1	1.58
Isoquinoline alkaloid biosynthesis
GSVIVT00018632001	EC:2.6.1.5	tyrosine aminotransferase	gi|225446437|ref|XP_002276551.1|/0/PREDICTED: hypothetical protein [Vitis vinifera]	0.19	1	1.86
GSVIVT00036366001	EC:1.14.18.1	tyrosinase	gi|225428448|ref|XP_002280474.1|/0/PREDICTED: hypothetical protein [Vitis vinifera]	0.36	1	1.38
GSVIVT00019973001	EC:1.4.3.21	primary-amine oxidase	gi|225432636|ref|XP_002278244.1|/0/PREDICTED: hypothetical protein [Vitis vinifera]	0.06	1	2.58
GSVIVT00019976001	EC:1.4.3.21	primary-amine oxidase	gi|270239002|emb|CBI26238.1|/0/unnamed protein product [Vitis vinifera]	0.26	1	1.58
Basal transcription factors
GSVIVT00021618001	EC:2.7.1.37	protein kinase	gi|225440894|ref|XP_002282694.1|/0/PREDICTED: hypothetical protein [Vitis vinifera]	0.33	1	1.44
GSVIVT00014517001	-	transcription initiation factor TFIIF beta subunit	gi|225458123|ref|XP_002279990.1|/9.33239e-140/PREDICTED: hypothetical protein [Vitis vinifera]	0.27	1	1.58
GSVIVT00025844001	-	transcription initiation factor TFIID subunit D5	gi|270241560|emb|CBI28780.1|/1.60376e-27/unnamed protein product [Vitis vinifera]	0.5	1	1.1
GSVIVT00027633001	EC:2.7.11.17	Ca2+/calmodulin-dependent protein kinase	gi|270231013|emb|CBI20340.1|/0/unnamed protein product [Vitis vinifera]	0.49	1	1.12
GSVIVT00024779001	-	transcription initiation factor TFIID subunit D6	gi|270227778|emb|CBI16511.1|/5.40838e-66/unnamed protein product [Vitis vinifera]	0.27	1	1.58
GSVIVT00026879001	-	transcription initiation factor TFIIB	gi|225454256|ref|XP_002275055.1|/0/PREDICTED: hypothetical protein [Vitis vinifera]	0.39	1	1.32
GSVIVT00015071001	-	transcription initiation factor TFIIA small subunit	gi|270252685|emb|CBI19296.1|/1.58546e-54/unnamed protein product [Vitis vinifera]	0.26	1	1.58
Riboflavin metabolism
GSVIVT00030645001	EC:3.1.3.2	acid phosphatase	gi|225424458|ref|XP_002285160.1|/3.58072e-132/PREDICTED: hypothetical protein isoform 1 [Vitis vinifera]	0.39	1	1.32
GSVIVT00030643001	EC:3.1.3.2	acid phosphatase	gi|225424460|ref|XP_002285163.1|/1.17992e-25/PREDICTED: hypothetical protein isoform 2 [Vitis vinifera]	0.39	1	1.32
Butanoate metabolism
GSVIVT00029076001	EC:2.3.1.9	acetyl-CoA C-acetyltransferase	gi|225447510|ref|XP_002265690.1|/0/PREDICTED: hypothetical protein [Vitis vinifera]	0.29	1	1.54
GSVIVT00006041001	EC:4.1.1.15	glutamate decarboxylase	gi|225462892|ref|XP_002263081.1|/0/PREDICTED: similar to Glutamate decarboxylase [Vitis vinifera]	0.11	1	2.22
GSVIVT00030661001	EC:2.3.1.170,EC:1.1.1.2,EC:1.1.1.213,EC:1.3.1.20	6'-deoxychalcone synthase,alcohol dehydrogenase (NADP+),3alpha-hydroxysteroid dehydrogenase (A-specific),trans-1,2-dihydrobenzene-1,2-diol dehydrogenase	gi|270239536|emb|CBI26769.1|/0/unnamed protein product [Vitis vinifera]	0	0.21	4
GSVIVT00032695001	EC:1.2.1.9	glyceraldehyde-3-phosphate dehydrogenase (NADP)	gi|225430350|ref|XP_002285286.1|/0/PREDICTED: hypothetical protein [Vitis vinifera]	0.18	1	1.87
GSVIVT00014912001	EC:2.3.1.170,EC:1.1.1.2	6'-deoxychalcone synthase,alcohol dehydrogenase (NADP+)	gi|270252834|emb|CBI19445.1|/2.60002e-100/unnamed protein product [Vitis vinifera]	0.49	1	1.12
GSVIVT00027124001	EC:1.1.1.4,EC:1.1.2.4	(R,R)-butanediol dehydrogenase,D-lactate dehydrogenase (cytochrome)	gi|225439315|ref|XP_002267321.1|/0/PREDICTED: hypothetical protein [Vitis vinifera]	0.41	1	1.26
GSVIVT00021269001	EC:1.1.1.2	alcohol dehydrogenase (NADP+)	gi|225425116|ref|XP_002273213.1|/0/PREDICTED: hypothetical protein [Vitis vinifera]	0.42	1	1.22
GSVIVT00030666001	EC:2.3.1.170,EC:1.1.1.2	6'-deoxychalcone synthase,alcohol dehydrogenase (NADP+)	gi|270239534|emb|CBI26767.1|/0/unnamed protein product [Vitis vinifera]	0.42	1	1.22
GSVIVT00030663001	EC:2.3.1.170,EC:1.1.1.2	6'-deoxychalcone synthase,alcohol dehydrogenase (NADP+)	gi|225424502|ref|XP_002285211.1|/1.31698e-179/PREDICTED: hypothetical protein [Vitis vinifera]	0.14	1	2
GSVIVT00030668001	EC:2.3.1.170,EC:1.1.1.2	6'-deoxychalcone synthase,alcohol dehydrogenase (NADP+)	gi|225424508|ref|XP_002285227.1|/2.58627e-180/PREDICTED: hypothetical protein [Vitis vinifera]	0.26	1	1.58
GSVIVT00030665001	EC:2.3.1.170,EC:1.1.1.2,EC:1.1.1.21	6'-deoxychalcone synthase,alcohol dehydrogenase (NADP+),aldehyde reductase	gi|225424504|ref|XP_002285219.1|/1.45327e-175/PREDICTED: hypothetical protein [Vitis vinifera]	0.18	1	1.58
Brassinosteroid biosynthesis
GSVIVT00027346001	EC:1.14.-.-,EC:1.14.13.93	steroid 23-alpha-hydroxylase,(+)-abscisic acid 8'-hydroxylase	gi|270239384|emb|CBI26618.1|/0/unnamed protein product [Vitis vinifera]	0.1	1	2.27
GSVIVT00032382001	EC:1.14.13.93	(+)-abscisic acid 8'-hydroxylase	gi|225429866|ref|XP_002280969.1|/0/PREDICTED: hypothetical protein [Vitis vinifera]	0.18	1	1.58
GSVIVT00002865001	EC:1.14.-.-,EC:1.14.13.-	brassinosteroid-6-oxidase,steroid 22-alpha-hydroxylase,steroid 3-oxidase	gi|225457521|ref|XP_002271954.1|/0/PREDICTED: hypothetical protein [Vitis vinifera]	0.18	1	1.58
Natural killer cell mediated cytotoxicity
GSVIVT00024457001	EC:2.7.11.24	extracellular signal-regulated kinase 1/2	gi|225435179|ref|XP_002284807.1|/0/PREDICTED: hypothetical protein [Vitis vinifera]	0.33	1	1.45
GSVIVT00003272001	-	protein phosphatase 3, regulatory subunit	gi|225463595|ref|XP_002271572.1|/2.20743e-93/PREDICTED: hypothetical protein isoform 2 [Vitis vinifera]	0.51	1	1.06
GSVIVT00036338001	EC:2.7.11.24	extracellular signal-regulated kinase 1/2	gi|225428402|ref|XP_002283667.1|/2.05895e-72/PREDICTED: hypothetical protein [Vitis vinifera]	0.36	1	1.38
GSVIVT00024447001	EC:2.7.11.24	extracellular signal-regulated kinase 1/2	gi|225435169|ref|XP_002284710.1|/0/PREDICTED: hypothetical protein [Vitis vinifera]	0.46	1	1.17
GSVIVT00020675001	EC:2.7.12.2	mitogen-activated protein kinase kinase 1,mitogen-activated protein kinase kinase 2	gi|225452356|ref|XP_002274862.1|/0/PREDICTED: hypothetical protein [Vitis vinifera]	0.27	1	1.58
Vitamin B6 metabolism
GSVIVT00034397001	EC:4.-.-.-	pyridoxine biosynthesis protein	gi|225442635|ref|XP_002284601.1|/4.22732e-150/PREDICTED: hypothetical protein [Vitis vinifera]	0.02	0.98	3
Lysine biosynthesis
GSVIVT00037944001	EC:2.7.2.4	aspartate kinase	gi|225451597|ref|XP_002275779.1|/0/PREDICTED: hypothetical protein [Vitis vinifera]	0.48	1	1.11
GSVIVT00034769001	EC:1.3.1.26	dihydrodipicolinate reductase	gi|270235637|emb|CBI24764.1|/1.30489e-153/unnamed protein product [Vitis vinifera]	0.47	1	1.14
Polyketide sugar unit biosynthesis
GSVIVT00028008001	EC:4.2.1.46	dTDP-glucose 4,6-dehydratase	gi|225437374|ref|XP_002268787.1|/0/PREDICTED: hypothetical protein [Vitis vinifera]	0.17	1	1.93
Glycosphingolipid biosynthesis - globo series
GSVIVT00030749001	EC:3.2.1.22	alpha-galactosidase	gi|225424633|ref|XP_002282325.1|/0/PREDICTED: hypothetical protein [Vitis vinifera]	0.43	1	1.22
Tropane, piperidine and pyridine alkaloid biosynthesis
GSVIVT00018424001	EC:1.1.1.206	tropine dehydrogenase	gi|225449408|ref|XP_002282755.1|/8.67234e-152/PREDICTED: hypothetical protein [Vitis vinifera]	7.58e-06	0	5.58
GSVIVT00019973001	EC:1.4.3.21	primary-amine oxidase	gi|225432636|ref|XP_002278244.1|/0/PREDICTED: hypothetical protein [Vitis vinifera]	0.06	1	2.58
GSVIVT00013928001	EC:4.3.1.24	phenylalanine ammonia-lyase	gi|225454653|ref|XP_002268181.1|/0/PREDICTED: hypothetical protein [Vitis vinifera]	0.14	1	2
GSVIVT00019976001	EC:1.4.3.21	primary-amine oxidase	gi|270239002|emb|CBI26238.1|/0/unnamed protein product [Vitis vinifera]	0.26	1	1.58
Alanine, aspartate and glutamate metabolism
GSVIVT00006041001	EC:4.1.1.15	glutamate decarboxylase	gi|225462892|ref|XP_002263081.1|/0/PREDICTED: similar to Glutamate decarboxylase [Vitis vinifera]	0.11	1	2.22
GSVIVT00017913001	EC:6.3.4.5	argininosuccinate synthase	gi|225456274|ref|XP_002283539.1|/0/PREDICTED: hypothetical protein [Vitis vinifera]	0.13	1	2.13
GSVIVT00028703001	EC:2.6.1.16	glucosamine--fructose-6-phosphate aminotransferase (isomerizing)	gi|255547544|ref|XP_002514829.1|/0/glucosamine-fructose-6-phosphate aminotransferase, putative [Ricinus communis]	0.44	1	1.18
GSVIVT00032695001	EC:1.2.1.9	glyceraldehyde-3-phosphate dehydrogenase (NADP)	gi|225430350|ref|XP_002285286.1|/0/PREDICTED: hypothetical protein [Vitis vinifera]	0.18	1	1.87
GSVIVT00019422001	EC:2.6.1.44,EC:2.6.1.40	alanine--glyoxylate transaminase,(R)-3-amino-2-methylpropionate-pyruvate transaminase	gi|225438605|ref|XP_002276566.1|/0/PREDICTED: hypothetical protein [Vitis vinifera]	0.51	1	1.09
GSVIVT00017912001	EC:6.3.4.5	argininosuccinate synthase	gi|270226902|emb|CBI15636.1|/6.57555e-37/unnamed protein product [Vitis vinifera]	0.27	1	1.58
GSVIVT00016010001	EC:6.3.5.5	carbamoyl-phosphate synthase large subunit	gi|225456930|ref|XP_002281358.1|/2.47031e-95/PREDICTED: hypothetical protein [Vitis vinifera]	0.01	0.46	3.58
GSVIVT00017674001	EC:6.3.5.5	carbamoyl-phosphate synthase large subunit	gi|225455928|ref|XP_002276899.1|/9.51945e-154/PREDICTED: hypothetical protein [Vitis vinifera]	0.46	1	1.17
GSVIVT00034178001	EC:6.3.5.5	carbamoyl-phosphate synthase large subunit	gi|270253557|emb|CBI35955.1|/0/unnamed protein product [Vitis vinifera]	0.26	1	1.58
Phenylalanine metabolism
GSVIVT00024724001	EC:1.11.1.7	peroxidase	gi|225435630|ref|XP_002285652.1|/0/PREDICTED: hypothetical protein [Vitis vinifera]	0.31	1	1.5
GSVIVT00018632001	EC:2.6.1.5	tyrosine aminotransferase	gi|225446437|ref|XP_002276551.1|/0/PREDICTED: hypothetical protein [Vitis vinifera]	0.19	1	1.86
GSVIVT00031723001	EC:1.11.1.7	peroxidase	gi|225460600|ref|XP_002263554.1|/0/PREDICTED: hypothetical protein [Vitis vinifera]	0.06	1	2.49
GSVIVT00032569001	EC 2.3.1.-	E2.3.1.-	gi|225430161|ref|XP_002284766.1|/1.72192e-91/PREDICTED: hypothetical protein [Vitis vinifera]	0.37	1	1.36
GSVIVT00019639001	EC:1.11.1.7	peroxidase	gi|225438962|ref|XP_002284278.1|/0/PREDICTED: hypothetical protein [Vitis vinifera]	0.32	1	1.46
GSVIVT00018870001	EC:1.13.11.27	4-hydroxyphenylpyruvate dioxygenase	gi|225446801|ref|XP_002283275.1|/1.27997e-78/PREDICTED: hypothetical protein [Vitis vinifera]	0.43	1	1.22
GSVIVT00023967001	EC:1.11.1.7	peroxidase	gi|225434381|ref|XP_002269918.1|/4.69495e-169/PREDICTED: hypothetical protein [Vitis vinifera]	0.02	0.95	3
GSVIVT00019973001	EC:1.4.3.21	primary-amine oxidase	gi|225432636|ref|XP_002278244.1|/0/PREDICTED: hypothetical protein [Vitis vinifera]	0.06	1	2.58
GSVIVT00015159001	EC:1.11.1.7	peroxidase	gi|225459180|ref|XP_002285723.1|/3.5218e-169/PREDICTED: hypothetical protein [Vitis vinifera]	0.14	1	2
GSVIVT00013928001	EC:4.3.1.24	phenylalanine ammonia-lyase	gi|225454653|ref|XP_002268181.1|/0/PREDICTED: hypothetical protein [Vitis vinifera]	0.14	1	2
GSVIVT00019976001	EC:1.4.3.21	primary-amine oxidase	gi|270239002|emb|CBI26238.1|/0/unnamed protein product [Vitis vinifera]	0.26	1	1.58
GSVIVT00017017001	EC:1.14.13.11,EC:1.14.13.-	trans-cinnamate-4-hydroxylase,p-coumarate 3-hydroxylase	gi|225445666|ref|XP_002266142.1|/0/PREDICTED: hypothetical protein [Vitis vinifera]	0.18	1	1.58
Benzoxazinoid biosynthesis
GSVIVT00020209001	EC:1.14.11.9,EC:1.14.11.23,EC:1.14.11.12,EC:1.14.11.19	naringenin 3-dioxygenase,flavonol synthase,gibberellin 20-oxidase,leucoanthocyanidin dioxygenase	gi|225433041|ref|XP_002284704.1|/0/PREDICTED: hypothetical protein [Vitis vinifera]	0.41	1	1.25
GSVIVT00000584001	EC:2.4.1.218,EC:2.4.1.210,EC:2.4.1.-	hydroquinone glucosyltransferase,limonoid glucosyltransferase,anthocyanin 5-O-glucosyltransferase	gi|225441118|ref|XP_002265326.1|/0/PREDICTED: hypothetical protein [Vitis vinifera]	0.46	1	1.16
GSVIVT00000576001	EC:2.1.1.76	flavonol 3-O-methyltransferase	gi|225441106|ref|XP_002264566.1|/0/PREDICTED: hypothetical protein [Vitis vinifera]	0.22	1	1.74
GSVIVT00000479001	EC:2.1.1.76	flavonol 3-O-methyltransferase	gi|225426518|ref|XP_002271830.1|/0/PREDICTED: hypothetical protein [Vitis vinifera]	0.03	1	2.81
GSVIVT00013561001	EC:2.4.1.210,EC:2.4.1.91	limonoid glucosyltransferase,flavonol 3-O-glucosyltransferase	gi|225468662|ref|XP_002268162.1|/0/PREDICTED: hypothetical protein [Vitis vinifera]	0.14	1	2
GSVIVT00015205001	EC:2.4.1.210,EC:2.4.1.218	limonoid glucosyltransferase,hydroquinone glucosyltransferase	gi|225459251|ref|XP_002285767.1|/0/PREDICTED: hypothetical protein [Vitis vinifera]	0.14	1	2
GSVIVT00018341001	EC:2.4.1.210,EC:2.4.1.195,EC:2.4.1.218,EC:2.4.1.-	limonoid glucosyltransferase,N-hydroxythioamide S-beta-glucosyltransferase,hydroquinone glucosyltransferase,anthocyanin 5-O-glucosyltransferase	gi|225449296|ref|XP_002281324.1|/5.70572e-177/PREDICTED: hypothetical protein [Vitis vinifera]	0.26	1	1.58
GSVIVT00024196001	EC:2.4.1.91,EC:2.4.1.111,EC:2.4.1.159	flavonol 3-O-glucosyltransferase,coniferyl-alcohol glucosyltransferase,flavonol-3-O-glucoside L-rhamnosyltransferase	gi|225434740|ref|XP_002281513.1|/0/PREDICTED: hypothetical protein [Vitis vinifera]	0.26	1	1.58
GSVIVT00015611001	EC:2.4.1.210,EC:2.4.1.195	limonoid glucosyltransferase,N-hydroxythioamide S-beta-glucosyltransferase	gi|225427051|ref|XP_002272457.1|/0/PREDICTED: hypothetical protein [Vitis vinifera]	0.18	1	1.58
Fatty acid biosynthesis
GSVIVT00025486001	EC:1.1.1.100	3-oxoacyl-[acyl-carrier protein] reductase	gi|225441637|ref|XP_002282164.1|/9.04741e-113/PREDICTED: hypothetical protein [Vitis vinifera]	0.02	0.96	3.1
GSVIVT00012872001	EC:1.14.19.2	acyl-[acyl-carrier-protein] desaturase	gi|225469077|ref|XP_002270652.1|/0/PREDICTED: hypothetical protein [Vitis vinifera]	0.33	1	1.44
GSVIVT00030698001	EC:1.1.1.-,EC:1.1.1.62	beta-keto reductase,estradiol 17beta-dehydrogenase	gi|225424552|ref|XP_002285316.1|/0/PREDICTED: hypothetical protein [Vitis vinifera]	0.24	1	1.68
GSVIVT00023262001	EC:1.1.1.100,EC:1.1.1.69	3-oxoacyl-[acyl-carrier protein] reductase,gluconate 5-dehydrogenase	gi|225440105|ref|XP_002282766.1|/1.13962e-152/PREDICTED: hypothetical protein [Vitis vinifera]	0.22	1	1.74
GSVIVT00025373001	EC:1.3.1.9	enoyl-[acyl-carrier protein] reductase I	gi|270243087|emb|CBI30027.1|/0/unnamed protein product [Vitis vinifera]	0.14	1	2
Ubiquinone and other terpenoid-quinone biosynthesis
GSVIVT00018632001	EC:2.6.1.5	tyrosine aminotransferase	gi|225446437|ref|XP_002276551.1|/0/PREDICTED: hypothetical protein [Vitis vinifera]	0.19	1	1.86
GSVIVT00001873001	EC:1.14.13.-	ubiquinone biosynthesis monooxygenase Coq6	gi|270255864|emb|CBI38241.1|/0/unnamed protein product [Vitis vinifera]	0.33	1	1.44
GSVIVT00015553001	EC:6.2.1.-,EC:6.2.1.12	OPC-8:0 CoA ligase 1,4-coumarate--CoA ligase	gi|225459832|ref|XP_002285920.1|/0/PREDICTED: hypothetical protein [Vitis vinifera]	0.27	1	1.58
GSVIVT00018870001	EC:1.13.11.27	4-hydroxyphenylpyruvate dioxygenase	gi|225446801|ref|XP_002283275.1|/1.27997e-78/PREDICTED: hypothetical protein [Vitis vinifera]	0.43	1	1.22
GSVIVT00000396001	EC:6.2.1.-	fatty-acyl-CoA synthase	gi|225426389|ref|XP_002272145.1|/0/PREDICTED: hypothetical protein [Vitis vinifera]	0.15	1	2
Zeatin biosynthesis
GSVIVT00000202001	EC:1.14.14.1,EC:1.14.15.3	cytochrome P450, family 3, subfamily A,cytochrome P450, family 4, subfamily A	gi|225464373|ref|XP_002265455.1|/0/PREDICTED: hypothetical protein isoform 1 [Vitis vinifera]	0.47	1	1.13
GSVIVT00027124001	EC:1.1.1.4,EC:1.1.2.4	(R,R)-butanediol dehydrogenase,D-lactate dehydrogenase (cytochrome)	gi|225439315|ref|XP_002267321.1|/0/PREDICTED: hypothetical protein [Vitis vinifera]	0.41	1	1.26
GSVIVT00014650001	EC:1.14.14.1	cytochrome P450, family 4, subfamily X	gi|147786937|emb|CAN60080.1|/0/hypothetical protein [Vitis vinifera]	0	0.36	3.7
GSVIVT00023692001	EC 2.5.1.27	adenylate isopentenyltransferase	gi|225436968|ref|XP_002271962.1|/1.35709e-179/PREDICTED: hypothetical protein [Vitis vinifera]	0.04	1	2.81
GSVIVT00012541001	EC:1.14.15.3,EC:1.14.14.1	cytochrome P450, family 4, subfamily A,cytochrome P450, family 4, subfamily B,cytochrome P450, family 3, subfamily A	gi|225469201|ref|XP_002262693.1|/0/PREDICTED: hypothetical protein [Vitis vinifera]	0.26	1	1.58
Methane metabolism
GSVIVT00024724001	EC:1.11.1.7	peroxidase	gi|225435630|ref|XP_002285652.1|/0/PREDICTED: hypothetical protein [Vitis vinifera]	0.31	1	1.5
GSVIVT00015058001	EC:2.1.2.1	glycine hydroxymethyltransferase	gi|225459014|ref|XP_002285605.1|/0/PREDICTED: hypothetical protein [Vitis vinifera]	0.52	1	1.05
GSVIVT00031723001	EC:1.11.1.7	peroxidase	gi|225460600|ref|XP_002263554.1|/0/PREDICTED: hypothetical protein [Vitis vinifera]	0.06	1	2.49
GSVIVT00015544001	EC:1.1.1.1,EC:1.1.1.284	alcohol dehydrogenase,S-(hydroxymethyl)glutathione dehydrogenase	gi|225459818|ref|XP_002285916.1|/0/PREDICTED: hypothetical protein [Vitis vinifera]	0.15	1	2
GSVIVT00011026001	EC:1.1.1.1	alcohol dehydrogenase	gi|225469886|ref|XP_002270657.1|/1.47819e-165/PREDICTED: hypothetical protein [Vitis vinifera]	0.41	1	1.28
GSVIVT00014300001	EC:1.1.1.1,EC:1.1.1.284	alcohol dehydrogenase,S-(hydroxymethyl)glutathione dehydrogenase	gi|225457783|ref|XP_002264930.1|/0/PREDICTED: alcohol dehydrogenase 3 [Vitis vinifera]	0.01	0.75	3.25
GSVIVT00019639001	EC:1.11.1.7	peroxidase	gi|225438962|ref|XP_002284278.1|/0/PREDICTED: hypothetical protein [Vitis vinifera]	0.32	1	1.46
GSVIVT00019224001	EC:1.1.1.1,EC:1.1.1.284	alcohol dehydrogenase,S-(hydroxymethyl)glutathione dehydrogenase	gi|225438277|ref|XP_002268625.1|/0/PREDICTED: hypothetical protein [Vitis vinifera]	0.43	1	1.22
GSVIVT00023967001	EC:1.11.1.7	peroxidase	gi|225434381|ref|XP_002269918.1|/4.69495e-169/PREDICTED: hypothetical protein [Vitis vinifera]	0.02	0.95	3
GSVIVT00015159001	EC:1.11.1.7	peroxidase	gi|225459180|ref|XP_002285723.1|/3.5218e-169/PREDICTED: hypothetical protein [Vitis vinifera]	0.14	1	2
Synthesis and degradation of ketone bodies
GSVIVT00029076001	EC:2.3.1.9	acetyl-CoA C-acetyltransferase	gi|225447510|ref|XP_002265690.1|/0/PREDICTED: hypothetical protein [Vitis vinifera]	0.29	1	1.54
Protein export
GSVIVT00018034001	-	signal recognition particle subunit SRP68	gi|225456479|ref|XP_002284577.1|/0/PREDICTED: hypothetical protein [Vitis vinifera]	0.22	1	1.74
Glycosaminoglycan degradation
GSVIVT00022718001	EC:2.3.1.78	heparan-alpha-glucosaminide N-acetyltransferase	gi|270257469|emb|CBI39512.1|/0/unnamed protein product [Vitis vinifera]	0.18	1	1.88
GSVIVT00036860001	EC:3.2.1.23	beta-galactosidase	gi|225431249|ref|XP_002274449.1|/0/PREDICTED: hypothetical protein [Vitis vinifera]	0.39	1	1.32
Indole alkaloid biosynthesis
GSVIVT00000666001	EC:4.3.3.2,EC:3.1.1.17	strictosidine synthase,gluconolactonase	gi|225441250|ref|XP_002273764.1|/0/PREDICTED: hypothetical protein [Vitis vinifera]	0.15	1	2.02
GSVIVT00016421001	EC:3.1.1.17	gluconolactonase	gi|270240563|emb|CBI27792.1|/0/unnamed protein product [Vitis vinifera]	0.09	1	2.32
GSVIVT00030027001	EC:3.1.1.78	polyneuridine-aldehyde esterase	gi|225423454|ref|XP_002265339.1|/0/PREDICTED: hypothetical protein [Vitis vinifera]	0.03	1	2.81
GSVIVT00017469001	EC:4.3.3.2,EC:3.1.1.17	strictosidine synthase,gluconolactonase	gi|225436102|ref|XP_002278088.1|/0/PREDICTED: hypothetical protein isoform 1 [Vitis vinifera]	0.18	1	1.58
Peroxisome
GSVIVT00016713001	EC:1.11.1.15,EC:1.11.1.-	peroxiredoxin (alkyl hydroperoxide reductase subunit C),peroxiredoxin	gi|225445188|ref|XP_002284177.1|/9.61163e-87/PREDICTED: hypothetical protein [Vitis vinifera]	0.33	1	1.44
GSVIVT00000202001	EC:1.14.14.1,EC:1.14.15.3	cytochrome P450, family 3, subfamily A,cytochrome P450, family 4, subfamily A	gi|225464373|ref|XP_002265455.1|/0/PREDICTED: hypothetical protein isoform 1 [Vitis vinifera]	0.47	1	1.13
GSVIVT00014684001	EC:6.3.2.19	E3 ubiquitin-protein ligase RNF5	gi|225458390|ref|XP_002283526.1|/2.5699e-119/PREDICTED: hypothetical protein isoform 3 [Vitis vinifera]	0.48	1	1.12
GSVIVT00006281001	EC:4.1.1.8	oxalyl-CoA decarboxylase	gi|225462809|ref|XP_002266004.1|/0/PREDICTED: hypothetical protein [Vitis vinifera]	0.52	1	1.05
GSVIVT00001317001	EC:1.2.1.-	fatty acyl-CoA reductase	gi|147791774|emb|CAN66051.1|/9.23554e-103/hypothetical protein [Vitis vinifera]	0.52	1	1.05
GSVIVT00003346001	-	Peroxin-5	gi|270257829|emb|CBI39871.1|/2.69503e-84/unnamed protein product [Vitis vinifera]	0.45	1	1.19
GSVIVT00030386001	-	solute carrier family 25 member 17	gi|270239749|emb|CBI26982.1|/0/unnamed protein product [Vitis vinifera]	0.49	1	1.12
GSVIVT00003939001	-	peroxisomal membrane protein 2	gi|225468482|ref|XP_002269336.1|/1.88016e-88/PREDICTED: hypothetical protein [Vitis vinifera]	0.32	1	1.46
GSVIVT00014650001	EC:1.14.14.1	cytochrome P450, family 4, subfamily X	gi|147786937|emb|CAN60080.1|/0/hypothetical protein [Vitis vinifera]	0	0.36	3.7
GSVIVT00034041001	EC:1.1.3.15	(S)-2-hydroxy-acid oxidase	gi|225442054|ref|XP_002270101.1|/0/PREDICTED: hypothetical protein [Vitis vinifera]	0.26	1	1.58
GSVIVT00012541001	EC:1.14.15.3,EC:1.14.14.1	cytochrome P450, family 4, subfamily A,cytochrome P450, family 4, subfamily B,cytochrome P450, family 3, subfamily A	gi|225469201|ref|XP_002262693.1|/0/PREDICTED: hypothetical protein [Vitis vinifera]	0.26	1	1.58
GSVIVT00027980001	-	Peroxin-7	gi|225437332|ref|XP_002264804.1|/0/PREDICTED: hypothetical protein [Vitis vinifera]	0.26	1	1.58
GSVIVT00020308001	-	peroxisomal membrane protein 2	gi|225433201|ref|XP_002285350.1|/2.89395e-97/PREDICTED: hypothetical protein [Vitis vinifera]	0.18	1	1.58
GSVIVT00006987001	EC:1.1.1.146	11beta-hydroxysteroid dehydrogenase	gi|225425208|ref|XP_002266761.1|/5.88485e-167/PREDICTED: hypothetical protein isoform 1 [Vitis vinifera]	0.18	1	1.58
Porphyrin and chlorophyll metabolism
GSVIVT00008868001	EC:2.1.1.107	uroporphyrin-III C-methyltransferase	gi|225450225|ref|XP_002266228.1|/7.78423e-143/PREDICTED: hypothetical protein [Vitis vinifera]	0.11	1	2.17
GSVIVT00032163001	EC:4.99.1.1	ferrochelatase	gi|225429458|ref|XP_002277290.1|/0/PREDICTED: hypothetical protein [Vitis vinifera]	0.06	1	2.46
GSVIVT00005756001	EC:1.2.1.70	glutamyl-tRNA reductase	gi|225429252|ref|XP_002264428.1|/0/PREDICTED: hypothetical protein [Vitis vinifera]	0.19	1	1.85
GSVIVT00037387001	EC:1.16.3.1	ferroxidase	gi|270229186|emb|CBI18115.1|/5.17767e-131/unnamed protein product [Vitis vinifera]	0.14	1	2
Arachidonic acid metabolism
GSVIVT00000409001	EC:1.11.1.9	glutathione peroxidase	gi|225426403|ref|XP_002272606.1|/4.43303e-93/PREDICTED: hypothetical protein [Vitis vinifera]	0.42	1	1.22
Biosynthesis of unsaturated fatty acids
GSVIVT00000202001	EC:1.14.14.1,EC:1.14.15.3	cytochrome P450, family 3, subfamily A,cytochrome P450, family 4, subfamily A	gi|225464373|ref|XP_002265455.1|/0/PREDICTED: hypothetical protein isoform 1 [Vitis vinifera]	0.47	1	1.13
GSVIVT00025486001	EC:1.1.1.100	3-oxoacyl-[acyl-carrier protein] reductase	gi|225441637|ref|XP_002282164.1|/9.04741e-113/PREDICTED: hypothetical protein [Vitis vinifera]	0.02	0.96	3.1
GSVIVT00012872001	EC:1.14.19.2	acyl-[acyl-carrier-protein] desaturase	gi|225469077|ref|XP_002270652.1|/0/PREDICTED: hypothetical protein [Vitis vinifera]	0.33	1	1.44
GSVIVT00030698001	EC:1.1.1.-,EC:1.1.1.62	beta-keto reductase,estradiol 17beta-dehydrogenase	gi|225424552|ref|XP_002285316.1|/0/PREDICTED: hypothetical protein [Vitis vinifera]	0.24	1	1.68
GSVIVT00029307001	EC:1.14.19.-	omega-3 fatty acid desaturase (delta-15 desaturase)	gi|225448457|ref|XP_002273774.1|/0/PREDICTED: hypothetical protein [Vitis vinifera]	0.32	1	1.49
GSVIVT00014650001	EC:1.14.14.1	cytochrome P450, family 4, subfamily X	gi|147786937|emb|CAN60080.1|/0/hypothetical protein [Vitis vinifera]	0	0.36	3.7
GSVIVT00023262001	EC:1.1.1.100,EC:1.1.1.69	3-oxoacyl-[acyl-carrier protein] reductase,gluconate 5-dehydrogenase	gi|225440105|ref|XP_002282766.1|/1.13962e-152/PREDICTED: hypothetical protein [Vitis vinifera]	0.22	1	1.74
GSVIVT00012541001	EC:1.14.15.3,EC:1.14.14.1	cytochrome P450, family 4, subfamily A,cytochrome P450, family 4, subfamily B,cytochrome P450, family 3, subfamily A	gi|225469201|ref|XP_002262693.1|/0/PREDICTED: hypothetical protein [Vitis vinifera]	0.26	1	1.58
Cysteine and methionine metabolism
GSVIVT00015916001	EC:3.3.1.1	adenosylhomocysteinase	gi|225456806|ref|XP_002278000.1|/0/PREDICTED: hypothetical protein isoform 1 [Vitis vinifera]	0.5	1	1.06
GSVIVT00019707001	EC:2.5.1.6	S-adenosylmethionine synthetase	gi|225432155|ref|XP_002266358.1|/0/PREDICTED: hypothetical protein [Vitis vinifera]	0.33	1	1.44
GSVIVT00022531001	EC:2.5.1.6	S-adenosylmethionine synthetase	gi|225450468|ref|XP_002280318.1|/0/PREDICTED: hypothetical protein [Vitis vinifera]	0.46	1	1.16
GSVIVT00025952001	EC:1.14.17.4	aminocyclopropanecarboxylate oxidase	gi|225447149|ref|XP_002275341.1|/5.46152e-170/PREDICTED: hypothetical protein isoform 2 [Vitis vinifera]	0.03	1	2.91
GSVIVT00037944001	EC:2.7.2.4	aspartate kinase	gi|225451597|ref|XP_002275779.1|/0/PREDICTED: hypothetical protein [Vitis vinifera]	0.48	1	1.11
GSVIVT00026889001	EC:2.5.1.47	cysteine synthase A	gi|225454278|ref|XP_002276013.1|/0/PREDICTED: hypothetical protein [Vitis vinifera]	0.01	0.81	3.27
GSVIVT00020034001	EC:2.1.1.10	homocysteine S-methyltransferase	gi|225432744|ref|XP_002283044.1|/0/PREDICTED: hypothetical protein isoform 1 [Vitis vinifera]	0.15	1	2
GSVIVT00031656001	EC:3.3.1.1	adenosylhomocysteinase	gi|225433506|ref|XP_002266154.1|/0/PREDICTED: similar to HOG1 (HOMOLOGY-DEPENDENT GENE SILENCING 1); adenosylhomocysteinase isoform 1 [Vitis vinifera]	0.19	1	1.85
GSVIVT00033340001	EC:2.3.1.30	serine O-acetyltransferase	gi|225461866|ref|XP_002264933.1|/2.53248e-145/PREDICTED: hypothetical protein [Vitis vinifera]	0.22	1	1.74
GSVIVT00018632001	EC:2.6.1.5	tyrosine aminotransferase	gi|225446437|ref|XP_002276551.1|/0/PREDICTED: hypothetical protein [Vitis vinifera]	0.19	1	1.86
GSVIVT00007984001	EC:2.3.1.30	serine O-acetyltransferase	gi|225467530|ref|XP_002270544.1|/1.30375e-150/PREDICTED: hypothetical protein [Vitis vinifera]	8.71e-05	0.03	4.91
GSVIVT00028192001	EC:2.5.1.6	S-adenosylmethionine synthetase	gi|225437708|ref|XP_002280106.1|/0/PREDICTED: hypothetical protein [Vitis vinifera]	0.46	1	1.15
GSVIVT00000624001	EC:2.5.1.6	S-adenosylmethionine synthetase	gi|225441191|ref|XP_002270032.1|/0/PREDICTED: hypothetical protein isoform 1 [Vitis vinifera]	0.05	1	2.58
GSVIVT00003273001	EC:1.14.11.23,EC:1.14.11.19,EC:1.14.17.4	flavonol synthase,leucoanthocyanidin dioxygenase,aminocyclopropanecarboxylate oxidase	gi|225463599|ref|XP_002271635.1|/0/PREDICTED: hypothetical protein [Vitis vinifera]	0.14	1	2
GSVIVT00015844001	EC:1.14.11.23,EC:1.14.11.19,EC:1.14.17.4	flavonol synthase,leucoanthocyanidin dioxygenase,aminocyclopropanecarboxylate oxidase	gi|225427346|ref|XP_002279404.1|/0/PREDICTED: hypothetical protein [Vitis vinifera]	0.06	1	2.58
GSVIVT00023763001	EC:2.1.1.10	homocysteine S-methyltransferase	gi|225437094|ref|XP_002279866.1|/0/PREDICTED: hypothetical protein isoform 1 [Vitis vinifera]	0.09	1	2.32
GSVIVT00038475001	EC:2.5.1.6	S-adenosylmethionine synthetase	gi|225455559|ref|XP_002267474.1|/1.29241e-65/PREDICTED: hypothetical protein [Vitis vinifera]	0.09	1	2.32
GSVIVT00033361001	EC:2.5.1.47	cysteine synthase A	gi|225461900|ref|XP_002266459.1|/0/PREDICTED: hypothetical protein [Vitis vinifera]	0.26	1	1.58
Proteasome
GSVIVT00036762001	-	26S proteasome regulatory subunit N10	gi|225431100|ref|XP_002264558.1|/9.63687e-169/PREDICTED: hypothetical protein [Vitis vinifera]	0.29	1	1.54
GSVIVT00023752001	EC:3.4.25.1	20S proteasome subunit beta 4	gi|225437070|ref|XP_002279370.1|/9.66433e-114/PREDICTED: hypothetical protein [Vitis vinifera]	0.52	1	1.04
GSVIVT00019351001	-	26S proteasome regulatory subunit N5	gi|270232224|emb|CBI21547.1|/5.05922e-61/unnamed protein product [Vitis vinifera]	0.22	1	1.74
GSVIVT00013288001	EC:3.6.4.6	vesicle-fusing ATPase	gi|225468883|ref|XP_002267293.1|/0/PREDICTED: hypothetical protein [Vitis vinifera]	0.18	1	1.58
Terpenoid backbone biosynthesis
GSVIVT00029076001	EC:2.3.1.9	acetyl-CoA C-acetyltransferase	gi|225447510|ref|XP_002265690.1|/0/PREDICTED: hypothetical protein [Vitis vinifera]	0.29	1	1.54
GSVIVT00036301001	EC:1.1.1.34	3-hydroxy-3-methylglutaryl-CoA reductase	gi|225428346|ref|XP_002283183.1|/0/PREDICTED: hypothetical protein [Vitis vinifera]	0.25	1	1.64
GSVIVT00011433001	EC:4.2.3.11,EC:4.2.3.14,EC:4.2.3.19	sabinene-hydrate synthase,pinene synthase,ent-kaurene synthase	gi|270255978|emb|CBI38369.1|/1.89758e-170/unnamed protein product [Vitis vinifera]	0	0.29	3.81
GSVIVT00032595001	EC:2.2.1.7	1-deoxy-D-xylulose-5-phosphate synthase	gi|270231670|emb|CBI20995.1|/0/unnamed protein product [Vitis vinifera]	0.38	1	1.32
GSVIVT00031458001	EC:2.2.1.7	1-deoxy-D-xylulose-5-phosphate synthase	gi|225446170|ref|XP_002271585.1|/0/PREDICTED: hypothetical protein [Vitis vinifera]	0.14	1	2
GSVIVT00012833001	EC:4.2.3.11,EC:4.2.3.14,EC:4.2.3.19,EC:5.5.1.13	sabinene-hydrate synthase,pinene synthase,ent-kaurene synthase,ent-copalyl diphosphate synthase	gi|225469115|ref|XP_002269781.1|/0/PREDICTED: hypothetical protein [Vitis vinifera]	0.14	1	2
Non-homologous end-joining
GSVIVT00033559001	-	ATP-dependent DNA helicase 2 subunit 1	gi|225433705|ref|XP_002267875.1|/0/PREDICTED: hypothetical protein [Vitis vinifera]	0.26	1	1.58
Fatty acid metabolism
GSVIVT00029076001	EC:2.3.1.9	acetyl-CoA C-acetyltransferase	gi|225447510|ref|XP_002265690.1|/0/PREDICTED: hypothetical protein [Vitis vinifera]	0.29	1	1.54
GSVIVT00000202001	EC:1.14.14.1,EC:1.14.15.3	cytochrome P450, family 3, subfamily A,cytochrome P450, family 4, subfamily A	gi|225464373|ref|XP_002265455.1|/0/PREDICTED: hypothetical protein isoform 1 [Vitis vinifera]	0.47	1	1.13
GSVIVT00015544001	EC:1.1.1.1,EC:1.1.1.284	alcohol dehydrogenase,S-(hydroxymethyl)glutathione dehydrogenase	gi|225459818|ref|XP_002285916.1|/0/PREDICTED: hypothetical protein [Vitis vinifera]	0.15	1	2
GSVIVT00011026001	EC:1.1.1.1	alcohol dehydrogenase	gi|225469886|ref|XP_002270657.1|/1.47819e-165/PREDICTED: hypothetical protein [Vitis vinifera]	0.41	1	1.28
GSVIVT00014300001	EC:1.1.1.1,EC:1.1.1.284	alcohol dehydrogenase,S-(hydroxymethyl)glutathione dehydrogenase	gi|225457783|ref|XP_002264930.1|/0/PREDICTED: alcohol dehydrogenase 3 [Vitis vinifera]	0.01	0.75	3.25
GSVIVT00014650001	EC:1.14.14.1	cytochrome P450, family 4, subfamily X	gi|147786937|emb|CAN60080.1|/0/hypothetical protein [Vitis vinifera]	0	0.36	3.7
GSVIVT00019224001	EC:1.1.1.1,EC:1.1.1.284	alcohol dehydrogenase,S-(hydroxymethyl)glutathione dehydrogenase	gi|225438277|ref|XP_002268625.1|/0/PREDICTED: hypothetical protein [Vitis vinifera]	0.43	1	1.22
GSVIVT00012541001	EC:1.14.15.3,EC:1.14.14.1	cytochrome P450, family 4, subfamily A,cytochrome P450, family 4, subfamily B,cytochrome P450, family 3, subfamily A	gi|225469201|ref|XP_002262693.1|/0/PREDICTED: hypothetical protein [Vitis vinifera]	0.26	1	1.58
Glycosphingolipid biosynthesis - ganglio series
GSVIVT00036860001	EC:3.2.1.23	beta-galactosidase	gi|225431249|ref|XP_002274449.1|/0/PREDICTED: hypothetical protein [Vitis vinifera]	0.39	1	1.32
Circadian rhythm - plant
GSVIVT00006341001	EC:2.3.1.74	chalcone synthase	gi|225462777|ref|XP_002264019.1|/0/PREDICTED: similar to chalcone synthase [Vitis vinifera]	0.15	1	1.99
GSVIVT00029089001	EC:3.1.3.16	protein phosphatase	gi|225447524|ref|XP_002267128.1|/0/PREDICTED: hypothetical protein [Vitis vinifera]	0.32	1	1.46
GSVIVT00037967001	EC:2.3.1.74	chalcone synthase	gi|225451637|ref|XP_002276946.1|/0/PREDICTED: similar to chalcone synthase [Vitis vinifera]	0.34	1	1.42
GSVIVT00006916001	EC:2.7.11.1	serine/threonine-protein kinase WNK1,WNK lysine deficient protein kinase	gi|225444385|ref|XP_002267815.1|/0/PREDICTED: hypothetical protein [Vitis vinifera]	0.41	1	1.25
GSVIVT00032149001	-	protein EARLY FLOWERING 3	gi|270231284|emb|CBI20609.1|/0/unnamed protein product [Vitis vinifera]	0.49	1	1.12
GSVIVT00029146001	EC:2.7.11.1	serine/threonine-protein kinase WNK1,WNK lysine deficient protein kinase	gi|270241185|emb|CBI28411.1|/4.91033e-134/unnamed protein product [Vitis vinifera]	0.03	1	2.81
GSVIVT00037969001	EC:2.3.1.74	chalcone synthase	gi|18376655|dbj|BAB84112.1|/0/chalcone synthase [Vitis vinifera]	0.01	0.65	3.32
GSVIVT00030632001	EC:2.7.13.3	two-component system, unclassified family, sensor histidine kinase and response regulator	gi|270239561|emb|CBI26794.1|/0/unnamed protein product [Vitis vinifera]	0.2	1	1.81
GSVIVT00009241001	EC:2.3.1.74	chalcone synthase	gi|225470728|ref|XP_002264989.1|/0/PREDICTED: hypothetical protein [Vitis vinifera]	0.26	1	1.58
GSVIVT00014502001	-	zinc finger protein CONSTANS	gi|225458101|ref|XP_002280716.1|/1.22841e-133/PREDICTED: hypothetical protein [Vitis vinifera]	0.26	1	1.58
GSVIVT00015883001	-	pseudo-response regulator 3	gi|225456769|ref|XP_002274673.1|/0/PREDICTED: hypothetical protein [Vitis vinifera]	0.18	1	1.58
GSVIVT00037114001	-	pseudo-response regulator 1	gi|225455104|ref|XP_002268568.1|/2.80122e-113/PREDICTED: hypothetical protein [Vitis vinifera]	0.18	1	1.58
GSVIVT00000052001	-	phytochrome-interacting factor 3	gi|225456604|ref|XP_002267633.1|/4.15262e-139/PREDICTED: hypothetical protein isoform 1 [Vitis vinifera]	0.18	1	1.58
GSVIVT00011538001	-	pseudo-response regulator 3	gi|225469746|ref|XP_002270833.1|/0/PREDICTED: hypothetical protein [Vitis vinifera]	0.18	1	1.58
Lysine degradation
GSVIVT00029076001	EC:2.3.1.9	acetyl-CoA C-acetyltransferase	gi|225447510|ref|XP_002265690.1|/0/PREDICTED: hypothetical protein [Vitis vinifera]	0.29	1	1.54
GSVIVT00022861001	EC 3.4.-.-	E3.4.-.-	gi|225451011|ref|XP_002284866.1|/1.35205e-94/PREDICTED: hypothetical protein [Vitis vinifera]	0.37	1	1.35
GSVIVT00037955001	EC:2.1.1.43	euchromatic histone-lysine N-methyltransferase	gi|270231949|emb|CBI21273.1|/2.98277e-122/unnamed protein product [Vitis vinifera]	0.2	1	1.81
GSVIVT00003847001	EC:2.1.1.43	histone-lysine N-methyltransferase SETMAR	gi|225439235|ref|XP_002277066.1|/7.69582e-156/PREDICTED: hypothetical protein isoform 2 [Vitis vinifera]	0.14	1	2
Propanoate metabolism
GSVIVT00029076001	EC:2.3.1.9	acetyl-CoA C-acetyltransferase	gi|225447510|ref|XP_002265690.1|/0/PREDICTED: hypothetical protein [Vitis vinifera]	0.29	1	1.54
GSVIVT00005784001	EC:1.2.1.27	methylmalonate-semialdehyde dehydrogenase	gi|225429271|ref|XP_002266390.1|/0/PREDICTED: hypothetical protein [Vitis vinifera]	0.34	1	1.42
GSVIVT00019233001	EC 1.3.1.-	E1.3.1.-	gi|225438289|ref|XP_002269639.1|/1.53201e-180/PREDICTED: hypothetical protein [Vitis vinifera]	7.36e-05	0.02	4.95
GSVIVT00030282001	EC 1.17.1.3	leucoanthocyanidin reductase	gi|225423875|ref|XP_002281447.1|/0/PREDICTED: leucoanthocyanidin reductase 1 [Vitis vinifera]	0.18	1	1.58
Base excision repair
GSVIVT00008729001	-	high mobility group protein B1	gi|225431427|ref|XP_002280084.1|/4.95432e-57/PREDICTED: similar to F2D10.18 [Vitis vinifera]	0.48	1	1.13
GSVIVT00002065001	EC:2.7.7.7	DNA polymerase epsilon subunit 4	gi|225462244|ref|XP_002262881.1|/5.79486e-79/PREDICTED: hypothetical protein [Vitis vinifera]	0.12	1	2.14
GSVIVT00031686001	-	high mobility group protein B1	gi|270306255|emb|CBI17313.1|/0/unnamed protein product [Vitis vinifera]	0.34	1	1.42
GSVIVT00002892001	-	high mobility group protein B1	gi|225457566|ref|XP_002272299.1|/9.39922e-46/PREDICTED: similar to F2D10.18 [Vitis vinifera]	0.26	1	1.58
GSVIVT00001931001	EC:4.2.99.18	endonuclease III	gi|270254260|emb|CBI36652.1|/2.00817e-144/unnamed protein product [Vitis vinifera]	0.18	1	1.58
Inositol phosphate metabolism
GSVIVT00005784001	EC:1.2.1.27	methylmalonate-semialdehyde dehydrogenase	gi|225429271|ref|XP_002266390.1|/0/PREDICTED: hypothetical protein [Vitis vinifera]	0.34	1	1.42
GSVIVT00000809001	EC:3.1.4.3	phospholipase C	gi|270255679|emb|CBI38061.1|/0/unnamed protein product [Vitis vinifera]	0.39	1	1.32
GSVIVT00012039001	EC:2.7.1.68,EC:3.1.3.48	1-phosphatidylinositol-4-phosphate 5-kinase,protein-tyrosine phosphatase	gi|225466577|ref|XP_002273731.1|/6.44797e-111/PREDICTED: hypothetical protein [Vitis vinifera]	0.26	1	1.58
Stilbenoid, diarylheptanoid and gingerol biosynthesis
GSVIVT00017179001	EC:2.3.1.133	shikimate O-hydroxycinnamoyltransferase	gi|225445808|ref|XP_002276550.1|/0/PREDICTED: hypothetical protein [Vitis vinifera]	0.16	1	1.96
GSVIVT00017173001	EC:2.3.1.133	shikimate O-hydroxycinnamoyltransferase	gi|225445804|ref|XP_002274695.1|/0/PREDICTED: hypothetical protein [Vitis vinifera]	0.01	0.81	3.27
GSVIVT00023878001	EC:1.14.13.-,EC:1.14.13.21	p-coumarate 3-hydroxylase,flavonoid 3'-monooxygenase	gi|270229031|emb|CBI17962.1|/0/unnamed protein product [Vitis vinifera]	0.29	1	1.54
GSVIVT00036619001	EC:2.1.1.104	caffeoyl-CoA O-methyltransferase	gi|225428851|ref|XP_002285106.1|/1.01119e-137/PREDICTED: hypothetical protein [Vitis vinifera]	0.25	1	1.67
GSVIVT00014730001	EC:1.14.13.-,EC:1.14.13.21	p-coumarate 3-hydroxylase,flavonoid 3'-monooxygenase	gi|225458458|ref|XP_002282111.1|/2.12317e-111/PREDICTED: hypothetical protein [Vitis vinifera]	1.65e-06	0	6.13
GSVIVT00021474001	EC:2.3.1.133	shikimate O-hydroxycinnamoyltransferase	gi|147783056|emb|CAN62119.1|/0/hypothetical protein [Vitis vinifera]	0.37	1	1.34
GSVIVT00015096001	EC:2.3.1.133	shikimate O-hydroxycinnamoyltransferase	gi|225459075|ref|XP_002283781.1|/0/PREDICTED: hypothetical protein [Vitis vinifera]	0.25	1	1.66
GSVIVT00014475001	EC:1.14.-.-	cytochrome P450, family 83, subfamily B, polypeptide 1	gi|225458055|ref|XP_002278300.1|/0/PREDICTED: hypothetical protein [Vitis vinifera]	0.03	1	2.89
GSVIVT00014476001	EC:1.14.-.-	cytochrome P450, family 83, subfamily B, polypeptide 1	gi|225458057|ref|XP_002278387.1|/0/PREDICTED: hypothetical protein [Vitis vinifera]	0.51	1	1.06
GSVIVT00026277001	EC:1.14.13.21,EC:1.14.14.1	flavonoid 3'-monooxygenase,cytochrome P450, family 2, subfamily D	gi|225453801|ref|XP_002276094.1|/0/PREDICTED: hypothetical protein [Vitis vinifera]	0.47	1	1.14
GSVIVT00017649001	EC:1.14.-.-	ferulate-5-hydroxylase	gi|225455888|ref|XP_002275493.1|/0/PREDICTED: hypothetical protein [Vitis vinifera]	0.05	1	2.64
GSVIVT00019657001	EC:2.3.1.48	E1A/CREB-binding protein	gi|225438992|ref|XP_002284407.1|/0/PREDICTED: hypothetical protein [Vitis vinifera]	0.01	0.57	3.46
GSVIVT00014650001	EC:1.14.14.1	cytochrome P450, family 4, subfamily X	gi|147786937|emb|CAN60080.1|/0/hypothetical protein [Vitis vinifera]	0	0.36	3.7
GSVIVT00017191001	EC:2.3.1.133	shikimate O-hydroxycinnamoyltransferase	gi|225445830|ref|XP_002277474.1|/0/PREDICTED: hypothetical protein [Vitis vinifera]	0.01	0.47	3.58
GSVIVT00025512001	EC:1.14.14.1,EC:1.14.13.21,EC:1.14.-.-	cytochrome P450, family 1, subfamily A, polypeptide 1,flavonoid 3'-monooxygenase,ferulate-5-hydroxylase	gi|225441680|ref|XP_002277152.1|/0/PREDICTED: hypothetical protein [Vitis vinifera]	0.11	1	2.17
GSVIVT00013904001	EC:1.14.13.-,EC:1.14.13.21	p-coumarate 3-hydroxylase,flavonoid 3'-monooxygenase	gi|225454625|ref|XP_002266528.1|/8.6457e-45/PREDICTED: hypothetical protein [Vitis vinifera]	0.34	1	1.42
GSVIVT00027076001	EC:1.14.14.1	cytochrome P450, family 2, subfamily D	gi|225439266|ref|XP_002264478.1|/0/PREDICTED: hypothetical protein [Vitis vinifera]	0.02	0.94	3
GSVIVT00022036001	EC:1.14.13.-,EC:1.14.13.21	p-coumarate 3-hydroxylase,flavonoid 3'-monooxygenase	gi|225436277|ref|XP_002264897.1|/0/PREDICTED: hypothetical protein [Vitis vinifera]	0.02	0.99	3
GSVIVT00003215001	EC:2.3.1.133	shikimate O-hydroxycinnamoyltransferase	gi|225427534|ref|XP_002266114.1|/0/PREDICTED: hypothetical protein [Vitis vinifera]	0.08	1	2.32
GSVIVT00013917001	EC:1.14.13.-,EC:1.14.13.21	p-coumarate 3-hydroxylase,flavonoid 3'-monooxygenase	gi|225454645|ref|XP_002267628.1|/3.8352e-97/PREDICTED: hypothetical protein [Vitis vinifera]	0.14	1	2
GSVIVT00009241001	EC:2.3.1.74	chalcone synthase	gi|225470728|ref|XP_002264989.1|/0/PREDICTED: hypothetical protein [Vitis vinifera]	0.26	1	1.58
GSVIVT00026282001	EC:1.14.13.21,EC:1.14.14.1	flavonoid 3'-monooxygenase,cytochrome P450, family 2, subfamily D	gi|147846593|emb|CAN81641.1|/0/hypothetical protein [Vitis vinifera]	0.18	1	1.58
GSVIVT00017017001	EC:1.14.13.11,EC:1.14.13.-	trans-cinnamate-4-hydroxylase,p-coumarate 3-hydroxylase	gi|225445666|ref|XP_002266142.1|/0/PREDICTED: hypothetical protein [Vitis vinifera]	0.18	1	1.58
GSVIVT00024120001	EC:1.14.13.-,EC:1.14.13.21	p-coumarate 3-hydroxylase,flavonoid 3'-monooxygenase	gi|270227236|emb|CBI15969.1|/0/unnamed protein product [Vitis vinifera]	0.18	1	1.58
Diterpenoid biosynthesis
GSVIVT00020209001	EC:1.14.11.9,EC:1.14.11.23,EC:1.14.11.12,EC:1.14.11.19	naringenin 3-dioxygenase,flavonol synthase,gibberellin 20-oxidase,leucoanthocyanidin dioxygenase	gi|225433041|ref|XP_002284704.1|/0/PREDICTED: hypothetical protein [Vitis vinifera]	0.41	1	1.25
GSVIVT00027346001	EC:1.14.-.-,EC:1.14.13.93	steroid 23-alpha-hydroxylase,(+)-abscisic acid 8'-hydroxylase	gi|270239384|emb|CBI26618.1|/0/unnamed protein product [Vitis vinifera]	0.1	1	2.27
GSVIVT00015468001	EC:1.14.11.12,EC:1.14.11.19	gibberellin 20-oxidase,leucoanthocyanidin dioxygenase	gi|225459697|ref|XP_002284681.1|/0/PREDICTED: hypothetical protein [Vitis vinifera]	0.1	1	2.2
GSVIVT00009346001	EC:1.14.11.13,EC:1.14.11.15,EC:1.14.11.12	gibberellin 2-oxidase,gibberellin 3-beta-dioxygenase,gibberellin 20-oxidase	gi|225470621|ref|XP_002263961.1|/0/PREDICTED: hypothetical protein [Vitis vinifera]	0.01	0.67	3.32
GSVIVT00032592001	EC:1.14.11.15,EC:1.14.11.23,EC:1.14.11.12,EC:1.14.11.9	gibberellin 3-beta-dioxygenase,flavonol synthase,gibberellin 20-oxidase,naringenin 3-dioxygenase	gi|225430186|ref|XP_002282411.1|/0/PREDICTED: hypothetical protein [Vitis vinifera]	0.26	1	1.58
GSVIVT00028281001	EC:1.14.11.13,EC:1.14.11.23	gibberellin 2-oxidase,flavonol synthase	gi|225443855|ref|XP_002269217.1|/0/PREDICTED: hypothetical protein [Vitis vinifera]	0.26	1	1.58
GSVIVT00032590001	EC:1.14.11.13,EC:1.14.11.12,EC:1.14.11.23	gibberellin 2-oxidase,gibberellin 20-oxidase,flavonol synthase	gi|225430182|ref|XP_002284931.1|/8.95566e-140/PREDICTED: hypothetical protein [Vitis vinifera]	0.26	1	1.58
Valine, leucine and isoleucine degradation
GSVIVT00029076001	EC:2.3.1.9	acetyl-CoA C-acetyltransferase	gi|225447510|ref|XP_002265690.1|/0/PREDICTED: hypothetical protein [Vitis vinifera]	0.29	1	1.54
GSVIVT00005784001	EC:1.2.1.27	methylmalonate-semialdehyde dehydrogenase	gi|225429271|ref|XP_002266390.1|/0/PREDICTED: hypothetical protein [Vitis vinifera]	0.34	1	1.42
GSVIVT00006034001	EC:1.2.4.4	2-oxoisovalerate dehydrogenase E1 component, alpha subunit	gi|225431715|ref|XP_002265166.1|/0/PREDICTED: hypothetical protein [Vitis vinifera]	0.34	1	1.42
GSVIVT00014349001	EC:1.2.4.4	2-oxoisovalerate dehydrogenase E1 component, alpha subunit	gi|225457857|ref|XP_002268860.1|/0/PREDICTED: hypothetical protein [Vitis vinifera]	0.14	1	2
One carbon pool by folate
GSVIVT00015058001	EC:2.1.2.1	glycine hydroxymethyltransferase	gi|225459014|ref|XP_002285605.1|/0/PREDICTED: hypothetical protein [Vitis vinifera]	0.52	1	1.05
DNA replication
GSVIVT00002065001	EC:2.7.7.7	DNA polymerase epsilon subunit 4	gi|225462244|ref|XP_002262881.1|/5.79486e-79/PREDICTED: hypothetical protein [Vitis vinifera]	0.12	1	2.14
GSVIVT00001423001	EC:3.1.26.4	ribonuclease H2 subunit A	gi|225464178|ref|XP_002269817.1|/1.26614e-149/PREDICTED: hypothetical protein isoform 1 [Vitis vinifera]	0.2	1	1.81
GSVIVT00020795001	EC:3.1.26.4	ribonuclease HI	gi|270251594|emb|CBI34967.1|/7.75845e-158/unnamed protein product [Vitis vinifera]	0.39	1	1.32
GSVIVT00024904001		replication factor C subunit 3/5	gi|270228557|emb|CBI17494.1|/0/unnamed protein product [Vitis vinifera]	0.18	1	1.58
GSVIVT00035364001	EC:2.7.7.7	DNA polymerase III subunit gamma/tau	gi|225465294|ref|XP_002268959.1|/0/PREDICTED: hypothetical protein [Vitis vinifera]	0.18	1	1.58
Other glycan degradation
GSVIVT00036860001	EC:3.2.1.23	beta-galactosidase	gi|225431249|ref|XP_002274449.1|/0/PREDICTED: hypothetical protein [Vitis vinifera]	0.39	1	1.32
GSVIVT00012414001	EC:3.2.1.23	beta-galactosidase	gi|270229687|emb|CBI18606.1|/4.40386e-84/unnamed protein product [Vitis vinifera]	0.18	1	1.58
Limonene and pinene degradation
GSVIVT00023878001	EC:1.14.13.-,EC:1.14.13.21	p-coumarate 3-hydroxylase,flavonoid 3'-monooxygenase	gi|270229031|emb|CBI17962.1|/0/unnamed protein product [Vitis vinifera]	0.29	1	1.54
GSVIVT00014730001	EC:1.14.13.-,EC:1.14.13.21	p-coumarate 3-hydroxylase,flavonoid 3'-monooxygenase	gi|225458458|ref|XP_002282111.1|/2.12317e-111/PREDICTED: hypothetical protein [Vitis vinifera]	1.65e-06	0	6.13
GSVIVT00014475001	EC:1.14.-.-	cytochrome P450, family 83, subfamily B, polypeptide 1	gi|225458055|ref|XP_002278300.1|/0/PREDICTED: hypothetical protein [Vitis vinifera]	0.03	1	2.89
GSVIVT00014476001	EC:1.14.-.-	cytochrome P450, family 83, subfamily B, polypeptide 1	gi|225458057|ref|XP_002278387.1|/0/PREDICTED: hypothetical protein [Vitis vinifera]	0.51	1	1.06
GSVIVT00026277001	EC:1.14.13.21,EC:1.14.14.1	flavonoid 3'-monooxygenase,cytochrome P450, family 2, subfamily D	gi|225453801|ref|XP_002276094.1|/0/PREDICTED: hypothetical protein [Vitis vinifera]	0.47	1	1.14
GSVIVT00017649001	EC:1.14.-.-	ferulate-5-hydroxylase	gi|225455888|ref|XP_002275493.1|/0/PREDICTED: hypothetical protein [Vitis vinifera]	0.05	1	2.64
GSVIVT00032569001	EC 2.3.1.-	E2.3.1.-	gi|225430161|ref|XP_002284766.1|/1.72192e-91/PREDICTED: hypothetical protein [Vitis vinifera]	0.37	1	1.36
GSVIVT00019657001	EC:2.3.1.48	E1A/CREB-binding protein	gi|225438992|ref|XP_002284407.1|/0/PREDICTED: hypothetical protein [Vitis vinifera]	0.01	0.57	3.46
GSVIVT00030698001	EC:1.1.1.-,EC:1.1.1.62	beta-keto reductase,estradiol 17beta-dehydrogenase	gi|225424552|ref|XP_002285316.1|/0/PREDICTED: hypothetical protein [Vitis vinifera]	0.24	1	1.68
GSVIVT00014650001	EC:1.14.14.1	cytochrome P450, family 4, subfamily X	gi|147786937|emb|CAN60080.1|/0/hypothetical protein [Vitis vinifera]	0	0.36	3.7
GSVIVT00025512001	EC:1.14.14.1,EC:1.14.13.21,EC:1.14.-.-	cytochrome P450, family 1, subfamily A, polypeptide 1,flavonoid 3'-monooxygenase,ferulate-5-hydroxylase	gi|225441680|ref|XP_002277152.1|/0/PREDICTED: hypothetical protein [Vitis vinifera]	0.11	1	2.17
GSVIVT00013904001	EC:1.14.13.-,EC:1.14.13.21	p-coumarate 3-hydroxylase,flavonoid 3'-monooxygenase	gi|225454625|ref|XP_002266528.1|/8.6457e-45/PREDICTED: hypothetical protein [Vitis vinifera]	0.34	1	1.42
GSVIVT00027076001	EC:1.14.14.1	cytochrome P450, family 2, subfamily D	gi|225439266|ref|XP_002264478.1|/0/PREDICTED: hypothetical protein [Vitis vinifera]	0.02	0.94	3
GSVIVT00022036001	EC:1.14.13.-,EC:1.14.13.21	p-coumarate 3-hydroxylase,flavonoid 3'-monooxygenase	gi|225436277|ref|XP_002264897.1|/0/PREDICTED: hypothetical protein [Vitis vinifera]	0.02	0.99	3
GSVIVT00013917001	EC:1.14.13.-,EC:1.14.13.21	p-coumarate 3-hydroxylase,flavonoid 3'-monooxygenase	gi|225454645|ref|XP_002267628.1|/3.8352e-97/PREDICTED: hypothetical protein [Vitis vinifera]	0.14	1	2
GSVIVT00026282001	EC:1.14.13.21,EC:1.14.14.1	flavonoid 3'-monooxygenase,cytochrome P450, family 2, subfamily D	gi|147846593|emb|CAN81641.1|/0/hypothetical protein [Vitis vinifera]	0.18	1	1.58
GSVIVT00006987001	EC:1.1.1.146	11beta-hydroxysteroid dehydrogenase	gi|225425208|ref|XP_002266761.1|/5.88485e-167/PREDICTED: hypothetical protein isoform 1 [Vitis vinifera]	0.18	1	1.58
GSVIVT00024120001	EC:1.14.13.-,EC:1.14.13.21	p-coumarate 3-hydroxylase,flavonoid 3'-monooxygenase	gi|270227236|emb|CBI15969.1|/0/unnamed protein product [Vitis vinifera]	0.18	1	1.58
Purine metabolism
GSVIVT00019061001	EC:2.7.4.6	nucleoside-diphosphate kinase	gi|225453348|ref|XP_002271321.1|/5.96581e-73/PREDICTED: hypothetical protein isoform 1 [Vitis vinifera]	0.22	1	1.74
GSVIVT00036953001	EC:3.6.1.5	apyrase	gi|225425672|ref|XP_002273709.1|/0/PREDICTED: hypothetical protein isoform 1 [Vitis vinifera]	0.22	1	1.74
GSVIVT00006460001	EC:2.7.1.40	pyruvate kinase	gi|270233971|emb|CBI22578.1|/0/unnamed protein product [Vitis vinifera]	0.27	1	1.58
GSVIVT00023903001	EC:3.6.1.29	bis(5'-adenosyl)-triphosphatase	gi|225434289|ref|XP_002275721.1|/1.48761e-52/PREDICTED: hypothetical protein [Vitis vinifera]	0.35	1	1.38
GSVIVT00002065001	EC:2.7.7.7	DNA polymerase epsilon subunit 4	gi|225462244|ref|XP_002262881.1|/5.79486e-79/PREDICTED: hypothetical protein [Vitis vinifera]	0.12	1	2.14
GSVIVT00019854001	EC:3.2.2.1,EC:3.2.-.-	purine nucleosidase,pyrimidine-specific ribonucleoside hydrolase	gi|225432438|ref|XP_002277102.1|/0/PREDICTED: hypothetical protein [Vitis vinifera]	0.35	1	1.42
GSVIVT00015149001	EC:6.3.2.6	phosphoribosylaminoimidazole-succinocarboxamide synthase	gi|225459162|ref|XP_002285714.1|/0/PREDICTED: hypothetical protein [Vitis vinifera]	0.23	1	1.7
GSVIVT00006511001	EC:2.7.1.40	pyruvate kinase	gi|270233926|emb|CBI22533.1|/0/unnamed protein product [Vitis vinifera]	0.06	1	2.58
GSVIVT00028972001	EC:3.5.4.6	AMP deaminase	gi|270260196|emb|CBI32030.1|/0/unnamed protein product [Vitis vinifera]	0.06	1	2.58
GSVIVT00023818001	EC:2.7.1.40	pyruvate kinase	gi|225437180|ref|XP_002280899.1|/0/PREDICTED: hypothetical protein [Vitis vinifera]	0.39	1	1.32
GSVIVT00002610001	EC:2.7.1.40	pyruvate kinase	gi|225463801|ref|XP_002270400.1|/0/PREDICTED: hypothetical protein [Vitis vinifera]	0.26	1	1.58
GSVIVT00037844001	EC:3.6.1.3	adenosinetriphosphatase	gi|270232034|emb|CBI21358.1|/1.72974e-168/unnamed protein product [Vitis vinifera]	0.26	1	1.58
Valine, leucine and isoleucine biosynthesis
GSVIVT00007411001	EC:6.1.1.9	valyl-tRNA synthetase	gi|270260012|emb|CBI31848.1|/7.824e-72/unnamed protein product [Vitis vinifera]	0.34	1	1.42
GSVIVT00023982001	EC:1.1.1.86	ketol-acid reductoisomerase	gi|270227124|emb|CBI15857.1|/1.39045e-103/unnamed protein product [Vitis vinifera]	0.39	1	1.32
Nitrogen metabolism
GSVIVT00031273001	EC:3.5.1.6	beta-ureidopropionase	gi|225465781|ref|XP_002268313.1|/0/PREDICTED: hypothetical protein [Vitis vinifera]	0.2	1	1.81
GSVIVT00019648001	EC:3.5.1.49	formamidase	gi|225438976|ref|XP_002284324.1|/0/PREDICTED: hypothetical protein [Vitis vinifera]	0.13	1	2.09
GSVIVT00036246001	EC:1.10.3.3,EC:1.7.2.1	L-ascorbate oxidase,nitrite reductase (NO-forming)	gi|225428247|ref|XP_002282214.1|/0/PREDICTED: hypothetical protein [Vitis vinifera]	0	0.16	4.09
GSVIVT00015539001	EC:1.10.3.3,EC:1.7.2.1	L-ascorbate oxidase,nitrite reductase (NO-forming)	gi|225459808|ref|XP_002285913.1|/0/PREDICTED: hypothetical protein [Vitis vinifera]	0.02	1	2.91
GSVIVT00030017001	EC:1.6.2.2,EC:1.7.1.1	cytochrome-b5 reductase,nitrate reductase (NADH)	gi|225423428|ref|XP_002264175.1|/8.21635e-64/PREDICTED: hypothetical protein [Vitis vinifera]	0.39	1	1.32
GSVIVT00025890001	EC:1.10.3.3,EC:1.7.2.1	L-ascorbate oxidase,nitrite reductase (NO-forming)	gi|225447041|ref|XP_002269614.1|/0/PREDICTED: hypothetical protein [Vitis vinifera]	0.08	1	2.32
GSVIVT00013928001	EC:4.3.1.24	phenylalanine ammonia-lyase	gi|225454653|ref|XP_002268181.1|/0/PREDICTED: hypothetical protein [Vitis vinifera]	0.14	1	2
GSVIVT00011194001	EC:1.10.3.3	L-ascorbate oxidase	gi|225466805|ref|XP_002272946.1|/0/PREDICTED: hypothetical protein [Vitis vinifera]	0.26	1	1.58
GSVIVT00006367001	EC:1.7.2.1,EC:1.10.3.3	nitrite reductase (NO-forming),L-ascorbate oxidase	gi|225462757|ref|XP_002272088.1|/0/PREDICTED: hypothetical protein [Vitis vinifera]	0.18	1	1.58
Nucleotide excision repair
GSVIVT00002065001	EC:2.7.7.7	DNA polymerase epsilon subunit 4	gi|225462244|ref|XP_002262881.1|/5.79486e-79/PREDICTED: hypothetical protein [Vitis vinifera]	0.12	1	2.14
GSVIVT00010308001	-	TFIIH basal transcription factor complex TTD-A subunit	gi|225470287|ref|XP_002266482.1|/3.41861e-33/PREDICTED: hypothetical protein [Vitis vinifera]	0.41	1	1.28
GSVIVT00030933001	-	DNA excision repair protein ERCC-6	gi|225465878|ref|XP_002266009.1|/0/PREDICTED: hypothetical protein [Vitis vinifera]	0.2	1	1.81
GSVIVT00024904001	-	replication factor C subunit 3/5	gi|270228557|emb|CBI17494.1|/0/unnamed protein product [Vitis vinifera]	0.18	1	1.58
GSVIVT00035364001	EC:2.7.7.7	DNA polymerase III subunit gamma/tau	gi|225465294|ref|XP_002268959.1|/0/PREDICTED: hypothetical protein [Vitis vinifera]	0.18	1	1.58
Aminoacyl-tRNA biosynthesis
GSVIVT00033369001	EC:6.1.1.3	threonyl-tRNA synthetase	gi|225461914|ref|XP_002265484.1|/0/PREDICTED: hypothetical protein [Vitis vinifera]	0.34	1	1.42
GSVIVT00028863001	EC:6.1.1.3	threonyl-tRNA synthetase	gi|225424719|ref|XP_002265302.1|/0/PREDICTED: hypothetical protein [Vitis vinifera]	0.36	1	1.38
GSVIVT00007411001	EC:6.1.1.9	valyl-tRNA synthetase	gi|270260012|emb|CBI31848.1|/7.824e-72/unnamed protein product [Vitis vinifera]	0.34	1	1.42
GSVIVT00019776001	EC:6.1.1.7	alanyl-tRNA synthetase	gi|225432302|ref|XP_002273600.1|/4.44301e-125/PREDICTED: hypothetical protein [Vitis vinifera]	0.09	1	2.32
GSVIVT00014134001	EC:6.1.1.22	asparaginyl-tRNA synthetase	gi|270259407|emb|CBI38541.1|/5.37384e-152/unnamed protein product [Vitis vinifera]	0.14	1	2
Mismatch repair
GSVIVT00024904001	-	replication factor C subunit 3/5	gi|270228557|emb|CBI17494.1|/0/unnamed protein product [Vitis vinifera]	0.18	1	1.58
GSVIVT00035364001	EC:2.7.7.7	DNA polymerase III subunit gamma/tau	gi|225465294|ref|XP_002268959.1|/0/PREDICTED: hypothetical protein [Vitis vinifera]	0.18	1	1.58
Metabolic pathways
GSVIVT00025918001	EC:4.1.2.-,EC:4.2.1.92,EC:1.14.99.1	hydroperoxide lyase 1,hydroperoxide dehydratase,prostaglandin-endoperoxide synthase 2	gi|270241617|emb|CBI28837.1|/0/unnamed protein product [Vitis vinifera]	0.41	1	1.26
GSVIVT00024672001	EC:1.13.11.12	lipoxygenase	gi|225435556|ref|XP_002285574.1|/0/PREDICTED: hypothetical protein [Vitis vinifera]	0.02	0.95	3.11
GSVIVT00009717001	EC:1.2.1.12	glyceraldehyde 3-phosphate dehydrogenase	gi|270226122|emb|CBI14856.1|/3.89381e-168/unnamed protein product [Vitis vinifera]	0.52	1	1.03
GSVIVT00034877001	EC:2.7.7.9	UTP--glucose-1-phosphate uridylyltransferase	gi|225431563|ref|XP_002282276.1|/0/PREDICTED: hypothetical protein [Vitis vinifera]	0.47	1	1.13
GSVIVT00021683001	EC:4.2.1.11	enolase	gi|225441000|ref|XP_002283632.1|/2.75127e-153/PREDICTED: similar to Enolase 2 [Vitis vinifera]	0.12	1	2.16
GSVIVT00001161001	EC:1.13.11.51	9-cis-epoxycarotenoid dioxygenase	gi|225427587|ref|XP_002270161.1|/0/PREDICTED: hypothetical protein [Vitis vinifera]	0.03	1	2.87
GSVIVT00015916001	EC:3.3.1.1	adenosylhomocysteinase	gi|225456806|ref|XP_002278000.1|/0/PREDICTED: hypothetical protein isoform 1 [Vitis vinifera]	0.5	1	1.06
GSVIVT00029076001	EC:2.3.1.9	acetyl-CoA C-acetyltransferase	gi|225447510|ref|XP_002265690.1|/0/PREDICTED: hypothetical protein [Vitis vinifera]	0.29	1	1.54
GSVIVT00019707001	EC:2.5.1.6	S-adenosylmethionine synthetase	gi|225432155|ref|XP_002266358.1|/0/PREDICTED: hypothetical protein [Vitis vinifera]	0.33	1	1.44
GSVIVT00028036001	EC:2.4.1.13	sucrose synthase	gi|225437428|ref|XP_002271896.1|/0/PREDICTED: hypothetical protein [Vitis vinifera]	0.03	1	2.87
GSVIVT00028996001	EC:3.2.1.1	alpha-amylase	gi|270260182|emb|CBI32016.1|/0/unnamed protein product [Vitis vinifera]	0.28	1	1.58
GSVIVT00021665001	EC:4.1.2.13	fructose-bisphosphate aldolase, class I	gi|225440976|ref|XP_002283381.1|/0/PREDICTED: hypothetical protein [Vitis vinifera]	0.48	1	1.11
GSVIVT00030453001	EC:5.3.1.6	ribose 5-phosphate isomerase A	gi|225424170|ref|XP_002280374.1|/0/PREDICTED: hypothetical protein [Vitis vinifera]	0.2	1	1.81
GSVIVT00006341001	EC:2.3.1.74	chalcone synthase	gi|225462777|ref|XP_002264019.1|/0/PREDICTED: similar to chalcone synthase [Vitis vinifera]	0.15	1	1.99
GSVIVT00022531001	EC:2.5.1.6	S-adenosylmethionine synthetase	gi|225450468|ref|XP_002280318.1|/0/PREDICTED: hypothetical protein [Vitis vinifera]	0.46	1	1.16
GSVIVT00024587001	EC:1.2.1.44,EC:1.1.1.219	cinnamoyl-CoA reductase,dihydroflavonol-4-reductase	gi|225435395|ref|XP_002285368.1|/0/PREDICTED: hypothetical protein [Vitis vinifera]	0.23	1	1.71
GSVIVT00014710001	EC:4.2.1.92,EC:4.1.2.-,EC:1.14.99.1	hydroperoxide dehydratase,hydroperoxide lyase 1,prostaglandin-endoperoxide synthase 2	gi|225458434|ref|XP_002283780.1|/0/PREDICTED: hypothetical protein [Vitis vinifera]	0	0.34	3.86
GSVIVT00011236001	EC:3.5.2.2	dihydropyrimidinase	gi|270235137|emb|CBI24267.1|/1.10146e-112/unnamed protein product [Vitis vinifera]	0.07	1	2.47
GSVIVT00022718001	EC:2.3.1.78	heparan-alpha-glucosaminide N-acetyltransferase	gi|270257469|emb|CBI39512.1|/0/unnamed protein product [Vitis vinifera]	0.18	1	1.88
GSVIVT00019061001	EC:2.7.4.6	nucleoside-diphosphate kinase	gi|225453348|ref|XP_002271321.1|/5.96581e-73/PREDICTED: hypothetical protein isoform 1 [Vitis vinifera]	0.22	1	1.74
GSVIVT00001355001	EC:4.1.1.74,EC:4.1.1.1	indolepyruvate decarboxylase	gi|225439520|ref|XP_002272615.1|/0/PREDICTED: hypothetical protein [Vitis vinifera]	0.25	1	1.66
GSVIVT00028567001	EC:2.4.1.119	dolichyl-diphosphooligosaccharide--protein glycosyltransferase	gi|270254745|emb|CBI37135.1|/0/unnamed protein product [Vitis vinifera]	0.49	1	1.09
GSVIVT00002404001	EC:1.2.1.44,EC:1.1.1.219	cinnamoyl-CoA reductase,dihydroflavonol-4-reductase	gi|270255825|emb|CBI38203.1|/0/unnamed protein product [Vitis vinifera]	0	0.38	3.78
GSVIVT00035972001	EC:4.1.1.19	arginine decarboxylase	gi|225427782|ref|XP_002269030.1|/0/PREDICTED: hypothetical protein [Vitis vinifera]	0.18	1	1.87
GSVIVT00000202001	EC:1.14.14.1,EC:1.14.15.3	cytochrome P450, family 3, subfamily A,cytochrome P450, family 4, subfamily A	gi|225464373|ref|XP_002265455.1|/0/PREDICTED: hypothetical protein isoform 1 [Vitis vinifera]	0.47	1	1.13
GSVIVT00005784001	EC:1.2.1.27	methylmalonate-semialdehyde dehydrogenase	gi|225429271|ref|XP_002266390.1|/0/PREDICTED: hypothetical protein [Vitis vinifera]	0.34	1	1.42
GSVIVT00025899001	EC:3.1.1.45	carboxymethylenebutenolidase	gi|225447065|ref|XP_002269740.1|/1.85285e-115/PREDICTED: hypothetical protein [Vitis vinifera]	0.5	1	1.06
GSVIVT00006041001	EC:4.1.1.15	glutamate decarboxylase	gi|225462892|ref|XP_002263081.1|/0/PREDICTED: similar to Glutamate decarboxylase [Vitis vinifera]	0.11	1	2.22
GSVIVT00016329001	EC:1.1.1.37	malate dehydrogenase	gi|225457407|ref|XP_002284909.1|/0/PREDICTED: hypothetical protein [Vitis vinifera]	0.36	1	1.38
GSVIVT00022086001	EC:4.2.1.51	prephenate dehydratase	gi|225436339|ref|XP_002268701.1|/0/PREDICTED: hypothetical protein [Vitis vinifera]	0.32	1	1.46
GSVIVT00006911001	EC 2.4.1.119	oligosaccharyltransferase	gi|225444373|ref|XP_002267126.1|/0/PREDICTED: hypothetical protein [Vitis vinifera]	0.47	1	1.13
GSVIVT00020209001	EC:1.14.11.9,EC:1.14.11.23,EC:1.14.11.12,EC:1.14.11.19	naringenin 3-dioxygenase,flavonol synthase,gibberellin 20-oxidase,leucoanthocyanidin dioxygenase	gi|225433041|ref|XP_002284704.1|/0/PREDICTED: hypothetical protein [Vitis vinifera]	0.41	1	1.25
GSVIVT00036784001	EC:1.14.11.9,EC:1.14.11.23,EC:1.14.17.4	naringenin 3-dioxygenase,flavonol synthase,aminocyclopropanecarboxylate oxidase	gi|147807405|emb|CAN61951.1|/0/hypothetical protein [Vitis vinifera]	0.22	1	1.74
GSVIVT00034068001	EC:1.13.11.12	lipoxygenase	gi|225442102|ref|XP_002273258.1|/0/PREDICTED: hypothetical protein [Vitis vinifera]	0	0.18	4.2
GSVIVT00000666001	EC:4.3.3.2,EC:3.1.1.17	strictosidine synthase,gluconolactonase	gi|225441250|ref|XP_002273764.1|/0/PREDICTED: hypothetical protein [Vitis vinifera]	0.15	1	2.02
GSVIVT00027346001	EC:1.14.-.-,EC:1.14.13.93	steroid 23-alpha-hydroxylase,(+)-abscisic acid 8'-hydroxylase	gi|270239384|emb|CBI26618.1|/0/unnamed protein product [Vitis vinifera]	0.1	1	2.27
GSVIVT00020394001	EC:3.2.1.2	beta-amylase	gi|225433328|ref|XP_002285569.1|/0/PREDICTED: hypothetical protein [Vitis vinifera]	0.01	0.81	3.23
GSVIVT00029513001	EC:5.5.1.6	chalcone isomerase	gi|225448801|ref|XP_002282108.1|/2.78826e-129/PREDICTED: chalcone isomerase [Vitis vinifera]	0.28	1	1.57
GSVIVT00037944001	EC:2.7.2.4	aspartate kinase	gi|225451597|ref|XP_002275779.1|/0/PREDICTED: hypothetical protein [Vitis vinifera]	0.48	1	1.11
GSVIVT00003727001	EC:2.3.3.1	citrate synthase	gi|225450299|ref|XP_002271451.1|/0/PREDICTED: hypothetical protein [Vitis vinifera]	0.16	1	1.96
GSVIVT00015489001	EC:1.14.13.1	salicylate hydroxylase	gi|225459732|ref|XP_002284737.1|/0/PREDICTED: hypothetical protein [Vitis vinifera]	0.01	0.58	3.51
GSVIVT00021658001	EC:2.4.1.18	1,4-alpha-glucan branching enzyme	gi|270243321|emb|CBI30261.1|/0/unnamed protein product [Vitis vinifera]	0.51	1	1.05
GSVIVT00026889001	EC:2.5.1.47	cysteine synthase A	gi|225454278|ref|XP_002276013.1|/0/PREDICTED: hypothetical protein [Vitis vinifera]	0.01	0.81	3.27
GSVIVT00020034001	EC:2.1.1.10	homocysteine S-methyltransferase	gi|225432744|ref|XP_002283044.1|/0/PREDICTED: hypothetical protein isoform 1 [Vitis vinifera]	0.15	1	2
GSVIVT00028748001	EC:2.1.1.41	sterol 24-C-methyltransferase	gi|270235809|emb|CBI24934.1|/0/unnamed protein product [Vitis vinifera]	0.44	1	1.18
GSVIVT00015532001	EC:3.2.1.1	alpha-amylase	gi|270252284|emb|CBI18895.1|/0/unnamed protein product [Vitis vinifera]	0.5	1	1.08
GSVIVT00016404001	EC:3.2.1.67,EC:3.2.1.15	galacturan 1,4-alpha-galacturonidase,polygalacturonase	gi|225444665|ref|XP_002277239.1|/0/PREDICTED: hypothetical protein [Vitis vinifera]	0.44	1	1.18
GSVIVT00024596001	EC:1.8.7.1	sulfite reductase (ferredoxin)	gi|225435417|ref|XP_002285398.1|/0/PREDICTED: hypothetical protein [Vitis vinifera]	0.41	1	1.25
GSVIVT00036619001	EC:2.1.1.104	caffeoyl-CoA O-methyltransferase	gi|225428851|ref|XP_002285106.1|/1.01119e-137/PREDICTED: hypothetical protein [Vitis vinifera]	0.25	1	1.67
GSVIVT00014730001	EC:1.14.13.-,EC:1.14.13.21	p-coumarate 3-hydroxylase,flavonoid 3'-monooxygenase	gi|225458458|ref|XP_002282111.1|/2.12317e-111/PREDICTED: hypothetical protein [Vitis vinifera]	1.65e-06	0	6.13
GSVIVT00030426001	EC:4.1.2.13	fructose-bisphosphate aldolase, class I	gi|225424114|ref|XP_002282753.1|/0/PREDICTED: hypothetical protein [Vitis vinifera]	0.17	1	1.95
GSVIVT00025486001	EC:1.1.1.100	3-oxoacyl-[acyl-carrier protein] reductase	gi|225441637|ref|XP_002282164.1|/9.04741e-113/PREDICTED: hypothetical protein [Vitis vinifera]	0.02	0.96	3.1
GSVIVT00036301001	EC:1.1.1.34	3-hydroxy-3-methylglutaryl-CoA reductase	gi|225428346|ref|XP_002283183.1|/0/PREDICTED: hypothetical protein [Vitis vinifera]	0.25	1	1.64
GSVIVT00024724001	EC:1.11.1.7	peroxidase	gi|225435630|ref|XP_002285652.1|/0/PREDICTED: hypothetical protein [Vitis vinifera]	0.31	1	1.5
GSVIVT00022861001	EC 3.4.-.-	E3.4.-.-	gi|225451011|ref|XP_002284866.1|/1.35205e-94/PREDICTED: hypothetical protein [Vitis vinifera]	0.37	1	1.35
GSVIVT00002074001	EC:1.2.1.12	glyceraldehyde 3-phosphate dehydrogenase	gi|225462254|ref|XP_002263263.1|/0/PREDICTED: hypothetical protein [Vitis vinifera]	0.1	1	2.24
GSVIVT00000988001	EC:1.13.11.51	9-cis-epoxycarotenoid dioxygenase	gi|225462098|ref|XP_002277354.1|/0/PREDICTED: hypothetical protein [Vitis vinifera]	3.32e-06	0	5.95
GSVIVT00001063001	EC:1.14.11.19,EC:1.14.11.23	leucoanthocyanidin dioxygenase,flavonol synthase	gi|225426722|ref|XP_002282039.1|/2.00555e-171/PREDICTED: leucoanthocyanidin dioxygenase [Vitis vinifera]	0.06	1	2.58
GSVIVT00029440001	EC:5.5.1.6	chalcone isomerase	gi|270236097|emb|CBI25366.1|/3.94191e-99/unnamed protein product [Vitis vinifera]	0.29	1	1.55
GSVIVT00036840001	EC:1.14.-.-,EC:1.14.13.21	ferulate-5-hydroxylase,flavonoid 3'-monooxygenase	gi|225431217|ref|XP_002272644.1|/0/PREDICTED: hypothetical protein [Vitis vinifera]	0.52	1	1.04
GSVIVT00033255001	EC:2.6.1.11	acetylornithine aminotransferase	gi|225443065|ref|XP_002272158.1|/0/PREDICTED: hypothetical protein [Vitis vinifera]	0.36	1	1.37
GSVIVT00031656001	EC:3.3.1.1	adenosylhomocysteinase	gi|225433506|ref|XP_002266154.1|/0/PREDICTED: similar to HOG1 (HOMOLOGY-DEPENDENT GENE SILENCING 1); adenosylhomocysteinase isoform 1 [Vitis vinifera]	0.19	1	1.85
GSVIVT00013096001	EC:2.7.1.11	6-phosphofructokinase	gi|270259012|emb|CBI41063.1|/0/unnamed protein product [Vitis vinifera]	0.15	1	2
GSVIVT00017913001	EC:6.3.4.5	argininosuccinate synthase	gi|225456274|ref|XP_002283539.1|/0/PREDICTED: hypothetical protein [Vitis vinifera]	0.13	1	2.13
GSVIVT00017241001	EC:3.5.2.2	dihydropyrimidinase	gi|270235137|emb|CBI24267.1|/1.82234e-157/unnamed protein product [Vitis vinifera]	0.15	1	2
GSVIVT00031224001	EC:5.1.3.2	UDP-glucose 4-epimerase	gi|225465745|ref|XP_002264946.1|/0/PREDICTED: hypothetical protein [Vitis vinifera]	0.34	1	1.42
GSVIVT00003297001	EC:2.7.1.30	glycerol kinase	gi|225463623|ref|XP_002273367.1|/0/PREDICTED: hypothetical protein isoform 1 [Vitis vinifera]	0.32	1	1.48
GSVIVT00008717001	EC:1.14.13.1	salicylate hydroxylase	gi|225431405|ref|XP_002272608.1|/7.45539e-171/PREDICTED: hypothetical protein [Vitis vinifera]	0	0.2	4.06
GSVIVT00033340001	EC:2.3.1.30	serine O-acetyltransferase	gi|225461866|ref|XP_002264933.1|/2.53248e-145/PREDICTED: hypothetical protein [Vitis vinifera]	0.22	1	1.74
GSVIVT00036953001	EC:3.6.1.5	apyrase	gi|225425672|ref|XP_002273709.1|/0/PREDICTED: hypothetical protein isoform 1 [Vitis vinifera]	0.22	1	1.74
GSVIVT00021009001	EC:3.1.1.11	pectinesterase	gi|225452889|ref|XP_002283941.1|/0/PREDICTED: hypothetical protein [Vitis vinifera]	0.29	1	1.55
GSVIVT00030661001	EC:2.3.1.170,EC:1.1.1.2,EC:1.1.1.213,EC:1.3.1.20	6'-deoxychalcone synthase,alcohol dehydrogenase (NADP+),3alpha-hydroxysteroid dehydrogenase (A-specific),trans-1,2-dihydrobenzene-1,2-diol dehydrogenase	gi|270239536|emb|CBI26769.1|/0/unnamed protein product [Vitis vinifera]	0	0.21	4
GSVIVT00013348001	EC:2.5.1.54	3-deoxy-7-phosphoheptulonate synthase	gi|270242302|emb|CBI29448.1|/2.1459e-164/unnamed protein product [Vitis vinifera]	0.01	0.82	3.17
GSVIVT00021684001	EC:4.2.1.11	enolase	gi|225441000|ref|XP_002283632.1|/1.71881e-93/PREDICTED: similar to Enolase 2 [Vitis vinifera]	0.3	1	1.51
GSVIVT00018424001	EC:1.1.1.206	tropine dehydrogenase	gi|225449408|ref|XP_002282755.1|/8.67234e-152/PREDICTED: hypothetical protein [Vitis vinifera]	7.58e-06	0	5.58
GSVIVT00028594001	EC:1.1.1.37	malate dehydrogenase	gi|225438143|ref|XP_002278636.1|/0/PREDICTED: hypothetical protein [Vitis vinifera]	0.08	1	2.36
GSVIVT00030060001	EC:1.1.1.22	UDPglucose 6-dehydrogenase	gi|225423505|ref|XP_002269733.1|/0/PREDICTED: hypothetical protein isoform 2 [Vitis vinifera]	0.17	1	1.93
GSVIVT00015058001	EC:2.1.2.1	glycine hydroxymethyltransferase	gi|225459014|ref|XP_002285605.1|/0/PREDICTED: hypothetical protein [Vitis vinifera]	0.52	1	1.05
GSVIVT00031273001	EC:3.5.1.6	beta-ureidopropionase	gi|225465781|ref|XP_002268313.1|/0/PREDICTED: hypothetical protein [Vitis vinifera]	0.2	1	1.81
GSVIVT00035905001	EC:4.1.1.74,EC:4.1.1.1	indolepyruvate decarboxylase	gi|225443847|ref|XP_002275486.1|/1.68379e-108/PREDICTED: similar to pyruvate decarboxylase [Vitis vinifera]	0.16	1	1.96
GSVIVT00037967001	EC:2.3.1.74	chalcone synthase	gi|225451637|ref|XP_002276946.1|/0/PREDICTED: similar to chalcone synthase [Vitis vinifera]	0.34	1	1.42
GSVIVT00002749001	EC:2.3.3.8	ATP citrate (pro-S)-lyase	gi|270241342|emb|CBI28566.1|/0/unnamed protein product [Vitis vinifera]	0.33	1	1.45
GSVIVT00037931001	EC:2.3.1.50	serine palmitoyltransferase	gi|225451575|ref|XP_002275468.1|/0/PREDICTED: hypothetical protein [Vitis vinifera]	0.52	1	1.05
GSVIVT00034536001	EC:3.1.1.23	acylglycerol lipase	gi|225442797|ref|XP_002285258.1|/0/PREDICTED: hypothetical protein [Vitis vinifera]	0.06	1	2.5
GSVIVT00030754001	EC 4.6.1.3	quinolinate synthetase	gi|270228089|emb|CBI16800.1|/1.30224e-108/unnamed protein product [Vitis vinifera]	0.27	1	1.58
GSVIVT00034593001	EC:3.2.1.15,EC:3.2.1.67	polygalacturonase,galacturan 1,4-alpha-galacturonidase	gi|270253886|emb|CBI36284.1|/0/unnamed protein product [Vitis vinifera]	0.42	1	1.24
GSVIVT00018632001	EC:2.6.1.5	tyrosine aminotransferase	gi|225446437|ref|XP_002276551.1|/0/PREDICTED: hypothetical protein [Vitis vinifera]	0.19	1	1.86
GSVIVT00024682001	EC:1.13.11.12	lipoxygenase	gi|225435565|ref|XP_002283166.1|/0/PREDICTED: hypothetical protein [Vitis vinifera]	0.52	1	1.06
GSVIVT00002492001	EC:1.1.1.44	6-phosphogluconate dehydrogenase	gi|225426063|ref|XP_002275970.1|/2.2225e-173/PREDICTED: hypothetical protein [Vitis vinifera]	0.33	1	1.43
GSVIVT00006460001	EC:2.7.1.40	pyruvate kinase	gi|270233971|emb|CBI22578.1|/0/unnamed protein product [Vitis vinifera]	0.27	1	1.58
GSVIVT00028703001	EC:2.6.1.16	glucosamine--fructose-6-phosphate aminotransferase (isomerizing)	gi|255547544|ref|XP_002514829.1|/0/glucosamine-fructose-6-phosphate aminotransferase, putative [Ricinus communis]	0.44	1	1.18
GSVIVT00002915001	EC:2.4.1.119	dolichyl-diphosphooligosaccharide--protein glycosyltransferase	gi|225457618|ref|XP_002274236.1|/0/PREDICTED: hypothetical protein [Vitis vinifera]	0.29	1	1.53
GSVIVT00031723001	EC:1.11.1.7	peroxidase	gi|225460600|ref|XP_002263554.1|/0/PREDICTED: hypothetical protein [Vitis vinifera]	0.06	1	2.49
GSVIVT00008868001	EC:2.1.1.107	uroporphyrin-III C-methyltransferase	gi|225450225|ref|XP_002266228.1|/7.78423e-143/PREDICTED: hypothetical protein [Vitis vinifera]	0.11	1	2.17
GSVIVT00006034001	EC:1.2.4.4	2-oxoisovalerate dehydrogenase E1 component, alpha subunit	gi|225431715|ref|XP_002265166.1|/0/PREDICTED: hypothetical protein [Vitis vinifera]	0.34	1	1.42
GSVIVT00036649001	EC:1.1.1.95	D-3-phosphoglycerate dehydrogenase	gi|225428898|ref|XP_002285358.1|/0/PREDICTED: hypothetical protein [Vitis vinifera]	0.34	1	1.42
GSVIVT00037959001	EC:1.10.2.2	ubiquinol-cytochrome c reductase iron-sulfur subunit	gi|225451621|ref|XP_002276466.1|/2.30133e-147/PREDICTED: hypothetical protein [Vitis vinifera]	0.36	1	1.35
GSVIVT00026277001	EC:1.14.13.21,EC:1.14.14.1	flavonoid 3'-monooxygenase,cytochrome P450, family 2, subfamily D	gi|225453801|ref|XP_002276094.1|/0/PREDICTED: hypothetical protein [Vitis vinifera]	0.47	1	1.14
GSVIVT00014029001	EC:2.4.1.12	cellulose synthase A	gi|225454783|ref|XP_002274896.1|/0/PREDICTED: hypothetical protein [Vitis vinifera]	7.36e-05	0.03	4.95
GSVIVT00036430001	EC:2.4.1.119	dolichyl-diphosphooligosaccharide--protein glycosyltransferase	gi|225428556|ref|XP_002284627.1|/0/PREDICTED: hypothetical protein [Vitis vinifera]	0.36	1	1.35
GSVIVT00018944001	EC:2.3.3.1	citrate synthase	gi|225446893|ref|XP_002284064.1|/0/PREDICTED: similar to Citrate synthase, glyoxysomal [Vitis vinifera]	0.39	1	1.29
GSVIVT00031642001	EC:5.1.3.6	UDP-D-glucuronate 4-epimerase	gi|225433491|ref|XP_002265088.1|/0/PREDICTED: hypothetical protein [Vitis vinifera]	0.13	1	2.06
GSVIVT00029850001	EC:5.1.3.2	UDP-glucose 4-epimerase	gi|225444161|ref|XP_002270765.1|/0/PREDICTED: hypothetical protein [Vitis vinifera]	0.29	1	1.52
GSVIVT00007984001	EC:2.3.1.30	serine O-acetyltransferase	gi|225467530|ref|XP_002270544.1|/1.30375e-150/PREDICTED: hypothetical protein [Vitis vinifera]	8.71e-05	0.03	4.91
GSVIVT00028192001	EC:2.5.1.6	S-adenosylmethionine synthetase	gi|225437708|ref|XP_002280106.1|/0/PREDICTED: hypothetical protein [Vitis vinifera]	0.46	1	1.15
GSVIVT00017649001	EC:1.14.-.-	ferulate-5-hydroxylase	gi|225455888|ref|XP_002275493.1|/0/PREDICTED: hypothetical protein [Vitis vinifera]	0.05	1	2.64
GSVIVT00015468001	EC:1.14.11.12,EC:1.14.11.19	gibberellin 20-oxidase,leucoanthocyanidin dioxygenase	gi|225459697|ref|XP_002284681.1|/0/PREDICTED: hypothetical protein [Vitis vinifera]	0.1	1	2.2
GSVIVT00032695001	EC:1.2.1.9	glyceraldehyde-3-phosphate dehydrogenase (NADP)	gi|225430350|ref|XP_002285286.1|/0/PREDICTED: hypothetical protein [Vitis vinifera]	0.18	1	1.87
GSVIVT00016458001	EC:1.3.1.42	12-oxophytodienoic acid reductase	gi|225444756|ref|XP_002279313.1|/0/PREDICTED: hypothetical protein [Vitis vinifera]	0.5	1	1.08
GSVIVT00002065001	EC:2.7.7.7	DNA polymerase epsilon subunit 4	gi|225462244|ref|XP_002262881.1|/5.79486e-79/PREDICTED: hypothetical protein [Vitis vinifera]	0.12	1	2.14
GSVIVT00016681001	EC:2.4.1.119	dolichyl-diphosphooligosaccharide--protein glycosyltransferase	gi|225445126|ref|XP_002280521.1|/0/PREDICTED: hypothetical protein [Vitis vinifera]	0.3	1	1.51
GSVIVT00032163001	EC:4.99.1.1	ferrochelatase	gi|225429458|ref|XP_002277290.1|/0/PREDICTED: hypothetical protein [Vitis vinifera]	0.06	1	2.46
GSVIVT00001873001	EC:1.14.13.-	ubiquinone biosynthesis monooxygenase Coq6	gi|270255864|emb|CBI38241.1|/0/unnamed protein product [Vitis vinifera]	0.33	1	1.44
GSVIVT00015544001	EC:1.1.1.1,EC:1.1.1.284	alcohol dehydrogenase,S-(hydroxymethyl)glutathione dehydrogenase	gi|225459818|ref|XP_002285916.1|/0/PREDICTED: hypothetical protein [Vitis vinifera]	0.15	1	2
GSVIVT00036349001	EC:2.7.7.27	glucose-1-phosphate adenylyltransferase	gi|225428422|ref|XP_002283855.1|/0/PREDICTED: hypothetical protein [Vitis vinifera]	0	0.06	4.58
GSVIVT00035097001	EC:1.2.1.12	glyceraldehyde 3-phosphate dehydrogenase	gi|270240318|emb|CBI27549.1|/0/unnamed protein product [Vitis vinifera]	0.25	1	1.66
GSVIVT00009731001	EC:2.7.1.91	sphingosine kinase	gi|225470416|ref|XP_002270943.1|/0/PREDICTED: hypothetical protein, partial [Vitis vinifera]	0.17	1	1.93
GSVIVT00011026001	EC:1.1.1.1	alcohol dehydrogenase	gi|225469886|ref|XP_002270657.1|/1.47819e-165/PREDICTED: hypothetical protein [Vitis vinifera]	0.41	1	1.28
GSVIVT00005756001	EC:1.2.1.70	glutamyl-tRNA reductase	gi|225429252|ref|XP_002264428.1|/0/PREDICTED: hypothetical protein [Vitis vinifera]	0.19	1	1.85
GSVIVT00027809001	EC:2.4.1.-	alpha-1,2-mannosyltransferase	gi|225461656|ref|XP_002285438.1|/0/PREDICTED: hypothetical protein [Vitis vinifera]	0.45	1	1.19
GSVIVT00015362001	EC:3.5.1.14	aminoacylase	gi|225459515|ref|XP_002285843.1|/0/PREDICTED: hypothetical protein [Vitis vinifera]	0.31	1	1.5
GSVIVT00021053001	EC:1.1.1.22	UDPglucose 6-dehydrogenase	gi|225452968|ref|XP_002284346.1|/0/PREDICTED: hypothetical protein [Vitis vinifera]	0.19	1	1.85
GSVIVT00019854001	EC:3.2.2.1,EC:3.2.-.-	purine nucleosidase,pyrimidine-specific ribonucleoside hydrolase	gi|225432438|ref|XP_002277102.1|/0/PREDICTED: hypothetical protein [Vitis vinifera]	0.35	1	1.42
GSVIVT00020726001	EC:1.2.1.44,EC:1.3.1.77	cinnamoyl-CoA reductase,anthocyanidin reductase	gi|225452438|ref|XP_002274230.1|/0/PREDICTED: hypothetical protein [Vitis vinifera]	0.21	1	1.77
GSVIVT00019399001	EC:2.4.1.25	4-alpha-glucanotransferase	gi|225438567|ref|XP_002276109.1|/0/PREDICTED: hypothetical protein [Vitis vinifera]	0.39	1	1.32
GSVIVT00014491001	EC:3.6.3.14	V-type H+-transporting ATPase 16kDa proteolipid subunit	gi|225458083|ref|XP_002279080.1|/3.62389e-57/PREDICTED: hypothetical protein [Vitis vinifera]	0.24	1	1.68
GSVIVT00030698001	EC:1.1.1.-,EC:1.1.1.62	beta-keto reductase,estradiol 17beta-dehydrogenase	gi|225424552|ref|XP_002285316.1|/0/PREDICTED: hypothetical protein [Vitis vinifera]	0.24	1	1.68
GSVIVT00014300001	EC:1.1.1.1,EC:1.1.1.284	alcohol dehydrogenase,S-(hydroxymethyl)glutathione dehydrogenase	gi|225457783|ref|XP_002264930.1|/0/PREDICTED: alcohol dehydrogenase 3 [Vitis vinifera]	0.01	0.75	3.25
GSVIVT00033564001	EC:1.14.11.2	prolyl 4-hydroxylase	gi|225433714|ref|XP_002268409.1|/2.63113e-165/PREDICTED: hypothetical protein [Vitis vinifera]	0.39	1	1.32
GSVIVT00020537001	EC:5.1.3.1	ribulose-phosphate 3-epimerase	gi|225452134|ref|XP_002263010.1|/4.90281e-101/PREDICTED: hypothetical protein [Vitis vinifera]	0.44	1	1.22
GSVIVT00016579001	EC:3.5.4.5	cytidine deaminase	gi|225444944|ref|XP_002282373.1|/1.74374e-106/PREDICTED: hypothetical protein [Vitis vinifera]	0.49	1	1.12
GSVIVT00014912001	EC:2.3.1.170,EC:1.1.1.2	6'-deoxychalcone synthase,alcohol dehydrogenase (NADP+)	gi|270252834|emb|CBI19445.1|/2.60002e-100/unnamed protein product [Vitis vinifera]	0.49	1	1.12
GSVIVT00030019001	EC:2.7.1.4	fructokinase	gi|270240074|emb|CBI27307.1|/0/unnamed protein product [Vitis vinifera]	0.02	0.89	3.09
GSVIVT00025268001	EC:1.1.1.95	D-3-phosphoglycerate dehydrogenase	gi|225443272|ref|XP_002273552.1|/0/PREDICTED: hypothetical protein [Vitis vinifera]	0.49	1	1.12
GSVIVT00028728001	EC:1.2.1.44,EC:1.1.1.219	cinnamoyl-CoA reductase,dihydroflavonol-4-reductase	gi|270235827|emb|CBI24952.1|/4.13193e-164/unnamed protein product [Vitis vinifera]	0.02	0.95	3
GSVIVT00036366001	EC:1.14.18.1	tyrosinase	gi|225428448|ref|XP_002280474.1|/0/PREDICTED: hypothetical protein [Vitis vinifera]	0.36	1	1.38
GSVIVT00027787001	EC:1.1.1.37	malate dehydrogenase	gi|270230888|emb|CBI20215.1|/3.90048e-172/unnamed protein product [Vitis vinifera]	0.2	1	1.81
GSVIVT00036432001	EC:2.3.1.51	1-acyl-sn-glycerol-3-phosphate acyltransferase	gi|224105447|ref|XP_002313814.1|/3.75069e-160/predicted protein [Populus trichocarpa]	0.36	1	1.38
GSVIVT00036246001	EC:1.10.3.3,EC:1.7.2.1	L-ascorbate oxidase,nitrite reductase (NO-forming)	gi|225428247|ref|XP_002282214.1|/0/PREDICTED: hypothetical protein [Vitis vinifera]	0	0.16	4.09
GSVIVT00038818001	EC:3.2.1.20,EC:3.2.1.84	alpha-glucosidase,alpha 1,3-glucosidase	gi|225433575|ref|XP_002270200.1|/0/PREDICTED: hypothetical protein [Vitis vinifera]	0.23	1	1.7
GSVIVT00015539001	EC:1.10.3.3,EC:1.7.2.1	L-ascorbate oxidase,nitrite reductase (NO-forming)	gi|225459808|ref|XP_002285913.1|/0/PREDICTED: hypothetical protein [Vitis vinifera]	0.02	1	2.91
GSVIVT00015149001	EC:6.3.2.6	phosphoribosylaminoimidazole-succinocarboxamide synthase	gi|225459162|ref|XP_002285714.1|/0/PREDICTED: hypothetical protein [Vitis vinifera]	0.23	1	1.7
GSVIVT00015671001	EC:2.4.1.12	cellulose synthase A	gi|147821627|emb|CAN70317.1|/0/hypothetical protein [Vitis vinifera]	0	0.2	4
GSVIVT00037264001	EC:3.1.1.11	pectinesterase	gi|225455386|ref|XP_002278061.1|/0/PREDICTED: similar to pectin methylesterase 1 [Vitis vinifera]	0.27	1	1.58
GSVIVT00029320001	EC:2.4.1.-	alpha-1,2-mannosyltransferase	gi|225448485|ref|XP_002271550.1|/0/PREDICTED: hypothetical protein [Vitis vinifera]	0.47	1	1.14
GSVIVT00023673001	EC:3.1.1.45,EC:3.1.1.-	carboxymethylenebutenolidase,esterase / lipase	gi|270244963|emb|CBI32341.1|/2.42889e-136/unnamed protein product [Vitis vinifera]	0.47	1	1.14
GSVIVT00034769001	EC:1.3.1.26	dihydrodipicolinate reductase	gi|270235637|emb|CBI24764.1|/1.30489e-153/unnamed protein product [Vitis vinifera]	0.47	1	1.14
GSVIVT00017912001	EC:6.3.4.5	argininosuccinate synthase	gi|270226902|emb|CBI15636.1|/6.57555e-37/unnamed protein product [Vitis vinifera]	0.27	1	1.58
GSVIVT00011433001	EC:4.2.3.11,EC:4.2.3.14,EC:4.2.3.19	sabinene-hydrate synthase,pinene synthase,ent-kaurene synthase	gi|270255978|emb|CBI38369.1|/1.89758e-170/unnamed protein product [Vitis vinifera]	0	0.29	3.81
GSVIVT00008974001	EC:2.7.1.32,EC:2.7.1.82	choline kinase,ethanolamine kinase	gi|225470840|ref|XP_002265759.1|/0/PREDICTED: hypothetical protein [Vitis vinifera]	0.32	1	1.46
GSVIVT00019639001	EC:1.11.1.7	peroxidase	gi|225438962|ref|XP_002284278.1|/0/PREDICTED: hypothetical protein [Vitis vinifera]	0.32	1	1.46
GSVIVT00010603001	EC:2.7.1.4	fructokinase	gi|225455661|ref|XP_002263176.1|/1.84266e-162/PREDICTED: hypothetical protein [Vitis vinifera]	0.04	1	2.7
GSVIVT00032595001	EC:2.2.1.7	1-deoxy-D-xylulose-5-phosphate synthase	gi|270231670|emb|CBI20995.1|/0/unnamed protein product [Vitis vinifera]	0.38	1	1.32
GSVIVT00033184001	EC:3.4.16.5,EC:3.4.16.6,EC:4.1.2.11	carboxypeptidase C,carboxypeptidase D,hydroxymandelonitrile lyase	gi|225432043|ref|XP_002280255.1|/0/PREDICTED: hypothetical protein isoform 1 [Vitis vinifera]	0.18	1	1.87
GSVIVT00014587001	EC:2.1.3.3	ornithine carbamoyltransferase	gi|225458227|ref|XP_002281919.1|/1.31818e-149/PREDICTED: hypothetical protein [Vitis vinifera]	0.38	1	1.32
GSVIVT00014650001	EC:1.14.14.1	cytochrome P450, family 4, subfamily X	gi|147786937|emb|CAN60080.1|/0/hypothetical protein [Vitis vinifera]	0	0.36	3.7
GSVIVT00000624001	EC:2.5.1.6	S-adenosylmethionine synthetase	gi|225441191|ref|XP_002270032.1|/0/PREDICTED: hypothetical protein isoform 1 [Vitis vinifera]	0.05	1	2.58
GSVIVT00016010001	EC:6.3.5.5	carbamoyl-phosphate synthase large subunit	gi|225456930|ref|XP_002281358.1|/2.47031e-95/PREDICTED: hypothetical protein [Vitis vinifera]	0.01	0.46	3.58
GSVIVT00025330001	EC:2.7.8.15	UDP-N-acetylglucosamine--dolichyl-phosphate N-acetylglucosaminephosphstransferase	gi|225441353|ref|XP_002274738.1|/0/PREDICTED: hypothetical protein [Vitis vinifera]	0.46	1	1.17
GSVIVT00028240001	EC:5.1.1.17	isopenicillin-N epimerase	gi|225437781|ref|XP_002281415.1|/0/PREDICTED: hypothetical protein [Vitis vinifera]	0.22	1	1.74
GSVIVT00015572001	EC:2.4.1.83	dolichol-phosphate mannosyltransferase	gi|225459870|ref|XP_002285933.1|/7.30653e-136/PREDICTED: hypothetical protein [Vitis vinifera]	0.46	1	1.17
GSVIVT00023262001	EC:1.1.1.100,EC:1.1.1.69	3-oxoacyl-[acyl-carrier protein] reductase,gluconate 5-dehydrogenase	gi|225440105|ref|XP_002282766.1|/1.13962e-152/PREDICTED: hypothetical protein [Vitis vinifera]	0.22	1	1.74
GSVIVT00025477001	EC:2.7.7.10,EC:2.7.7.12	galactose-1-phosphate uridylyltransferase,UDPglucose--hexose-1-phosphate uridylyltransferase	gi|270242999|emb|CBI29939.1|/2.06039e-175/unnamed protein product [Vitis vinifera]	0.22	1	1.74
GSVIVT00017674001	EC:6.3.5.5	carbamoyl-phosphate synthase large subunit	gi|225455928|ref|XP_002276899.1|/9.51945e-154/PREDICTED: hypothetical protein [Vitis vinifera]	0.46	1	1.17
GSVIVT00038473001	EC:4.2.1.11	enolase	gi|225455555|ref|XP_002267091.1|/0/PREDICTED: hypothetical protein [Vitis vinifera]	0.01	0.47	3.58
GSVIVT00016421001	EC:3.1.1.17	gluconolactonase	gi|270240563|emb|CBI27792.1|/0/unnamed protein product [Vitis vinifera]	0.09	1	2.32
GSVIVT00011073001	EC:3.1.2.22	palmitoyl-protein thioesterase	gi|270238570|emb|CBI25849.1|/4.33582e-82/unnamed protein product [Vitis vinifera]	0.09	1	2.32
GSVIVT00015553001	EC:6.2.1.-,EC:6.2.1.12	OPC-8:0 CoA ligase 1,4-coumarate--CoA ligase	gi|225459832|ref|XP_002285920.1|/0/PREDICTED: hypothetical protein [Vitis vinifera]	0.27	1	1.58
GSVIVT00017586001	EC:4.2.1.11	enolase	gi|225455784|ref|XP_002274334.1|/0/PREDICTED: similar to enolase, putative [Vitis vinifera]	0.11	1	2.17
GSVIVT00037969001	EC:2.3.1.74	chalcone synthase	gi|18376655|dbj|BAB84112.1|/0/chalcone synthase [Vitis vinifera]	0.01	0.65	3.32
GSVIVT00025512001	EC:1.14.14.1,EC:1.14.13.21,EC:1.14.-.-	cytochrome P450, family 1, subfamily A, polypeptide 1,flavonoid 3'-monooxygenase,ferulate-5-hydroxylase	gi|225441680|ref|XP_002277152.1|/0/PREDICTED: hypothetical protein [Vitis vinifera]	0.11	1	2.17
GSVIVT00004764001	EC:3.2.1.26	beta-fructofuranosidase	gi|225468020|ref|XP_002272774.1|/0/PREDICTED: similar to vacuolar invertase 2, GIN2 isoform 1 [Vitis vinifera]	0.01	0.67	3.32
GSVIVT00032774001	EC:5.4.99.5	chorismate mutase	gi|225430472|ref|XP_002283293.1|/8.70236e-132/PREDICTED: hypothetical protein [Vitis vinifera]	0.34	1	1.42
GSVIVT00009346001	EC:1.14.11.13,EC:1.14.11.15,EC:1.14.11.12	gibberellin 2-oxidase,gibberellin 3-beta-dioxygenase,gibberellin 20-oxidase	gi|225470621|ref|XP_002263961.1|/0/PREDICTED: hypothetical protein [Vitis vinifera]	0.01	0.67	3.32
GSVIVT00031018001	EC:2.4.2.10,EC:4.1.1.23	orotate phosphoribosyltransferase,orotidine-5'-phosphate decarboxylase	gi|225465947|ref|XP_002272325.1|/0/PREDICTED: hypothetical protein [Vitis vinifera]	0.11	1	2.17
GSVIVT00013719001	EC:1.14.11.2	prolyl 4-hydroxylase	gi|225468574|ref|XP_002263060.1|/5.72525e-152/PREDICTED: hypothetical protein [Vitis vinifera]	0.34	1	1.42
GSVIVT00016357001	EC:3.1.1.11	pectinesterase	gi|225444577|ref|XP_002273402.1|/0/PREDICTED: hypothetical protein [Vitis vinifera]	0.34	1	1.42
GSVIVT00014579001	EC:2.7.7.27	glucose-1-phosphate adenylyltransferase	gi|225458219|ref|XP_002281223.1|/0/PREDICTED: hypothetical protein [Vitis vinifera]	0.01	0.68	3.32
GSVIVT00026410001	EC:5.1.3.6	UDP-D-glucuronate 4-epimerase	gi|225454014|ref|XP_002280967.1|/0/PREDICTED: hypothetical protein [Vitis vinifera]	0.43	1	1.22
GSVIVT00018870001	EC:1.13.11.27	4-hydroxyphenylpyruvate dioxygenase	gi|225446801|ref|XP_002283275.1|/1.27997e-78/PREDICTED: hypothetical protein [Vitis vinifera]	0.43	1	1.22
GSVIVT00002491001	EC:1.1.1.44	6-phosphogluconate dehydrogenase	gi|225426063|ref|XP_002275970.1|/4.2368e-69/PREDICTED: hypothetical protein [Vitis vinifera]	0.43	1	1.22
GSVIVT00029882001	EC:3.1.1.11	pectinesterase	gi|225466053|ref|XP_002263278.1|/1.28921e-96/PREDICTED: ripening-related protein-like [Vitis vinifera]	0.01	0.81	3.17
GSVIVT00000396001	EC:6.2.1.-	fatty-acyl-CoA synthase	gi|225426389|ref|XP_002272145.1|/0/PREDICTED: hypothetical protein [Vitis vinifera]	0.15	1	2
GSVIVT00019224001	EC:1.1.1.1,EC:1.1.1.284	alcohol dehydrogenase,S-(hydroxymethyl)glutathione dehydrogenase	gi|225438277|ref|XP_002268625.1|/0/PREDICTED: hypothetical protein [Vitis vinifera]	0.43	1	1.22
GSVIVT00021269001	EC:1.1.1.2	alcohol dehydrogenase (NADP+)	gi|225425116|ref|XP_002273213.1|/0/PREDICTED: hypothetical protein [Vitis vinifera]	0.42	1	1.22
GSVIVT00003273001	EC:1.14.11.23,EC:1.14.11.19,EC:1.14.17.4	flavonol synthase,leucoanthocyanidin dioxygenase,aminocyclopropanecarboxylate oxidase	gi|225463599|ref|XP_002271635.1|/0/PREDICTED: hypothetical protein [Vitis vinifera]	0.14	1	2
GSVIVT00030666001	EC:2.3.1.170,EC:1.1.1.2	6'-deoxychalcone synthase,alcohol dehydrogenase (NADP+)	gi|270239534|emb|CBI26767.1|/0/unnamed protein product [Vitis vinifera]	0.42	1	1.22
GSVIVT00015262001	EC:5.4.2.1	phosphoglycerate mutase	gi|270252522|emb|CBI19133.1|/1.12519e-99/unnamed protein product [Vitis vinifera]	0.01	0.84	3.17
GSVIVT00030413001	EC:3.1.3.4	phosphatidate phosphatase	gi|225424095|ref|XP_002282854.1|/2.10747e-169/PREDICTED: hypothetical protein [Vitis vinifera]	0.14	1	2
GSVIVT00014356001	EC:1.1.1.255,EC:1.1.1.195,EC:1.1.1.2	mannitol dehydrogenase,cinnamyl-alcohol dehydrogenase,alcohol dehydrogenase (NADP+)	gi|225457871|ref|XP_002269356.1|/0/PREDICTED: hypothetical protein [Vitis vinifera]	0.2	1	1.81
GSVIVT00002940001	EC:1.2.1.44,EC:1.3.1.77	cinnamoyl-CoA reductase,anthocyanidin reductase	gi|225457658|ref|XP_002275562.1|/7.72437e-123/PREDICTED: similar to cinnamoyl-CoA reductase family [Vitis vinifera]	0.02	0.95	3
GSVIVT00023967001	EC:1.11.1.7	peroxidase	gi|225434381|ref|XP_002269918.1|/4.69495e-169/PREDICTED: hypothetical protein [Vitis vinifera]	0.02	0.95	3
GSVIVT00036172001	EC:2.1.1.143,EC:2.1.1.41	24-methylenesterol C-methyltransferase,sterol 24-C-methyltransferase	gi|225428111|ref|XP_002280693.1|/0/PREDICTED: hypothetical protein [Vitis vinifera]	0.2	1	1.81
GSVIVT00004121001	EC:1.1.1.44	6-phosphogluconate dehydrogenase	gi|224099285|ref|XP_002311423.1|/4.90123e-28/predicted protein [Populus trichocarpa]	0.2	1	1.81
GSVIVT00034715001	EC:2.4.1.195,EC:2.4.1.210,EC:2.4.1.-	N-hydroxythioamide S-beta-glucosyltransferase,limonoid glucosyltransferase,anthocyanin 5-O-glucosyltransferase	gi|225434175|ref|XP_002275333.1|/8.98957e-170/PREDICTED: hypothetical protein [Vitis vinifera]	0.27	1	1.58
GSVIVT00025888001	EC:4.2.1.51	prephenate dehydratase	gi|270241589|emb|CBI28809.1|/0/unnamed protein product [Vitis vinifera]	0.27	1	1.58
GSVIVT00001436001	EC:1.14.11.2	prolyl 4-hydroxylase	gi|225428938|ref|XP_002262952.1|/1.57069e-154/PREDICTED: hypothetical protein [Vitis vinifera]	0.27	1	1.58
GSVIVT00014682001	EC:2.3.1.51	1-acyl-sn-glycerol-3-phosphate acyltransferase	gi|270253030|emb|CBI19641.1|/0/unnamed protein product [Vitis vinifera]	0.27	1	1.58
GSVIVT00023692001	EC 2.5.1.27	adenylate isopentenyltransferase	gi|225436968|ref|XP_002271962.1|/1.35709e-179/PREDICTED: hypothetical protein [Vitis vinifera]	0.04	1	2.81
GSVIVT00021207001	EC:1.1.1.44	6-phosphogluconate dehydrogenase	gi|225425051|ref|XP_002271021.1|/1.87234e-152/PREDICTED: hypothetical protein isoform 2 [Vitis vinifera]	0.06	1	2.58
GSVIVT00006511001	EC:2.7.1.40	pyruvate kinase	gi|270233926|emb|CBI22533.1|/0/unnamed protein product [Vitis vinifera]	0.06	1	2.58
GSVIVT00015844001	EC:1.14.11.23,EC:1.14.11.19,EC:1.14.17.4	flavonol synthase,leucoanthocyanidin dioxygenase,aminocyclopropanecarboxylate oxidase	gi|225427346|ref|XP_002279404.1|/0/PREDICTED: hypothetical protein [Vitis vinifera]	0.06	1	2.58
GSVIVT00033995001	EC:3.1.1.11	pectinesterase	gi|225441977|ref|XP_002265171.1|/0/PREDICTED: hypothetical protein [Vitis vinifera]	0.06	1	2.58
GSVIVT00000809001	EC:3.1.4.3	phospholipase C	gi|270255679|emb|CBI38061.1|/0/unnamed protein product [Vitis vinifera]	0.39	1	1.32
GSVIVT00023982001	EC:1.1.1.86	ketol-acid reductoisomerase	gi|270227124|emb|CBI15857.1|/1.39045e-103/unnamed protein product [Vitis vinifera]	0.39	1	1.32
GSVIVT00036860001	EC:3.2.1.23	beta-galactosidase	gi|225431249|ref|XP_002274449.1|/0/PREDICTED: hypothetical protein [Vitis vinifera]	0.39	1	1.32
GSVIVT00024675001	EC:1.13.11.12	lipoxygenase	gi|270227706|emb|CBI16439.1|/2.07537e-179/unnamed protein product [Vitis vinifera]	0.06	1	2.58
GSVIVT00017585001	EC:4.2.1.11	enolase	gi|270226649|emb|CBI15383.1|/1.36745e-66/unnamed protein product [Vitis vinifera]	0.39	1	1.32
GSVIVT00028972001	EC:3.5.4.6	AMP deaminase	gi|270260196|emb|CBI32030.1|/0/unnamed protein product [Vitis vinifera]	0.06	1	2.58
GSVIVT00023818001	EC:2.7.1.40	pyruvate kinase	gi|225437180|ref|XP_002280899.1|/0/PREDICTED: hypothetical protein [Vitis vinifera]	0.39	1	1.32
GSVIVT00019973001	EC:1.4.3.21	primary-amine oxidase	gi|225432636|ref|XP_002278244.1|/0/PREDICTED: hypothetical protein [Vitis vinifera]	0.06	1	2.58
GSVIVT00023763001	EC:2.1.1.10	homocysteine S-methyltransferase	gi|225437094|ref|XP_002279866.1|/0/PREDICTED: hypothetical protein isoform 1 [Vitis vinifera]	0.09	1	2.32
GSVIVT00038475001	EC:2.5.1.6	S-adenosylmethionine synthetase	gi|225455559|ref|XP_002267474.1|/1.29241e-65/PREDICTED: hypothetical protein [Vitis vinifera]	0.09	1	2.32
GSVIVT00037315001	EC:1.14.-.-	lycopene beta cyclase	gi|225464892|ref|XP_002273862.1|/0/PREDICTED: hypothetical protein [Vitis vinifera]	0.09	1	2.32
GSVIVT00032577001	EC:3.6.3.14	F-type H+-transporting ATPase subunit beta	gi|147864004|emb|CAN80952.1|/1.76156e-102/hypothetical protein [Vitis vinifera]	0.09	1	2.32
GSVIVT00026023001	EC:4.2.1.3	aconitate hydratase 1	gi|225447278|ref|XP_002279260.1|/0/PREDICTED: hypothetical protein [Vitis vinifera]	0.09	1	2.32
GSVIVT00025890001	EC:1.10.3.3,EC:1.7.2.1	L-ascorbate oxidase,nitrite reductase (NO-forming)	gi|225447041|ref|XP_002269614.1|/0/PREDICTED: hypothetical protein [Vitis vinifera]	0.08	1	2.32
GSVIVT00025373001	EC:1.3.1.9	enoyl-[acyl-carrier protein] reductase I	gi|270243087|emb|CBI30027.1|/0/unnamed protein product [Vitis vinifera]	0.14	1	2
GSVIVT00015738001	EC:1.2.1.44,EC:1.3.1.77	cinnamoyl-CoA reductase,anthocyanidin reductase	gi|225427173|ref|XP_002278778.1|/1.9684e-169/PREDICTED: hypothetical protein [Vitis vinifera]	0.14	1	2
GSVIVT00009598001	EC:3.1.1.11	pectinesterase	gi|270260092|emb|CBI31927.1|/0/unnamed protein product [Vitis vinifera]	0.14	1	2
GSVIVT00014349001	EC:1.2.4.4	2-oxoisovalerate dehydrogenase E1 component, alpha subunit	gi|225457857|ref|XP_002268860.1|/0/PREDICTED: hypothetical protein [Vitis vinifera]	0.14	1	2
GSVIVT00030122001	EC:2.7.7.15	choline-phosphate cytidylyltransferase	gi|270239980|emb|CBI27213.1|/2.21936e-113/unnamed protein product [Vitis vinifera]	0.14	1	2
GSVIVT00022480001	EC:1.6.5.3	NADH dehydrogenase I subunit 5	gi|147828501|emb|CAN77580.1|/0/hypothetical protein [Vitis vinifera]	0.14	1	2
GSVIVT00027257001	EC:2.7.7.41	phosphatidate cytidylyltransferase	gi|270239464|emb|CBI26698.1|/0/unnamed protein product [Vitis vinifera]	0.14	1	2
GSVIVT00022688001	EC:3.1.1.11	pectinesterase	gi|225450737|ref|XP_002279144.1|/0/PREDICTED: hypothetical protein [Vitis vinifera]	0.14	1	2
GSVIVT00031458001	EC:2.2.1.7	1-deoxy-D-xylulose-5-phosphate synthase	gi|225446170|ref|XP_002271585.1|/0/PREDICTED: hypothetical protein [Vitis vinifera]	0.14	1	2
GSVIVT00013561001	EC:2.4.1.210,EC:2.4.1.91	limonoid glucosyltransferase,flavonol 3-O-glucosyltransferase	gi|225468662|ref|XP_002268162.1|/0/PREDICTED: hypothetical protein [Vitis vinifera]	0.14	1	2
GSVIVT00030663001	EC:2.3.1.170,EC:1.1.1.2	6'-deoxychalcone synthase,alcohol dehydrogenase (NADP+)	gi|225424502|ref|XP_002285211.1|/1.31698e-179/PREDICTED: hypothetical protein [Vitis vinifera]	0.14	1	2
GSVIVT00012833001	EC:4.2.3.11,EC:4.2.3.14,EC:4.2.3.19,EC:5.5.1.13	sabinene-hydrate synthase,pinene synthase,ent-kaurene synthase,ent-copalyl diphosphate synthase	gi|225469115|ref|XP_002269781.1|/0/PREDICTED: hypothetical protein [Vitis vinifera]	0.14	1	2
GSVIVT00015159001	EC:1.11.1.7	peroxidase	gi|225459180|ref|XP_002285723.1|/3.5218e-169/PREDICTED: hypothetical protein [Vitis vinifera]	0.14	1	2
GSVIVT00011753001	EC:1.1.1.41	isocitrate dehydrogenase (NAD+)	gi|225469618|ref|XP_002263804.1|/0/PREDICTED: hypothetical protein [Vitis vinifera]	0.14	1	2
GSVIVT00013928001	EC:4.3.1.24	phenylalanine ammonia-lyase	gi|225454653|ref|XP_002268181.1|/0/PREDICTED: hypothetical protein [Vitis vinifera]	0.14	1	2
GSVIVT00002610001	EC:2.7.1.40	pyruvate kinase	gi|225463801|ref|XP_002270400.1|/0/PREDICTED: hypothetical protein [Vitis vinifera]	0.26	1	1.58
GSVIVT00032592001	EC:1.14.11.15,EC:1.14.11.23,EC:1.14.11.12,EC:1.14.11.9	gibberellin 3-beta-dioxygenase,flavonol synthase,gibberellin 20-oxidase,naringenin 3-dioxygenase	gi|225430186|ref|XP_002282411.1|/0/PREDICTED: hypothetical protein [Vitis vinifera]	0.26	1	1.58
GSVIVT00034178001	EC:6.3.5.5	carbamoyl-phosphate synthase large subunit	gi|270253557|emb|CBI35955.1|/0/unnamed protein product [Vitis vinifera]	0.26	1	1.58
GSVIVT00035667001	EC:1.9.3.1	cytochrome c oxidase subunit II	gi|224365679|ref|YP_002608406.1|/6.97169e-107/cox2 [Vitis vinifera]	0.26	1	1.58
GSVIVT00012039001	EC:2.7.1.68,EC:3.1.3.48	1-phosphatidylinositol-4-phosphate 5-kinase,protein-tyrosine phosphatase	gi|225466577|ref|XP_002273731.1|/6.44797e-111/PREDICTED: hypothetical protein [Vitis vinifera]	0.26	1	1.58
GSVIVT00009241001	EC:2.3.1.74	chalcone synthase	gi|225470728|ref|XP_002264989.1|/0/PREDICTED: hypothetical protein [Vitis vinifera]	0.26	1	1.58
GSVIVT00030348001	EC:3.1.1.23	acylglycerol lipase	gi|225423993|ref|XP_002282702.1|/0/PREDICTED: hypothetical protein [Vitis vinifera]	0.26	1	1.58
GSVIVT00034041001	EC:1.1.3.15	(S)-2-hydroxy-acid oxidase	gi|225442054|ref|XP_002270101.1|/0/PREDICTED: hypothetical protein [Vitis vinifera]	0.26	1	1.58
GSVIVT00003955001	EC:2.8.1.8	lipoic acid synthetase	gi|225468476|ref|XP_002266132.1|/0/PREDICTED: hypothetical protein [Vitis vinifera]	0.26	1	1.58
GSVIVT00026412001	EC:5.1.3.6	UDP-D-glucuronate 4-epimerase	gi|225454018|ref|XP_002281007.1|/0/PREDICTED: hypothetical protein isoform 1 [Vitis vinifera]	0.26	1	1.58
GSVIVT00012541001	EC:1.14.15.3,EC:1.14.14.1	cytochrome P450, family 4, subfamily A,cytochrome P450, family 4, subfamily B,cytochrome P450, family 3, subfamily A	gi|225469201|ref|XP_002262693.1|/0/PREDICTED: hypothetical protein [Vitis vinifera]	0.26	1	1.58
GSVIVT00021920001	EC:1.3.1.42	12-oxophytodienoic acid reductase	gi|225460249|ref|XP_002281430.1|/0/PREDICTED: hypothetical protein isoform 1 [Vitis vinifera]	0.26	1	1.58
GSVIVT00028281001	EC:1.14.11.13,EC:1.14.11.23	gibberellin 2-oxidase,flavonol synthase	gi|225443855|ref|XP_002269217.1|/0/PREDICTED: hypothetical protein [Vitis vinifera]	0.26	1	1.58
GSVIVT00033361001	EC:2.5.1.47	cysteine synthase A	gi|225461900|ref|XP_002266459.1|/0/PREDICTED: hypothetical protein [Vitis vinifera]	0.26	1	1.58
GSVIVT00002556001	EC:1.14.13.-	beta-carotene hydroxylase	gi|225426172|ref|XP_002279004.1|/5.00739e-146/PREDICTED: hypothetical protein [Vitis vinifera]	0.26	1	1.58
GSVIVT00034843001	EC:3.1.1.11	pectinesterase	gi|225431523|ref|XP_002281640.1|/0/PREDICTED: hypothetical protein [Vitis vinifera]	0.26	1	1.58
GSVIVT00030668001	EC:2.3.1.170,EC:1.1.1.2	6'-deoxychalcone synthase,alcohol dehydrogenase (NADP+)	gi|225424508|ref|XP_002285227.1|/2.58627e-180/PREDICTED: hypothetical protein [Vitis vinifera]	0.26	1	1.58
GSVIVT00024664001	EC:1.13.11.12	lipoxygenase	gi|270227697|emb|CBI16430.1|/1.794e-180/unnamed protein product [Vitis vinifera]	0.26	1	1.58
GSVIVT00038153001	EC:1.2.1.44,EC:1.3.1.77	cinnamoyl-CoA reductase,anthocyanidin reductase	gi|225451943|ref|XP_002283020.1|/0/PREDICTED: hypothetical protein [Vitis vinifera]	0.26	1	1.58
GSVIVT00006926001	EC:2.3.1.-	UDP-3-O-[3-hydroxymyristoyl] glucosamine N-acyltransferase	gi|270234561|emb|CBI23163.1|/4.02199e-127/unnamed protein product [Vitis vinifera]	0.26	1	1.58
GSVIVT00024196001	EC:2.4.1.91,EC:2.4.1.111,EC:2.4.1.159	flavonol 3-O-glucosyltransferase,coniferyl-alcohol glucosyltransferase,flavonol-3-O-glucoside L-rhamnosyltransferase	gi|225434740|ref|XP_002281513.1|/0/PREDICTED: hypothetical protein [Vitis vinifera]	0.26	1	1.58
GSVIVT00000921001	EC:1.2.1.44,EC:1.1.1.219	cinnamoyl-CoA reductase,dihydroflavonol-4-reductase	gi|225455496|ref|XP_002263014.1|/0/PREDICTED: hypothetical protein [Vitis vinifera]	0.26	1	1.58
GSVIVT00003739001	EC:1.14.13.90,EC:1.14.13.1	zeaxanthin epoxidase,salicylate hydroxylase	gi|270260341|emb|CBI32174.1|/0/unnamed protein product [Vitis vinifera]	0.26	1	1.58
GSVIVT00011194001	EC:1.10.3.3	L-ascorbate oxidase	gi|225466805|ref|XP_002272946.1|/0/PREDICTED: hypothetical protein [Vitis vinifera]	0.26	1	1.58
GSVIVT00019976001	EC:1.4.3.21	primary-amine oxidase	gi|270239002|emb|CBI26238.1|/0/unnamed protein product [Vitis vinifera]	0.26	1	1.58
GSVIVT00032590001	EC:1.14.11.13,EC:1.14.11.12,EC:1.14.11.23	gibberellin 2-oxidase,gibberellin 20-oxidase,flavonol synthase	gi|225430182|ref|XP_002284931.1|/8.95566e-140/PREDICTED: hypothetical protein [Vitis vinifera]	0.26	1	1.58
GSVIVT00020858001	EC:2.7.7.22,EC:2.7.7.13	mannose-1-phosphate guanylyltransferase	gi|270251649|emb|CBI35022.1|/0/unnamed protein product [Vitis vinifera]	0.26	1	1.58
GSVIVT00020973001	EC:1.1.1.37	malate dehydrogenase	gi|270232906|emb|CBI22223.1|/1.23856e-14/unnamed protein product [Vitis vinifera]	0.18	1	1.58
GSVIVT00006367001	EC:1.7.2.1,EC:1.10.3.3	nitrite reductase (NO-forming),L-ascorbate oxidase	gi|225462757|ref|XP_002272088.1|/0/PREDICTED: hypothetical protein [Vitis vinifera]	0.18	1	1.58
GSVIVT00000085001	EC:1.1.1.288,EC:1.1.1.47,EC:1.1.1.53	xanthoxin dehydrogenase,glucose 1-dehydrogenase,3alpha(or 20beta)-hydroxysteroid dehydrogenase	gi|225456656|ref|XP_002267041.1|/5.77234e-145/PREDICTED: hypothetical protein [Vitis vinifera]	0.18	1	1.58
GSVIVT00032382001	EC:1.14.13.93	(+)-abscisic acid 8'-hydroxylase	gi|225429866|ref|XP_002280969.1|/0/PREDICTED: hypothetical protein [Vitis vinifera]	0.18	1	1.58
GSVIVT00012414001	EC:3.2.1.23	beta-galactosidase	gi|270229687|emb|CBI18606.1|/4.40386e-84/unnamed protein product [Vitis vinifera]	0.18	1	1.58
GSVIVT00035588001	EC:1.6.5.3	NADH dehydrogenase I subunit 2,NADH dehydrogenase I subunit N	gi|224365622|ref|YP_002608350.1|/1.62063e-134/NADH dehydrogenase subunit 2 [Vitis vinifera]	0.18	1	1.58
GSVIVT00026282001	EC:1.14.13.21,EC:1.14.14.1	flavonoid 3'-monooxygenase,cytochrome P450, family 2, subfamily D	gi|147846593|emb|CAN81641.1|/0/hypothetical protein [Vitis vinifera]	0.18	1	1.58
GSVIVT00002865001	EC:1.14.-.-,EC:1.14.13.-	brassinosteroid-6-oxidase,steroid 22-alpha-hydroxylase,steroid 3-oxidase	gi|225457521|ref|XP_002271954.1|/0/PREDICTED: hypothetical protein [Vitis vinifera]	0.18	1	1.58
GSVIVT00035359001	EC:3.1.1.11	pectinesterase	gi|270242687|emb|CBI29628.1|/1.03446e-175/unnamed protein product [Vitis vinifera]	0.18	1	1.58
GSVIVT00030665001	EC:2.3.1.170,EC:1.1.1.2,EC:1.1.1.21	6'-deoxychalcone synthase,alcohol dehydrogenase (NADP+),aldehyde reductase	gi|225424504|ref|XP_002285219.1|/1.45327e-175/PREDICTED: hypothetical protein [Vitis vinifera]	0.18	1	1.58
GSVIVT00006987001	EC:1.1.1.146	11beta-hydroxysteroid dehydrogenase	gi|225425208|ref|XP_002266761.1|/5.88485e-167/PREDICTED: hypothetical protein isoform 1 [Vitis vinifera]	0.18	1	1.58
GSVIVT00017469001	EC:4.3.3.2,EC:3.1.1.17	strictosidine synthase,gluconolactonase	gi|225436102|ref|XP_002278088.1|/0/PREDICTED: hypothetical protein isoform 1 [Vitis vinifera]	0.18	1	1.58
GSVIVT00017017001	EC:1.14.13.11,EC:1.14.13.-	trans-cinnamate-4-hydroxylase,p-coumarate 3-hydroxylase	gi|225445666|ref|XP_002266142.1|/0/PREDICTED: hypothetical protein [Vitis vinifera]	0.18	1	1.58
GSVIVT00000079001	EC:1.1.1.288,EC:1.1.1.140,EC:1.1.1.47	xanthoxin dehydrogenase,sorbitol-6-phosphate 2-dehydrogenase,glucose 1-dehydrogenase	gi|225456651|ref|XP_002271173.1|/3.74152e-144/PREDICTED: hypothetical protein [Vitis vinifera]	0.18	1	1.58
GSVIVT00029306001	EC:5.3.1.24	phosphoribosylanthranilate isomerase	gi|225448455|ref|XP_002272140.1|/4.14635e-135/PREDICTED: hypothetical protein [Vitis vinifera]	0.18	1	1.58
Ascorbate and aldarate metabolism
GSVIVT00030060001	EC:1.1.1.22	UDPglucose 6-dehydrogenase	gi|225423505|ref|XP_002269733.1|/0/PREDICTED: hypothetical protein isoform 2 [Vitis vinifera]	0.17	1	1.93
GSVIVT00021053001	EC:1.1.1.22	UDPglucose 6-dehydrogenase	gi|225452968|ref|XP_002284346.1|/0/PREDICTED: hypothetical protein [Vitis vinifera]	0.19	1	1.85
GSVIVT00036246001	EC:1.10.3.3,EC:1.7.2.1	L-ascorbate oxidase,nitrite reductase (NO-forming)	gi|225428247|ref|XP_002282214.1|/0/PREDICTED: hypothetical protein [Vitis vinifera]	0	0.16	4.09
GSVIVT00015539001	EC:1.10.3.3,EC:1.7.2.1	L-ascorbate oxidase,nitrite reductase (NO-forming)	gi|225459808|ref|XP_002285913.1|/0/PREDICTED: hypothetical protein [Vitis vinifera]	0.02	1	2.91
GSVIVT00025890001	EC:1.10.3.3,EC:1.7.2.1	L-ascorbate oxidase,nitrite reductase (NO-forming)	gi|225447041|ref|XP_002269614.1|/0/PREDICTED: hypothetical protein [Vitis vinifera]	0.08	1	2.32
GSVIVT00011194001	EC:1.10.3.3	L-ascorbate oxidase	gi|225466805|ref|XP_002272946.1|/0/PREDICTED: hypothetical protein [Vitis vinifera]	0.26	1	1.58
GSVIVT00006367001	EC:1.7.2.1,EC:1.10.3.3	nitrite reductase (NO-forming),L-ascorbate oxidase	gi|225462757|ref|XP_002272088.1|/0/PREDICTED: hypothetical protein [Vitis vinifera]	0.18	1	1.58
Flavone and flavonol biosynthesis
GSVIVT00014730001	EC:1.14.13.-,EC:1.14.13.21	p-coumarate 3-hydroxylase,flavonoid 3'-monooxygenase	gi|225458458|ref|XP_002282111.1|/2.12317e-111/PREDICTED: hypothetical protein [Vitis vinifera]	1.65e-06	0	6.13
GSVIVT00036840001	EC:1.14.-.-,EC:1.14.13.21	ferulate-5-hydroxylase,flavonoid 3'-monooxygenase	gi|225431217|ref|XP_002272644.1|/0/PREDICTED: hypothetical protein [Vitis vinifera]	0.52	1	1.04
GSVIVT00031799001	EC:2.1.1.76	flavonol 3-O-methyltransferase	gi|270229255|emb|CBI18183.1|/2.3185e-137/unnamed protein product [Vitis vinifera]	0.04	1	2.68
GSVIVT00026277001	EC:1.14.13.21,EC:1.14.14.1	flavonoid 3'-monooxygenase,cytochrome P450, family 2, subfamily D	gi|225453801|ref|XP_002276094.1|/0/PREDICTED: hypothetical protein [Vitis vinifera]	0.47	1	1.14
GSVIVT00000576001	EC:2.1.1.76	flavonol 3-O-methyltransferase	gi|225441106|ref|XP_002264566.1|/0/PREDICTED: hypothetical protein [Vitis vinifera]	0.22	1	1.74
GSVIVT00025512001	EC:1.14.14.1,EC:1.14.13.21,EC:1.14.-.-	cytochrome P450, family 1, subfamily A, polypeptide 1,flavonoid 3'-monooxygenase,ferulate-5-hydroxylase	gi|225441680|ref|XP_002277152.1|/0/PREDICTED: hypothetical protein [Vitis vinifera]	0.11	1	2.17
GSVIVT00000479001	EC:2.1.1.76	flavonol 3-O-methyltransferase	gi|225426518|ref|XP_002271830.1|/0/PREDICTED: hypothetical protein [Vitis vinifera]	0.03	1	2.81
GSVIVT00024196001	EC:2.4.1.91,EC:2.4.1.111,EC:2.4.1.159	flavonol 3-O-glucosyltransferase,coniferyl-alcohol glucosyltransferase,flavonol-3-O-glucoside L-rhamnosyltransferase	gi|225434740|ref|XP_002281513.1|/0/PREDICTED: hypothetical protein [Vitis vinifera]	0.26	1	1.58
GSVIVT00026282001	EC:1.14.13.21,EC:1.14.14.1	flavonoid 3'-monooxygenase,cytochrome P450, family 2, subfamily D	gi|147846593|emb|CAN81641.1|/0/hypothetical protein [Vitis vinifera]	0.18	1	1.58
Pyrimidine metabolism
GSVIVT00011236001	EC:3.5.2.2	dihydropyrimidinase	gi|270235137|emb|CBI24267.1|/1.10146e-112/unnamed protein product [Vitis vinifera]	0.07	1	2.47
GSVIVT00019061001	EC:2.7.4.6	nucleoside-diphosphate kinase	gi|225453348|ref|XP_002271321.1|/5.96581e-73/PREDICTED: hypothetical protein isoform 1 [Vitis vinifera]	0.22	1	1.74
GSVIVT00017241001	EC:3.5.2.2	dihydropyrimidinase	gi|270235137|emb|CBI24267.1|/1.82234e-157/unnamed protein product [Vitis vinifera]	0.15	1	2
GSVIVT00031273001	EC:3.5.1.6	beta-ureidopropionase	gi|225465781|ref|XP_002268313.1|/0/PREDICTED: hypothetical protein [Vitis vinifera]	0.2	1	1.81
GSVIVT00002065001	EC:2.7.7.7	DNA polymerase epsilon subunit 4	gi|225462244|ref|XP_002262881.1|/5.79486e-79/PREDICTED: hypothetical protein [Vitis vinifera]	0.12	1	2.14
GSVIVT00016579001	EC:3.5.4.5	cytidine deaminase	gi|225444944|ref|XP_002282373.1|/1.74374e-106/PREDICTED: hypothetical protein [Vitis vinifera]	0.49	1	1.12
GSVIVT00016010001	EC:6.3.5.5	carbamoyl-phosphate synthase large subunit	gi|225456930|ref|XP_002281358.1|/2.47031e-95/PREDICTED: hypothetical protein [Vitis vinifera]	0.01	0.46	3.58
GSVIVT00017674001	EC:6.3.5.5	carbamoyl-phosphate synthase large subunit	gi|225455928|ref|XP_002276899.1|/9.51945e-154/PREDICTED: hypothetical protein [Vitis vinifera]	0.46	1	1.17
GSVIVT00031018001	EC:2.4.2.10,EC:4.1.1.23	orotate phosphoribosyltransferase,orotidine-5'-phosphate decarboxylase	gi|225465947|ref|XP_002272325.1|/0/PREDICTED: hypothetical protein [Vitis vinifera]	0.11	1	2.17
GSVIVT00034178001	EC:6.3.5.5	carbamoyl-phosphate synthase large subunit	gi|270253557|emb|CBI35955.1|/0/unnamed protein product [Vitis vinifera]	0.26	1	1.58
Steroid biosynthesis
GSVIVT00028748001	EC:2.1.1.41	sterol 24-C-methyltransferase	gi|270235809|emb|CBI24934.1|/0/unnamed protein product [Vitis vinifera]	0.44	1	1.18
GSVIVT00036172001	EC:2.1.1.143,EC:2.1.1.41	24-methylenesterol C-methyltransferase,sterol 24-C-methyltransferase	gi|225428111|ref|XP_002280693.1|/0/PREDICTED: hypothetical protein [Vitis vinifera]	0.2	1	1.81
Oxidative phosphorylation
GSVIVT00032330001	EC:3.6.3.6	H+-transporting ATPase	gi|225429772|ref|XP_002282619.1|/0/PREDICTED: hypothetical protein [Vitis vinifera]	0.43	1	1.21
GSVIVT00020872001	EC:3.6.3.6	H+-transporting ATPase	gi|225452678|ref|XP_002282263.1|/0/PREDICTED: hypothetical protein [Vitis vinifera]	0.38	1	1.32
GSVIVT00037959001	EC:1.10.2.2	ubiquinol-cytochrome c reductase iron-sulfur subunit	gi|225451621|ref|XP_002276466.1|/2.30133e-147/PREDICTED: hypothetical protein [Vitis vinifera]	0.36	1	1.35
GSVIVT00014491001	EC:3.6.3.14	V-type H+-transporting ATPase 16kDa proteolipid subunit	gi|225458083|ref|XP_002279080.1|/3.62389e-57/PREDICTED: hypothetical protein [Vitis vinifera]	0.24	1	1.68
GSVIVT00009744001	EC:1.6.99.3	NADH dehydrogenase	gi|225470444|ref|XP_002274690.1|/0/PREDICTED: hypothetical protein [Vitis vinifera]	0.15	1	2
GSVIVT00017496001	EC:1.6.99.3	NADH dehydrogenase	gi|225436124|ref|XP_002278901.1|/0/PREDICTED: hypothetical protein [Vitis vinifera]	0.09	1	2.32
GSVIVT00032577001	EC:3.6.3.14	F-type H+-transporting ATPase subunit beta	gi|147864004|emb|CAN80952.1|/1.76156e-102/hypothetical protein [Vitis vinifera]	0.09	1	2.32
GSVIVT00022480001	EC:1.6.5.3	NADH dehydrogenase I subunit 5	gi|147828501|emb|CAN77580.1|/0/hypothetical protein [Vitis vinifera]	0.14	1	2
GSVIVT00031334001	EC:3.6.3.6	H+-transporting ATPase	gi|225446002|ref|XP_002267501.1|/0/PREDICTED: hypothetical protein [Vitis vinifera]	0.26	1	1.58
GSVIVT00035667001	EC:1.9.3.1	cytochrome c oxidase subunit II	gi|224365679|ref|YP_002608406.1|/6.97169e-107/cox2 [Vitis vinifera]	0.26	1	1.58
GSVIVT00035588001	EC:1.6.5.3	NADH dehydrogenase I subunit 2,NADH dehydrogenase I subunit N	gi|224365622|ref|YP_002608350.1|/1.62063e-134/NADH dehydrogenase subunit 2 [Vitis vinifera]	0.18	1	1.58
GSVIVT00003288001	EC:3.6.1.1	inorganic pyrophosphatase	gi|225463618|ref|XP_002273207.1|/8.65893e-115/PREDICTED: hypothetical protein [Vitis vinifera]	0.18	1	1.58
Monoterpenoid biosynthesis
GSVIVT00011433001	EC:4.2.3.11,EC:4.2.3.14,EC:4.2.3.19	sabinene-hydrate synthase,pinene synthase,ent-kaurene synthase	gi|270255978|emb|CBI38369.1|/1.89758e-170/unnamed protein product [Vitis vinifera]	0	0.29	3.81
GSVIVT00012833001	EC:4.2.3.11,EC:4.2.3.14,EC:4.2.3.19,EC:5.5.1.13	sabinene-hydrate synthase,pinene synthase,ent-kaurene synthase,ent-copalyl diphosphate synthase	gi|225469115|ref|XP_002269781.1|/0/PREDICTED: hypothetical protein [Vitis vinifera]	0.14	1	2
ABC transporters
GSVIVT00006491001	-	ATP-binding cassette, subfamily B (MDR/TAP), member 1	gi|147838710|emb|CAN76203.1|/0/hypothetical protein [Vitis vinifera]	0.1	1	2.25
GSVIVT00006159001	-	ATP-binding cassette, subfamily G (WHITE), member 2	gi|225462864|ref|XP_002270397.1|/0/PREDICTED: hypothetical protein [Vitis vinifera]	0.02	1	2.91
GSVIVT00027138001	EC:3.6.1.3	adenosinetriphosphatase	gi|270256285|emb|CBI39105.1|/0/unnamed protein product [Vitis vinifera]	0.46	1	1.17
GSVIVT00006161001	-	ATP-binding cassette, subfamily G (WHITE), member 2	gi|225462866|ref|XP_002270573.1|/0/PREDICTED: hypothetical protein [Vitis vinifera]	0.39	1	1.32
GSVIVT00022191001	-	ATP-binding cassette, subfamily G (WHITE), member 2	gi|225436522|ref|XP_002273792.1|/0/PREDICTED: hypothetical protein [Vitis vinifera]	0.14	1	2
Photosynthesis
GSVIVT00032577001	EC:3.6.3.14	F-type H+-transporting ATPase subunit beta	gi|147864004|emb|CAN80952.1|/1.76156e-102/hypothetical protein [Vitis vinifera]	0.09	1	2.32
