# Supplementary material for: Whole genome wide expression profiles of Vitis amurensis grape responding to downy mildew by using Solexa sequencing technology
Source: BMC Plant Biol. 2010 Oct 28;10:234. doi: 10.1186/1471-2229-10-234 (PMC3017854; doi:10.1186/1471-2229-10-234)
Supplement: Additional file 5 — List of "Zuoshan-1" transcripts downregulated for at least 2 fold in INF library. Two fold and more downregualted genes with pathway annotation in INF library were listed in different categories. [file 1471-2229-10-234-S5.XLSX]

## Sheet: add_ko_EC.file5
Transcripts downregulated for at least 2 fold in INF library
Gene	EC number	KEGG function description	NCBI annotation		P-Value	FDR	log2(Ratio(INF/CON)
Photosynthesis
GSVIVT00014701001		photosystem II PsbO protein	gi|225458424|ref|XP_002283699.1|/0/PREDICTED: hypothetical protein [Vitis vinifera]		0.18	1	-1.39
GSVIVT00033878001	EC:3.6.3.14	F-type H+-transporting ATPase subunit beta	gi|7708532|emb|CAB89958.1|/7.77462e-60/ATP synthase beta subunit [Paeonia mlokosewitschi]		0.18	1	-1.39
GSVIVT00030509001		photosystem I PsaB protein	gi|283794967|ref|YP_003359358.1|/2.9327e-50/PSI P700 apoprotein A2 [Olea europaea]		0.06	1	-2.05
GSVIVT00015393001		photosystem II PsbS protein	gi|225459564|ref|XP_002285857.1|/4.00146e-104/PREDICTED: hypothetical protein [Vitis vinifera]		0.29	1	-1.06
GSVIVT00013207001		photosystem I PsaB protein	gi|283794967|ref|YP_003359358.1|/8.38114e-113/PSI P700 apoprotein A2 [Olea europaea]		0.08	1	-1.9
GSVIVT00001774001	EC:3.6.3.14	F-type H+-transporting ATPase subunit delta	gi|225460496|ref|XP_002274963.1|/8.76245e-113/PREDICTED: hypothetical protein [Vitis vinifera]		0.27	1	-1.11
GSVIVT00013214001		photosystem II PsbB protein	gi|225466323|ref|XP_002273432.1|/4.00856e-96/PREDICTED: similar to photosystem II 47 kDa protein, partial [Vitis vinifera]		0.13	1	-1.59
GSVIVT00035596001		photosystem II PsbB protein	gi|13518464|ref|NP_084823.1|/1.26432e-116/photosystem II 47 kDa protein [Lotus japonicus]		0.2	1	-1.34
GSVIVT00013243001	EC:3.6.3.14	F-type H+-transporting ATPase subunit a	gi|91983980|ref|YP_567064.1|/3.75378e-127/ATP synthase CF0 A subunit [Vitis vinifera]		0.09	1	-1.82
GSVIVT00035587001	EC:3.6.3.14	F-type H+-transporting ATPase subunit b	gi|91983978|ref|YP_567062.1|/2.40035e-10/ATP synthase CF0 B subunit [Vitis vinifera]		0.13	1	-1.6
GSVIVT00012660001		cytochrome b6/f complex PetD	gi|224088400|ref|XP_002335096.1|/4.25408e-63/predicted protein [Populus trichocarpa]		0.08	1	-1.9
GSVIVT00035586001	EC:3.6.3.14	F-type H+-transporting ATPase subunit alpha	gi|225465149|ref|XP_002277424.1|/0/PREDICTED: hypothetical protein [Vitis vinifera]		0.3	1	-1.03
GSVIVT00014996001		photosystem I PsaB protein	gi|270252751|emb|CBI19362.1|/3.12976e-142/unnamed protein product [Vitis vinifera]		0.02	0.95	-2.57
GSVIVT00035616001		photosystem I PsaC protein	gi|7525086|ref|NP_051110.1|/3.31849e-44/photosystem I subunit VII [Arabidopsis thaliana]		0.06	1	-2.05
GSVIVT00003237001		photosystem I PsaB protein	gi|91983991|ref|YP_567075.1|/1.47875e-179/photosystem I P700 apoprotein A2 [Vitis vinifera]		0.04	1	-2.29
GSVIVT00018549001		photosystem II PsbP protein	gi|225449629|ref|XP_002279556.1|/4.97644e-118/PREDICTED: hypothetical protein [Vitis vinifera]		0.05	1	-2
GSVIVT00028967001		cytochrome b6/f complex PetN	gi|145408470|ref|YP_001152093.1|/3.7213e-08/ORF111 [Pinus koraiensis]		0.24	1	-1.09
GSVIVT00018551001		photosystem II PsbP protein	gi|225449633|ref|XP_002284256.1|/5.55205e-133/PREDICTED: hypothetical protein [Vitis vinifera]		0.08	1	-1.75
GSVIVT00024222001		photosystem I PsaA protein	gi|283794968|ref|YP_003359359.1|/2.05429e-118/photosystem I P700 apoprotein A1 [Olea europaea]		0.06	1	-1.95
GSVIVT00013233001		photosystem II PsbD protein	gi|11022896|gb|AAG26182.1|/1.9443e-170/photosystem II D2 protein [Illicium parviflorum]		0.15	1	-1.38
Photosynthesis - antenna proteins
GSVIVT00009737001		light harvesting chlorophyII protein complex (LHC)Lhcb2, Lhcb3 protein	gi|225470426|ref|XP_002274150.1|/8.15078e-155/PREDICTED: hypothetical protein [Vitis vinifera]		0.13	1	-1.64
GSVIVT00016405001		light harvesting chlorophyII protein complex (LHC) Lhca2 protein	gi|225444667|ref|XP_002277280.1|/3.16899e-149/PREDICTED: hypothetical protein [Vitis vinifera]		0.13	1	-1.59
GSVIVT00002813001		light harvesting chlorophyII protein complex (LHC) Lhca2 protein	gi|225425420|ref|XP_002277906.1|/1.65794e-150/PREDICTED: hypothetical protein [Vitis vinifera]		0.21	1	-1.3
GSVIVT00014813001		light harvesting chlorophyII protein complex (LHC) Lhca2, Lhca4 protein	gi|225458605|ref|XP_002284724.1|/5.68401e-132/PREDICTED: hypothetical protein [Vitis vinifera]		0.21	1	-1.28
GSVIVT00003413001		light harvesting chlorophyII protein complex (LHC)Lhcb1, Lhcb2 protein	gi|225463432|ref|XP_002275075.1|/1.39031e-154/PREDICTED: hypothetical protein [Vitis vinifera]		0.23	1	-1.12
GSVIVT00028191001		light harvesting chlorophyII protein complex (LHC)Lhcb1, Lhcb2 protein	gi|225437710|ref|XP_002273106.1|/6.19688e-155/PREDICTED: hypothetical protein [Vitis vinifera]		0.25	1	-1.06
Folate biosynthesis
GSVIVT00020402001	EC:1.12.98.1	coenzyme F420 hydrogenase beta subunit	gi|225433343|ref|XP_002285592.1|/0/PREDICTED: hypothetical protein [Vitis vinifera]		0.2	1	-1.24
GSVIVT00025328001	EC:6.3.2.17	folylpolyglutamate synthase	gi|270243125|emb|CBI30065.1|/0/unnamed protein product [Vitis vinifera]		0.21	1	-1.14
GSVIVT00006492001	EC:6.3.2.17,EC:6.3.2.12 6.3.2.17	folylpolyglutamate synthase,dihydrofolate synthase / folylpolyglutamate synthase	gi|270233942|emb|CBI22549.1|/0/unnamed protein product [Vitis vinifera]		0.03	1	-2.32
GSVIVT00030018001	EC:2.5.1.15,EC:2.7.6.3,EC:4.1.2.25	dihydropteroate synthase,2-amino-4-hydroxy-6-hydroxymethyldihydropteridine pyrophosphokinase,dihydroneopterin aldolase	gi|270240075|emb|CBI27308.1|/0/unnamed protein product [Vitis vinifera]		0.12	1	-1.58
GSVIVT00022581001	EC:1.5.1.3	dihydrofolate reductase	gi|147818270|emb|CAN64715.1|/0/hypothetical protein [Vitis vinifera]		0.11	1	-1.58
Nicotinate and nicotinamide metabolism
GSVIVT00016858001	EC:3.6.1.22	NAD+ diphosphatase	gi|225445438|ref|XP_002285069.1|/0/PREDICTED: hypothetical protein [Vitis vinifera]		0.13	1	-1.52
GSVIVT00015962001	EC:2.5.1.72	quinolinate synthase	gi|225456864|ref|XP_002276849.1|/0/PREDICTED: hypothetical protein [Vitis vinifera]		0.07	1	-1.81
GSVIVT00034762001	EC:3.2.2.1,EC:3.2.2.-	purine nucleosidase,DNA glycosylase	gi|225434233|ref|XP_002280271.1|/1.10923e-178/PREDICTED: hypothetical protein [Vitis vinifera]		0.18	1	-1.32
GSVIVT00034123001	EC:3.1.3.5	5'-nucleotidase	gi|225442198|ref|XP_002276942.1|/0/PREDICTED: hypothetical protein [Vitis vinifera]		0.12	1	-1.58
GSVIVT00016539001	EC:3.1.3.5	5'-nucleotidase	gi|225444883|ref|XP_002279415.1|/0/PREDICTED: hypothetical protein [Vitis vinifera]		0.12	1	-1.58
Fructose and mannose metabolism
GSVIVT00021434001	EC:3.1.3.11	fructose-1,6-bisphosphatase I	gi|270243513|emb|CBI30453.1|/0/unnamed protein product [Vitis vinifera]		0.12	1	-1.69
GSVIVT00003316001	EC:4.1.2.13	fructose-bisphosphate aldolase, class I	gi|225463506|ref|XP_002263794.1|/2.19103e-64/PREDICTED: hypothetical protein [Vitis vinifera]		0.14	1	-1.46
GSVIVT00024062001	EC:2.7.1.105,EC:3.1.3.46	6-phosphofructo-2-kinase,fructose-2,6-bisphosphatase	gi|225434528|ref|XP_002276394.1|/0/PREDICTED: hypothetical protein [Vitis vinifera]		0.08	1	-1.78
GSVIVT00037681001	EC:1.1.1.-	retinol dehydrogenase 12,retinol dehydrogenase 14	gi|270234083|emb|CBI22690.1|/7.95082e-166/unnamed protein product [Vitis vinifera]		0.2	1	-1.19
GSVIVT00037198001	EC:1.1.1.274,EC:1.1.1.65	2,5-diketo-D-gluconate reductase,pyridoxine 4-dehydrogenase	gi|225455264|ref|XP_002273477.1|/0/PREDICTED: hypothetical protein [Vitis vinifera]		0.04	1	-2.09
GSVIVT00003317001	EC:4.1.2.13	fructose-bisphosphate aldolase, class I	--		0.21	1	-1.14
GSVIVT00018794001	EC:1.1.1.200,EC:1.1.1.2,EC:1.1.1.21	aldose-6-phosphate reductase (NADPH2),alcohol dehydrogenase (NADP+),aldehyde reductase	gi|270232712|emb|CBI22033.1|/1.59716e-30/unnamed protein product [Vitis vinifera]		0.08	1	-1.74
GSVIVT00016020001	EC:1.1.1.-	retinol dehydrogenase 12,retinol dehydrogenase 11,retinol dehydrogenase 14	gi|225456946|ref|XP_002281557.1|/7.61688e-156/PREDICTED: hypothetical protein [Vitis vinifera]		0.12	1	-1.58
GSVIVT00033021001	EC:2.3.1.170,EC:1.1.1.2	6'-deoxychalcone synthase,alcohol dehydrogenase (NADP+)	gi|270234380|emb|CBI22984.1|/1.2638e-143/unnamed protein product [Vitis vinifera]		0.02	0.9	-2.58
GSVIVT00020939001	EC:2.7.1.11	6-phosphofructokinase	gi|225452791|ref|XP_002278018.1|/0/PREDICTED: hypothetical protein [Vitis vinifera]		0.06	1	-2
GSVIVT00033019001	EC:2.3.1.170,EC:1.1.1.2	6'-deoxychalcone synthase,alcohol dehydrogenase (NADP+)	gi|225431751|ref|XP_002270243.1|/0/PREDICTED: hypothetical protein [Vitis vinifera]		0.06	1	-2
GSVIVT00006681001	EC:1.1.1.-	retinol dehydrogenase 12	gi|225426220|ref|XP_002262981.1|/0/PREDICTED: hypothetical protein [Vitis vinifera]		0.11	1	-1.58
GSVIVT00012391001	EC:1.1.1.14	L-iditol 2-dehydrogenase	gi|225469312|ref|XP_002267662.1|/2.46447e-55/PREDICTED: similar to L-idonate dehydrogenase [Vitis vinifera]		0.11	1	-1.58
Carbon fixation in photosynthetic organisms
GSVIVT00017679001	EC:4.1.1.39	ribulose-bisphosphate carboxylase small chain	gi|225455934|ref|XP_002276967.1|/1.22693e-97/PREDICTED: hypothetical protein isoform 1 [Vitis vinifera]		0.12	1	-1.66
GSVIVT00038538001	EC:1.1.1.37	malate dehydrogenase	gi|225429074|ref|XP_002270921.1|/0/PREDICTED: hypothetical protein [Vitis vinifera]		0.07	1	-1.96
GSVIVT00009034001	EC:2.7.1.19	phosphoribulokinase	gi|225470804|ref|XP_002263724.1|/4.37488e-63/PREDICTED: hypothetical protein [Vitis vinifera]		0.22	1	-1.27
GSVIVT00019865001	EC:2.7.9.1	pyruvate,orthophosphate dikinase	gi|270238914|emb|CBI26150.1|/0/unnamed protein product [Vitis vinifera]		0.11	1	-1.72
GSVIVT00021434001	EC:3.1.3.11	fructose-1,6-bisphosphatase I	gi|270243513|emb|CBI30453.1|/0/unnamed protein product [Vitis vinifera]		0.12	1	-1.69
GSVIVT00015775001	EC:2.7.1.40	pyruvate kinase	gi|270250717|emb|CBI33895.1|/1.93543e-178/unnamed protein product [Vitis vinifera]		0.23	1	-1.24
GSVIVT00011154001	EC:4.1.1.49	phosphoenolpyruvate carboxykinase (ATP)	gi|225466836|ref|XP_002277830.1|/0/PREDICTED: hypothetical protein [Vitis vinifera]		0.08	1	-1.94
GSVIVT00026404001	EC:2.2.1.1	transketolase	gi|225454009|ref|XP_002280760.1|/0/PREDICTED: hypothetical protein [Vitis vinifera]		0.05	1	-2.07
GSVIVT00003316001	EC:4.1.2.13	fructose-bisphosphate aldolase, class I	gi|225463506|ref|XP_002263794.1|/2.19103e-64/PREDICTED: hypothetical protein [Vitis vinifera]		0.14	1	-1.46
GSVIVT00035182001	EC:5.3.1.6	ribose 5-phosphate isomerase A	gi|225444205|ref|XP_002270834.1|/1.48017e-125/PREDICTED: hypothetical protein [Vitis vinifera]		0.12	1	-1.53
GSVIVT00003317001	EC:4.1.2.13	fructose-bisphosphate aldolase, class I	--		0.21	1	-1.14
GSVIVT00013329001	EC:4.1.1.49	phosphoenolpyruvate carboxykinase (ATP)	gi|270259227|emb|CBI35761.1|/1.14568e-57/unnamed protein product [Vitis vinifera]		0.21	1	-1.14
GSVIVT00013331001	EC:4.1.1.49	phosphoenolpyruvate carboxykinase (ATP)	gi|13785467|dbj|BAB43907.1|/2.45294e-144/phosphoenolpyruvate carboxykinase [Flaveria trinervia]		0.06	1	-2
Pyruvate metabolism
GSVIVT00019672001	EC:1.8.1.4	dihydrolipoamide dehydrogenase	gi|225432110|ref|XP_002263180.1|/0/PREDICTED: hypothetical protein [Vitis vinifera]		0.29	1	-1.05
GSVIVT00038538001	EC:1.1.1.37	malate dehydrogenase	gi|225429074|ref|XP_002270921.1|/0/PREDICTED: hypothetical protein [Vitis vinifera]		0.07	1	-1.96
GSVIVT00019865001	EC:2.7.9.1	pyruvate,orthophosphate dikinase	gi|270238914|emb|CBI26150.1|/0/unnamed protein product [Vitis vinifera]		0.11	1	-1.72
GSVIVT00016694001	EC:4.4.1.5	lactoylglutathione lyase	gi|270240798|emb|CBI28027.1|/5.75897e-153/unnamed protein product [Vitis vinifera]		0.3	1	-1.02
GSVIVT00015775001	EC:2.7.1.40	pyruvate kinase	gi|270250717|emb|CBI33895.1|/1.93543e-178/unnamed protein product [Vitis vinifera]		0.23	1	-1.24
GSVIVT00011154001	EC:4.1.1.49	phosphoenolpyruvate carboxykinase (ATP)	gi|225466836|ref|XP_002277830.1|/0/PREDICTED: hypothetical protein [Vitis vinifera]		0.08	1	-1.94
GSVIVT00010300001	EC:3.1.2.6	hydroxyacylglutathione hydrolase	gi|225433992|ref|XP_002271795.1|/1.85223e-176/PREDICTED: hypothetical protein isoform 1 [Vitis vinifera]		0.22	1	-1.16
GSVIVT00013329001	EC:4.1.1.49	phosphoenolpyruvate carboxykinase (ATP)	gi|270259227|emb|CBI35761.1|/1.14568e-57/unnamed protein product [Vitis vinifera]		0.21	1	-1.14
GSVIVT00036867001	EC:1.1.2.4	D-lactate dehydrogenase (cytochrome)	gi|225431259|ref|XP_002268002.1|/0/PREDICTED: hypothetical protein [Vitis vinifera]		0.21	1	-1.17
GSVIVT00026304001	EC:1.1.1.215,EC:1.1.1.81	gluconate 2-dehydrogenase,hydroxypyruvate reductase	gi|225453831|ref|XP_002272380.1|/5.92537e-172/PREDICTED: hypothetical protein [Vitis vinifera]		0.21	1	-1.17
GSVIVT00005684001	EC:2.3.3.13	2-isopropylmalate synthase	gi|225433784|ref|XP_002268942.1|/3.04474e-114/PREDICTED: similar to putative isopropylmalate synthase [Vitis vinifera]		0.12	1	-1.58
GSVIVT00001059001	EC:1.2.1.3,EC:1.1.1.215	aldehyde dehydrogenase (NAD+),gluconate 2-dehydrogenase	gi|225426718|ref|XP_002281980.1|/1.55629e-169/PREDICTED: hypothetical protein [Vitis vinifera]		0.18	1	-1.32
GSVIVT00013331001	EC:4.1.1.49	phosphoenolpyruvate carboxykinase (ATP)	gi|13785467|dbj|BAB43907.1|/2.45294e-144/phosphoenolpyruvate carboxykinase [Flaveria trinervia]		0.06	1	-2
GSVIVT00032443001	EC:4.4.1.5	lactoylglutathione lyase	gi|270231540|emb|CBI20865.1|/8.31014e-174/unnamed protein product [Vitis vinifera]		0.12	1	-1.58
Polyketide sugar unit biosynthesis
GSVIVT00031181001	EC:5.1.3.- 5.1.3.18,EC:5.1.3.2,EC:1.1.1.271	GDP-D-mannose 3', 5'-epimerase,UDP-glucose 4-epimerase,GDP-L-fucose synthase	gi|225451338|ref|XP_002279377.1|/0/PREDICTED: hypothetical protein [Vitis vinifera]		0.06	1	-2.07
GSVIVT00022571001	EC:5.1.3.2,EC:4.2.1.46	UDP-glucose 4-epimerase,dTDP-glucose 4,6-dehydratase	gi|225450527|ref|XP_002281395.1|/0/PREDICTED: hypothetical protein [Vitis vinifera]		0.27	1	-1.1
GSVIVT00020104001	EC:5.1.3.- 5.1.3.18,EC:5.1.3.2,EC:1.1.1.271	GDP-D-mannose 3', 5'-epimerase,UDP-glucose 4-epimerase,GDP-L-fucose synthase	gi|225432858|ref|XP_002283898.1|/0/PREDICTED: hypothetical protein [Vitis vinifera]		0.1	1	-1.79
GSVIVT00005678001	EC:6.2.1.3	long-chain acyl-CoA synthetase	gi|270256347|emb|CBI39166.1|/0/unnamed protein product [Vitis vinifera]		5.2e-05	0.02	-4.49
Purine metabolism
GSVIVT00029358001	EC:2.7.7.6	DNA-directed RNA polymerase subunit beta'	gi|91983982|ref|YP_567066.1|/1.58503e-151/RNA polymerase beta'' subunit [Vitis vinifera]		0.18	1	-1.42
GSVIVT00015775001	EC:2.7.1.40	pyruvate kinase	gi|270250717|emb|CBI33895.1|/1.93543e-178/unnamed protein product [Vitis vinifera]		0.23	1	-1.24
GSVIVT00029761001	EC:2.7.7.6	DNA-directed RNA polymerase subunit beta'	gi|91983982|ref|YP_567066.1|/4.43559e-25/RNA polymerase beta'' subunit [Vitis vinifera]		0.19	1	-1.24
GSVIVT00013211001	EC:2.7.7.6	DNA-directed RNA polymerase subunit beta'	gi|147784990|emb|CAN77745.1|/1.06433e-26/hypothetical protein [Vitis vinifera]		0.08	1	-1.81
GSVIVT00015830001	EC:2.7.6.1	ribose-phosphate pyrophosphokinase	gi|147856566|emb|CAN82491.1|/0/hypothetical protein [Vitis vinifera]		0.02	0.95	-2.42
GSVIVT00029763001	EC:2.7.7.6	DNA-directed RNA polymerase subunit beta'	gi|91983982|ref|YP_567066.1|/8.05597e-19/RNA polymerase beta'' subunit [Vitis vinifera]		0	0.44	-3
GSVIVT00033366001	EC:2.7.7.7	DNA polymerase epsilon subunit 3	gi|225461908|ref|XP_002265313.1|/3.71605e-100/PREDICTED: hypothetical protein [Vitis vinifera]		0.1	1	-1.58
GSVIVT00003824001	EC:2.7.7.8	polyribonucleotide nucleotidyltransferase	gi|225439207|ref|XP_002270169.1|/0/PREDICTED: hypothetical protein [Vitis vinifera]		0.21	1	-1.17
GSVIVT00000429001	EC:6.3.5.2	GMP synthase (glutamine-hydrolysing)	gi|225426434|ref|XP_002274590.1|/0/PREDICTED: hypothetical protein [Vitis vinifera]		0.21	1	-1.17
GSVIVT00012699001	EC:4.3.2.2	adenylosuccinate lyase	gi|270244608|emb|CBI31541.1|/4.31409e-73/unnamed protein product [Vitis vinifera]		0.15	1	-1.42
GSVIVT00001082001	EC:2.7.7.6	DNA-directed RNA polymerase II subunit A,DNA-directed RNA polymerase III subunit C1,DNA-directed RNA polymerase subunit A'	gi|270251383|emb|CBI34757.1|/0/unnamed protein product [Vitis vinifera]		0.12	1	-1.58
GSVIVT00034762001	EC:3.2.2.1,EC:3.2.2.-	purine nucleosidase,DNA glycosylase	gi|225434233|ref|XP_002280271.1|/1.10923e-178/PREDICTED: hypothetical protein [Vitis vinifera]		0.18	1	-1.32
GSVIVT00037795001	EC:3.6.1.3,EC:3.6.4.3	adenosinetriphosphatase,microtubule-severing ATPase	gi|270233996|emb|CBI22603.1|/6.45055e-154/unnamed protein product [Vitis vinifera]		0.02	0.94	-2.58
GSVIVT00031798001	EC:2.7.7.7	DNA polymerase I	gi|270229256|emb|CBI18184.1|/0/unnamed protein product [Vitis vinifera]		0.03	1	-2.32
GSVIVT00017398001	EC:2.7.7.6	DNA-directed RNA polymerase subunit beta'	gi|91983983|ref|YP_567067.1|/1.45424e-83/RNA polymerase beta' subunit [Vitis vinifera]		0.03	1	-2.32
GSVIVT00011101001	EC:4.3.2.2	adenylosuccinate lyase	gi|270244608|emb|CBI31541.1|/9.8998e-65/unnamed protein product [Vitis vinifera]		0.06	1	-2
GSVIVT00034123001	EC:3.1.3.5	5'-nucleotidase	gi|225442198|ref|XP_002276942.1|/0/PREDICTED: hypothetical protein [Vitis vinifera]		0.12	1	-1.58
GSVIVT00016539001	EC:3.1.3.5	5'-nucleotidase	gi|225444883|ref|XP_002279415.1|/0/PREDICTED: hypothetical protein [Vitis vinifera]		0.12	1	-1.58
GSVIVT00002040001	EC:2.7.7.6	DNA-directed RNA polymerase III subunit C2	gi|225464023|ref|XP_002265454.1|/0/PREDICTED: hypothetical protein [Vitis vinifera]		0.11	1	-1.58
GSVIVT00018170001	EC:2.7.1.20	adenosine kinase	gi|225449016|ref|XP_002272337.1|/0/PREDICTED: hypothetical protein [Vitis vinifera]		0.11	1	-1.58
GSVIVT00029879001	EC:2.7.4.14	cytidylate kinase	gi|225466049|ref|XP_002263160.1|/2.13755e-85/PREDICTED: similar to Adenylate kinase [Vitis vinifera]		0.11	1	-1.58
Biosynthesis of alkaloids derived from histidine and purine
GSVIVT00019672001	EC:1.8.1.4	dihydrolipoamide dehydrogenase	gi|225432110|ref|XP_002263180.1|/0/PREDICTED: hypothetical protein [Vitis vinifera]		0.29	1	-1.05
GSVIVT00038538001	EC:1.1.1.37	malate dehydrogenase	gi|225429074|ref|XP_002270921.1|/0/PREDICTED: hypothetical protein [Vitis vinifera]		0.07	1	-1.96
GSVIVT00022081001	EC:5.4.2.1	phosphoglycerate mutase	gi|270228268|emb|CBI17078.1|/0/unnamed protein product [Vitis vinifera]		0.16	1	-1.48
GSVIVT00032009001	EC:1.2.1.12	glyceraldehyde 3-phosphate dehydrogenase	gi|270228198|emb|CBI17009.1|/5.00537e-84/unnamed protein product [Vitis vinifera]		0.19	1	-1.35
GSVIVT00015775001	EC:2.7.1.40	pyruvate kinase	gi|270250717|emb|CBI33895.1|/1.93543e-178/unnamed protein product [Vitis vinifera]		0.23	1	-1.24
GSVIVT00003316001	EC:4.1.2.13	fructose-bisphosphate aldolase, class I	gi|225463506|ref|XP_002263794.1|/2.19103e-64/PREDICTED: hypothetical protein [Vitis vinifera]		0.14	1	-1.46
GSVIVT00029105001	EC:1.1.1.49	glucose-6-phosphate 1-dehydrogenase	gi|270241214|emb|CBI28440.1|/0/unnamed protein product [Vitis vinifera]		0.05	1	-2.05
GSVIVT00035182001	EC:5.3.1.6	ribose 5-phosphate isomerase A	gi|225444205|ref|XP_002270834.1|/1.48017e-125/PREDICTED: hypothetical protein [Vitis vinifera]		0.12	1	-1.53
GSVIVT00013435001	EC:5.4.2.1	phosphoglycerate mutase	gi|225468793|ref|XP_002262974.1|/9.96923e-132/PREDICTED: hypothetical protein [Vitis vinifera]		0.11	1	-1.58
GSVIVT00015830001	EC:2.7.6.1	ribose-phosphate pyrophosphokinase	gi|147856566|emb|CAN82491.1|/0/hypothetical protein [Vitis vinifera]		0.02	0.95	-2.42
GSVIVT00003317001	EC:4.1.2.13	fructose-bisphosphate aldolase, class I	--		0.21	1	-1.14
GSVIVT00000429001	EC:6.3.5.2	GMP synthase (glutamine-hydrolysing)	gi|225426434|ref|XP_002274590.1|/0/PREDICTED: hypothetical protein [Vitis vinifera]		0.21	1	-1.17
GSVIVT00012699001	EC:4.3.2.2	adenylosuccinate lyase	gi|270244608|emb|CBI31541.1|/4.31409e-73/unnamed protein product [Vitis vinifera]		0.15	1	-1.42
GSVIVT00005684001	EC:2.3.3.13	2-isopropylmalate synthase	gi|225433784|ref|XP_002268942.1|/3.04474e-114/PREDICTED: similar to putative isopropylmalate synthase [Vitis vinifera]		0.12	1	-1.58
GSVIVT00035386001	EC:6.2.1.4 6.2.1.5	succinyl-CoA synthetase alpha subunit	gi|270242765|emb|CBI29706.1|/1.43092e-92/unnamed protein product [Vitis vinifera]		0.03	1	-2.32
GSVIVT00020939001	EC:2.7.1.11	6-phosphofructokinase	gi|225452791|ref|XP_002278018.1|/0/PREDICTED: hypothetical protein [Vitis vinifera]		0.06	1	-2
GSVIVT00011101001	EC:4.3.2.2	adenylosuccinate lyase	gi|270244608|emb|CBI31541.1|/9.8998e-65/unnamed protein product [Vitis vinifera]		0.06	1	-2
GSVIVT00015014001	EC:2.6.1.42	branched-chain amino acid aminotransferase	gi|225458938|ref|XP_002285511.1|/0/PREDICTED: hypothetical protein [Vitis vinifera]		0.06	1	-2
GSVIVT00034123001	EC:3.1.3.5	5'-nucleotidase	gi|225442198|ref|XP_002276942.1|/0/PREDICTED: hypothetical protein [Vitis vinifera]		0.12	1	-1.58
GSVIVT00016539001	EC:3.1.3.5	5'-nucleotidase	gi|225444883|ref|XP_002279415.1|/0/PREDICTED: hypothetical protein [Vitis vinifera]		0.12	1	-1.58
GSVIVT00021607001	EC:5.3.1.16	phosphoribosylformimino-5-aminoimidazole carboxamide ribotide isomerase	gi|270243359|emb|CBI30299.1|/1.6559e-152/unnamed protein product [Vitis vinifera]		0.11	1	-1.58
Pentose phosphate pathway
GSVIVT00021434001	EC:3.1.3.11	fructose-1,6-bisphosphatase I	gi|270243513|emb|CBI30453.1|/0/unnamed protein product [Vitis vinifera]		0.12	1	-1.69
GSVIVT00026404001	EC:2.2.1.1	transketolase	gi|225454009|ref|XP_002280760.1|/0/PREDICTED: hypothetical protein [Vitis vinifera]		0.05	1	-2.07
GSVIVT00003316001	EC:4.1.2.13	fructose-bisphosphate aldolase, class I	gi|225463506|ref|XP_002263794.1|/2.19103e-64/PREDICTED: hypothetical protein [Vitis vinifera]		0.14	1	-1.46
GSVIVT00029105001	EC:1.1.1.49	glucose-6-phosphate 1-dehydrogenase	gi|270241214|emb|CBI28440.1|/0/unnamed protein product [Vitis vinifera]		0.05	1	-2.05
GSVIVT00035182001	EC:5.3.1.6	ribose 5-phosphate isomerase A	gi|225444205|ref|XP_002270834.1|/1.48017e-125/PREDICTED: hypothetical protein [Vitis vinifera]		0.12	1	-1.53
GSVIVT00015830001	EC:2.7.6.1	ribose-phosphate pyrophosphokinase	gi|147856566|emb|CAN82491.1|/0/hypothetical protein [Vitis vinifera]		0.02	0.95	-2.42
GSVIVT00003317001	EC:4.1.2.13	fructose-bisphosphate aldolase, class I	--		0.21	1	-1.14
GSVIVT00020939001	EC:2.7.1.11	6-phosphofructokinase	gi|225452791|ref|XP_002278018.1|/0/PREDICTED: hypothetical protein [Vitis vinifera]		0.06	1	-2
Glycolysis / Gluconeogenesis
GSVIVT00019672001	EC:1.8.1.4	dihydrolipoamide dehydrogenase	gi|225432110|ref|XP_002263180.1|/0/PREDICTED: hypothetical protein [Vitis vinifera]		0.29	1	-1.05
GSVIVT00021434001	EC:3.1.3.11	fructose-1,6-bisphosphatase I	gi|270243513|emb|CBI30453.1|/0/unnamed protein product [Vitis vinifera]		0.12	1	-1.69
GSVIVT00022081001	EC:5.4.2.1	phosphoglycerate mutase	gi|270228268|emb|CBI17078.1|/0/unnamed protein product [Vitis vinifera]		0.16	1	-1.48
GSVIVT00032009001	EC:1.2.1.12	glyceraldehyde 3-phosphate dehydrogenase	gi|270228198|emb|CBI17009.1|/5.00537e-84/unnamed protein product [Vitis vinifera]		0.19	1	-1.35
GSVIVT00015775001	EC:2.7.1.40	pyruvate kinase	gi|270250717|emb|CBI33895.1|/1.93543e-178/unnamed protein product [Vitis vinifera]		0.23	1	-1.24
GSVIVT00011154001	EC:4.1.1.49	phosphoenolpyruvate carboxykinase (ATP)	gi|225466836|ref|XP_002277830.1|/0/PREDICTED: hypothetical protein [Vitis vinifera]		0.08	1	-1.94
GSVIVT00003316001	EC:4.1.2.13	fructose-bisphosphate aldolase, class I	gi|225463506|ref|XP_002263794.1|/2.19103e-64/PREDICTED: hypothetical protein [Vitis vinifera]		0.14	1	-1.46
GSVIVT00037198001	EC:1.1.1.274,EC:1.1.1.65	2,5-diketo-D-gluconate reductase,pyridoxine 4-dehydrogenase	gi|225455264|ref|XP_002273477.1|/0/PREDICTED: hypothetical protein [Vitis vinifera]		0.04	1	-2.09
GSVIVT00013435001	EC:5.4.2.1	phosphoglycerate mutase	gi|225468793|ref|XP_002262974.1|/9.96923e-132/PREDICTED: hypothetical protein [Vitis vinifera]		0.11	1	-1.58
GSVIVT00003317001	EC:4.1.2.13	fructose-bisphosphate aldolase, class I	--		0.21	1	-1.14
GSVIVT00013329001	EC:4.1.1.49	phosphoenolpyruvate carboxykinase (ATP)	gi|270259227|emb|CBI35761.1|/1.14568e-57/unnamed protein product [Vitis vinifera]		0.21	1	-1.14
GSVIVT00018794001	EC:1.1.1.200,EC:1.1.1.2,EC:1.1.1.21	aldose-6-phosphate reductase (NADPH2),alcohol dehydrogenase (NADP+),aldehyde reductase	gi|270232712|emb|CBI22033.1|/1.59716e-30/unnamed protein product [Vitis vinifera]		0.08	1	-1.74
GSVIVT00027760001	EC:1.1.1.1	alcohol dehydrogenase	gi|270230910|emb|CBI20237.1|/0/unnamed protein product [Vitis vinifera]		0.01	0.66	-2.81
GSVIVT00033021001	EC:2.3.1.170,EC:1.1.1.2	6'-deoxychalcone synthase,alcohol dehydrogenase (NADP+)	gi|270234380|emb|CBI22984.1|/1.2638e-143/unnamed protein product [Vitis vinifera]		0.02	0.9	-2.58
GSVIVT00020939001	EC:2.7.1.11	6-phosphofructokinase	gi|225452791|ref|XP_002278018.1|/0/PREDICTED: hypothetical protein [Vitis vinifera]		0.06	1	-2
GSVIVT00013331001	EC:4.1.1.49	phosphoenolpyruvate carboxykinase (ATP)	gi|13785467|dbj|BAB43907.1|/2.45294e-144/phosphoenolpyruvate carboxykinase [Flaveria trinervia]		0.06	1	-2
GSVIVT00033019001	EC:2.3.1.170,EC:1.1.1.2	6'-deoxychalcone synthase,alcohol dehydrogenase (NADP+)	gi|225431751|ref|XP_002270243.1|/0/PREDICTED: hypothetical protein [Vitis vinifera]		0.06	1	-2
Circadian rhythm - plant
GSVIVT00026185001		late elongated hypocotyl	gi|225453650|ref|XP_002267720.1|/0/PREDICTED: hypothetical protein [Vitis vinifera]		0.17	1	-1.45
GSVIVT00030338001		pseudo-response regulator 7	gi|225423977|ref|XP_002282578.1|/0/PREDICTED: hypothetical protein [Vitis vinifera]		0.2	1	-1.32
GSVIVT00016258001		phytochrome-interacting factor 3	gi|270226419|emb|CBI15153.1|/9.73548e-137/unnamed protein product [Vitis vinifera]		0.11	1	-1.73
GSVIVT00023066001		late elongated hypocotyl	gi|225439763|ref|XP_002275037.1|/8.54529e-161/PREDICTED: hypothetical protein [Vitis vinifera]		0.17	1	-1.44
GSVIVT00024444001		pseudo-response regulator 7	gi|225435163|ref|XP_002281776.1|/0/PREDICTED: hypothetical protein [Vitis vinifera]		0.23	1	-1.22
GSVIVT00023467001		late elongated hypocotyl	gi|270240115|emb|CBI27347.1|/0/unnamed protein product [Vitis vinifera]		0.2	1	-1.22
GSVIVT00020174001	EC:2.7.13.3	two-component system, sensor histidine kinase	gi|225432989|ref|XP_002284507.1|/0/PREDICTED: hypothetical protein [Vitis vinifera]		0.02	1	-2.37
GSVIVT00025522001		phytochrome-interacting factor 3	gi|270242961|emb|CBI29901.1|/9.57198e-133/unnamed protein product [Vitis vinifera]		0.14	1	-1.43
GSVIVT00019984001	EC:2.7.11.1	serine/threonine-protein kinase WNK1	gi|225432654|ref|XP_002278361.1|/0/PREDICTED: hypothetical protein [Vitis vinifera]		0.21	1	-1.2
GSVIVT00031190001		phytochrome-interacting factor 3	gi|270306654|emb|CBI34158.1|/1.09409e-79/unnamed protein product [Vitis vinifera]		0.01	0.64	-2.81
GSVIVT00015972001	EC:2.7.11.1	serine/threonine-protein kinase WNK1,WNK lysine deficient protein kinase	gi|225456878|ref|XP_002277287.1|/0/PREDICTED: hypothetical protein [Vitis vinifera]		0.12	1	-1.58
GSVIVT00029322001		phytochrome-interacting factor 3	gi|270236185|emb|CBI25454.1|/2.98822e-127/unnamed protein product [Vitis vinifera]		0.12	1	-1.58
GSVIVT00022506001		phytochrome-interacting factor 3	gi|270257633|emb|CBI39676.1|/0/unnamed protein product [Vitis vinifera]		0.12	1	-1.58
GSVIVT00036369001		phytochrome-interacting factor 3	gi|225428454|ref|XP_002284113.1|/0/PREDICTED: hypothetical protein [Vitis vinifera]		0.02	0.93	-2.58
GSVIVT00016174001	EC:2.7.11.1	NIMA (never in mitosis gene a)-related kinase,non-specific serine/threonine protein kinase	gi|270226364|emb|CBI15098.1|/6.04685e-115/unnamed protein product [Vitis vinifera]		0.06	1	-2
GSVIVT00034861001	EC:2.7.11.1	serine/threonine-protein kinase WNK1,WNK lysine deficient protein kinase	gi|270255190|emb|CBI37576.1|/0/unnamed protein product [Vitis vinifera]		0.06	1	-2
GSVIVT00008654001	EC:2.7.11.1	serine/threonine-protein kinase WNK1,WNK lysine deficient protein kinase	gi|225470964|ref|XP_002266888.1|/0/PREDICTED: hypothetical protein [Vitis vinifera]		0.12	1	-1.58
GSVIVT00029575001		pseudo-response regulator 7	gi|225443335|ref|XP_002263707.1|/5.53172e-151/PREDICTED: hypothetical protein [Vitis vinifera]		0.11	1	-1.58
Pyrimidine metabolism
GSVIVT00029358001	EC:2.7.7.6	DNA-directed RNA polymerase subunit beta'	gi|91983982|ref|YP_567066.1|/1.58503e-151/RNA polymerase beta'' subunit [Vitis vinifera]		0.18	1	-1.42
GSVIVT00025615001	EC:1.8.1.9	thioredoxin reductase (NADPH)	gi|270242882|emb|CBI29822.1|/0/unnamed protein product [Vitis vinifera]		0.22	1	-1.17
GSVIVT00029761001	EC:2.7.7.6	DNA-directed RNA polymerase subunit beta'	gi|91983982|ref|YP_567066.1|/4.43559e-25/RNA polymerase beta'' subunit [Vitis vinifera]		0.19	1	-1.24
GSVIVT00013211001	EC:2.7.7.6	DNA-directed RNA polymerase subunit beta'	gi|147784990|emb|CAN77745.1|/1.06433e-26/hypothetical protein [Vitis vinifera]		0.08	1	-1.81
GSVIVT00029332001	EC:6.3.5.5	carbamoyl-phosphate synthase large subunit	gi|225448503|ref|XP_002272821.1|/2.93385e-95/PREDICTED: hypothetical protein [Vitis vinifera]		0.19	1	-1.22
GSVIVT00029763001	EC:2.7.7.6	DNA-directed RNA polymerase subunit beta'	gi|91983982|ref|YP_567066.1|/8.05597e-19/RNA polymerase beta'' subunit [Vitis vinifera]		0	0.44	-3
GSVIVT00033366001	EC:2.7.7.7	DNA polymerase epsilon subunit 3	gi|225461908|ref|XP_002265313.1|/3.71605e-100/PREDICTED: hypothetical protein [Vitis vinifera]		0.1	1	-1.58
GSVIVT00003824001	EC:2.7.7.8	polyribonucleotide nucleotidyltransferase	gi|225439207|ref|XP_002270169.1|/0/PREDICTED: hypothetical protein [Vitis vinifera]		0.21	1	-1.17
GSVIVT00001082001	EC:2.7.7.6	DNA-directed RNA polymerase II subunit A,DNA-directed RNA polymerase III subunit C1,DNA-directed RNA polymerase subunit A'	gi|270251383|emb|CBI34757.1|/0/unnamed protein product [Vitis vinifera]		0.12	1	-1.58
GSVIVT00031798001	EC:2.7.7.7	DNA polymerase I	gi|270229256|emb|CBI18184.1|/0/unnamed protein product [Vitis vinifera]		0.03	1	-2.32
GSVIVT00017398001	EC:2.7.7.6	DNA-directed RNA polymerase subunit beta'	gi|91983983|ref|YP_567067.1|/1.45424e-83/RNA polymerase beta' subunit [Vitis vinifera]		0.03	1	-2.32
GSVIVT00017988001	EC:4.2.1.70,EC:3.5.4.26,EC:5.4.99.12	pseudouridylate synthase,diaminohydroxyphosphoribosylaminopyrimidine deaminase,tRNA-pseudouridine synthase I	gi|270226976|emb|CBI15710.1|/0/unnamed protein product [Vitis vinifera]		0.06	1	-2
GSVIVT00034123001	EC:3.1.3.5	5'-nucleotidase	gi|225442198|ref|XP_002276942.1|/0/PREDICTED: hypothetical protein [Vitis vinifera]		0.12	1	-1.58
GSVIVT00016539001	EC:3.1.3.5	5'-nucleotidase	gi|225444883|ref|XP_002279415.1|/0/PREDICTED: hypothetical protein [Vitis vinifera]		0.12	1	-1.58
GSVIVT00002040001	EC:2.7.7.6	DNA-directed RNA polymerase III subunit C2	gi|225464023|ref|XP_002265454.1|/0/PREDICTED: hypothetical protein [Vitis vinifera]		0.11	1	-1.58
GSVIVT00017920001	EC:2.7.1.48	uridine kinase	gi|225456288|ref|XP_002283599.1|/0/PREDICTED: hypothetical protein [Vitis vinifera]		0.11	1	-1.58
GSVIVT00022581001	EC:1.5.1.3	dihydrofolate reductase	gi|147818270|emb|CAN64715.1|/0/hypothetical protein [Vitis vinifera]		0.11	1	-1.58
GSVIVT00029879001	EC:2.7.4.14	cytidylate kinase	gi|225466049|ref|XP_002263160.1|/2.13755e-85/PREDICTED: similar to Adenylate kinase [Vitis vinifera]		0.11	1	-1.58
Glycosaminoglycan degradation
GSVIVT00016400001	EC:3.2.1.23	beta-galactosidase	gi|270240544|emb|CBI27773.1|/0/unnamed protein product [Vitis vinifera]		0.14	1	-1.58
GSVIVT00034164001	EC:3.2.1.23	beta-galactosidase	gi|270253546|emb|CBI35944.1|/0/unnamed protein product [Vitis vinifera]		0	0.19	-3.49
GSVIVT00016563001	EC:3.2.1.23	beta-galactosidase	gi|225444920|ref|XP_002282132.1|/0/PREDICTED: hypothetical protein [Vitis vinifera]		0.02	0.82	-2.58
GSVIVT00006243001	EC:2.3.1.78	heparan-alpha-glucosaminide N-acetyltransferase	gi|270242082|emb|CBI29297.1|/0/unnamed protein product [Vitis vinifera]		0.12	1	-1.58
GSVIVT00019299001	EC:3.2.1.23	beta-galactosidase	gi|270232277|emb|CBI21600.1|/0/unnamed protein product [Vitis vinifera]		0.11	1	-1.58
Linoleic acid metabolism
GSVIVT00005880001	EC:1.14.14.1	cytochrome P450, family 3, subfamily A	gi|147795635|emb|CAN67740.1|/7.08956e-47/hypothetical protein [Vitis vinifera]		0.08	1	-1.81
GSVIVT00037681001	EC:1.1.1.-	retinol dehydrogenase 12,retinol dehydrogenase 14	gi|270234083|emb|CBI22690.1|/7.95082e-166/unnamed protein product [Vitis vinifera]		0.2	1	-1.19
GSVIVT00019034001	EC:1.14.15.3	cytochrome P450, family 4, subfamily A	gi|225453313|ref|XP_002269307.1|/0/PREDICTED: hypothetical protein [Vitis vinifera]		0.01	0.81	-2.58
GSVIVT00037198001	EC:1.1.1.274,EC:1.1.1.65	2,5-diketo-D-gluconate reductase,pyridoxine 4-dehydrogenase	gi|225455264|ref|XP_002273477.1|/0/PREDICTED: hypothetical protein [Vitis vinifera]		0.04	1	-2.09
GSVIVT00024679001	EC:1.13.11.12	lipoxygenase	gi|225435562|ref|XP_002283147.1|/0/PREDICTED: hypothetical protein [Vitis vinifera]		0.21	1	-1.14
GSVIVT00018794001	EC:1.1.1.200,EC:1.1.1.2,EC:1.1.1.21	aldose-6-phosphate reductase (NADPH2),alcohol dehydrogenase (NADP+),aldehyde reductase	gi|270232712|emb|CBI22033.1|/1.59716e-30/unnamed protein product [Vitis vinifera]		0.08	1	-1.74
GSVIVT00016020001	EC:1.1.1.-	retinol dehydrogenase 12,retinol dehydrogenase 11,retinol dehydrogenase 14	gi|225456946|ref|XP_002281557.1|/7.61688e-156/PREDICTED: hypothetical protein [Vitis vinifera]		0.12	1	-1.58
GSVIVT00033021001	EC:2.3.1.170,EC:1.1.1.2	6'-deoxychalcone synthase,alcohol dehydrogenase (NADP+)	gi|270234380|emb|CBI22984.1|/1.2638e-143/unnamed protein product [Vitis vinifera]		0.02	0.9	-2.58
GSVIVT00011014001	EC:1.14.15.3,EC:1.14.14.1	cytochrome P450, family 4, subfamily A,cytochrome P450, family 3, subfamily A	gi|225469896|ref|XP_002268319.1|/0/PREDICTED: hypothetical protein [Vitis vinifera]		0.18	1	-1.32
GSVIVT00033019001	EC:2.3.1.170,EC:1.1.1.2	6'-deoxychalcone synthase,alcohol dehydrogenase (NADP+)	gi|225431751|ref|XP_002270243.1|/0/PREDICTED: hypothetical protein [Vitis vinifera]		0.06	1	-2
GSVIVT00006681001	EC:1.1.1.-	retinol dehydrogenase 12	gi|225426220|ref|XP_002262981.1|/0/PREDICTED: hypothetical protein [Vitis vinifera]		0.11	1	-1.58
Glycine, serine and threonine metabolism
GSVIVT00032211001	EC:1.4.4.2	glycine dehydrogenase subunit 1,glycine dehydrogenase subunit 2	gi|225429552|ref|XP_002279590.1|/0/PREDICTED: hypothetical protein [Vitis vinifera]		0.15	1	-1.51
GSVIVT00019672001	EC:1.8.1.4	dihydrolipoamide dehydrogenase	gi|225432110|ref|XP_002263180.1|/0/PREDICTED: hypothetical protein [Vitis vinifera]		0.29	1	-1.05
GSVIVT00026481001	EC:2.1.2.10	aminomethyltransferase	gi|225447955|ref|XP_002269147.1|/0/PREDICTED: hypothetical protein [Vitis vinifera]		0.09	1	-1.74
GSVIVT00000550001	EC:4.3.1.19	threonine dehydratase	gi|225441072|ref|XP_002264311.1|/0/PREDICTED: hypothetical protein, partial [Vitis vinifera]		0.21	1	-1.17
GSVIVT00026304001	EC:1.1.1.215,EC:1.1.1.81	gluconate 2-dehydrogenase,hydroxypyruvate reductase	gi|225453831|ref|XP_002272380.1|/5.92537e-172/PREDICTED: hypothetical protein [Vitis vinifera]		0.21	1	-1.17
GSVIVT00001059001	EC:1.2.1.3,EC:1.1.1.215	aldehyde dehydrogenase (NAD+),gluconate 2-dehydrogenase	gi|225426718|ref|XP_002281980.1|/1.55629e-169/PREDICTED: hypothetical protein [Vitis vinifera]		0.18	1	-1.32
GSVIVT00012391001	EC:1.1.1.14	L-iditol 2-dehydrogenase	gi|225469312|ref|XP_002267662.1|/2.46447e-55/PREDICTED: similar to L-idonate dehydrogenase [Vitis vinifera]		0.11	1	-1.58
GSVIVT00016203001	EC:3.1.3.3	phosphoserine phosphatase	gi|225457217|ref|XP_002284065.1|/3.46241e-168/PREDICTED: hypothetical protein [Vitis vinifera]		0.11	1	-1.58
Metabolic pathways
GSVIVT00017679001	EC:4.1.1.39	ribulose-bisphosphate carboxylase small chain	gi|225455934|ref|XP_002276967.1|/1.22693e-97/PREDICTED: hypothetical protein isoform 1 [Vitis vinifera]		0.12	1	-1.66
GSVIVT00002880001	EC:1.11.1.6	catalase	gi|225457544|ref|XP_002270703.1|/0/PREDICTED: hypothetical protein isoform 1 [Vitis vinifera]		0.11	1	-1.73
GSVIVT00014701001		photosystem II PsbO protein	gi|225458424|ref|XP_002283699.1|/0/PREDICTED: hypothetical protein [Vitis vinifera]		0.18	1	-1.39
GSVIVT00032211001	EC:1.4.4.2	glycine dehydrogenase subunit 1,glycine dehydrogenase subunit 2	gi|225429552|ref|XP_002279590.1|/0/PREDICTED: hypothetical protein [Vitis vinifera]		0.15	1	-1.51
GSVIVT00016328001	EC:1.3.1.-	geranylgeranyl reductase	gi|225457405|ref|XP_002284906.1|/0/PREDICTED: hypothetical protein [Vitis vinifera]		0.17	1	-1.46
GSVIVT00033878001	EC:3.6.3.14	F-type H+-transporting ATPase subunit beta	gi|7708532|emb|CAB89958.1|/7.77462e-60/ATP synthase beta subunit [Paeonia mlokosewitschi]		0.18	1	-1.39
GSVIVT00030509001		photosystem I PsaB protein	gi|283794967|ref|YP_003359358.1|/2.9327e-50/PSI P700 apoprotein A2 [Olea europaea]		0.06	1	-2.05
GSVIVT00019672001	EC:1.8.1.4	dihydrolipoamide dehydrogenase	gi|225432110|ref|XP_002263180.1|/0/PREDICTED: hypothetical protein [Vitis vinifera]		0.29	1	-1.05
GSVIVT00015393001		photosystem II PsbS protein	gi|225459564|ref|XP_002285857.1|/4.00146e-104/PREDICTED: hypothetical protein [Vitis vinifera]		0.29	1	-1.06
GSVIVT00013207001		photosystem I PsaB protein	gi|283794967|ref|YP_003359358.1|/8.38114e-113/PSI P700 apoprotein A2 [Olea europaea]		0.08	1	-1.9
GSVIVT00031181001	EC:5.1.3.- 5.1.3.18,EC:5.1.3.2,EC:1.1.1.271	GDP-D-mannose 3', 5'-epimerase,UDP-glucose 4-epimerase,GDP-L-fucose synthase	gi|225451338|ref|XP_002279377.1|/0/PREDICTED: hypothetical protein [Vitis vinifera]		0.06	1	-2.07
GSVIVT00001774001	EC:3.6.3.14	F-type H+-transporting ATPase subunit delta	gi|225460496|ref|XP_002274963.1|/8.76245e-113/PREDICTED: hypothetical protein [Vitis vinifera]		0.27	1	-1.11
GSVIVT00013214001		photosystem II PsbB protein	gi|225466323|ref|XP_002273432.1|/4.00856e-96/PREDICTED: similar to photosystem II 47 kDa protein, partial [Vitis vinifera]		0.13	1	-1.59
GSVIVT00035596001		photosystem II PsbB protein	gi|13518464|ref|NP_084823.1|/1.26432e-116/photosystem II 47 kDa protein [Lotus japonicus]		0.2	1	-1.34
GSVIVT00013243001	EC:3.6.3.14	F-type H+-transporting ATPase subunit a	gi|91983980|ref|YP_567064.1|/3.75378e-127/ATP synthase CF0 A subunit [Vitis vinifera]		0.09	1	-1.82
GSVIVT00009737001		light harvesting chlorophyII protein complex (LHC)Lhcb2, Lhcb3 protein	gi|225470426|ref|XP_002274150.1|/8.15078e-155/PREDICTED: hypothetical protein [Vitis vinifera]		0.13	1	-1.64
GSVIVT00018857001	EC:2.5.1.32	phytoene synthase	gi|225446787|ref|XP_002283193.1|/0/PREDICTED: hypothetical protein [Vitis vinifera]		0.17	1	-1.44
GSVIVT00038538001	EC:1.1.1.37	malate dehydrogenase	gi|225429074|ref|XP_002270921.1|/0/PREDICTED: hypothetical protein [Vitis vinifera]		0.07	1	-1.96
GSVIVT00009034001	EC:2.7.1.19	phosphoribulokinase	gi|225470804|ref|XP_002263724.1|/4.37488e-63/PREDICTED: hypothetical protein [Vitis vinifera]		0.22	1	-1.27
GSVIVT00027451001	EC:4.2.3.14,EC:4.2.3.11,EC:4.2.3.19	pinene synthase,sabinene-hydrate synthase,ent-kaurene synthase	gi|270231154|emb|CBI20481.1|/0/unnamed protein product [Vitis vinifera]		1.16e-09	4.58e-06	-7.23
GSVIVT00019865001	EC:2.7.9.1	pyruvate,orthophosphate dikinase	gi|270238914|emb|CBI26150.1|/0/unnamed protein product [Vitis vinifera]		0.11	1	-1.72
GSVIVT00014717001	E1.14.-.-.	monooxygenase activity, iron ion binding	gi|270253000|emb|CBI19611.1|/0/unnamed protein product [Vitis vinifera]		0.29	1	-1.04
GSVIVT00020104001	EC:5.1.3.- 5.1.3.18,EC:5.1.3.2,EC:1.1.1.271	GDP-D-mannose 3', 5'-epimerase,UDP-glucose 4-epimerase,GDP-L-fucose synthase	gi|225432858|ref|XP_002283898.1|/0/PREDICTED: hypothetical protein [Vitis vinifera]		0.1	1	-1.79
GSVIVT00035587001	EC:3.6.3.14	F-type H+-transporting ATPase subunit b	gi|91983978|ref|YP_567062.1|/2.40035e-10/ATP synthase CF0 B subunit [Vitis vinifera]		0.13	1	-1.6
GSVIVT00002893001	EC:1.3.1.42	12-oxophytodienoic acid reductase	gi|225457570|ref|XP_002272530.1|/0/PREDICTED: hypothetical protein isoform 2 [Vitis vinifera]		0.18	1	-1.41
GSVIVT00027634001	EC:1.3.1.33	protochlorophyllide reductase	gi|270231012|emb|CBI20339.1|/0/unnamed protein product [Vitis vinifera]		0.22	1	-1.27
GSVIVT00021434001	EC:3.1.3.11	fructose-1,6-bisphosphatase I	gi|270243513|emb|CBI30453.1|/0/unnamed protein product [Vitis vinifera]		0.12	1	-1.69
GSVIVT00012660001		cytochrome b6/f complex PetD	gi|224088400|ref|XP_002335096.1|/4.25408e-63/predicted protein [Populus trichocarpa]		0.08	1	-1.9
GSVIVT00035586001	EC:3.6.3.14	F-type H+-transporting ATPase subunit alpha	gi|225465149|ref|XP_002277424.1|/0/PREDICTED: hypothetical protein [Vitis vinifera]		0.3	1	-1.03
GSVIVT00035617001	EC:1.6.5.3	NADH dehydrogenase I subunit 4	gi|91984043|ref|YP_567128.1|/1.35668e-166/NADH dehydrogenase subunit 4 [Vitis vinifera]		0.09	1	-1.85
GSVIVT00014996001		photosystem I PsaB protein	gi|270252751|emb|CBI19362.1|/3.12976e-142/unnamed protein product [Vitis vinifera]		0.02	0.95	-2.57
GSVIVT00017070001	EC:1.6.5.3	NADH dehydrogenase I subunit 4	gi|270254233|emb|CBI36626.1|/1.61194e-59/unnamed protein product [Vitis vinifera]		0.01	0.75	-2.83
GSVIVT00035616001		photosystem I PsaC protein	gi|7525086|ref|NP_051110.1|/3.31849e-44/photosystem I subunit VII [Arabidopsis thaliana]		0.06	1	-2.05
GSVIVT00022081001	EC:5.4.2.1	phosphoglycerate mutase	gi|270228268|emb|CBI17078.1|/0/unnamed protein product [Vitis vinifera]		0.16	1	-1.48
GSVIVT00035567001	EC:1.6.5.3	NADH dehydrogenase I subunit 7	gi|91984049|ref|YP_567134.1|/6.47686e-82/NADH dehydrogenase subunit 7 [Vitis vinifera]		0.3	1	-1.03
GSVIVT00027449001	EC:4.2.3.14,EC:4.2.3.11,EC:4.2.3.19,EC:5.5.1.13	pinene synthase,sabinene-hydrate synthase,ent-kaurene synthase,ent-copalyl diphosphate synthase	gi|225461172|ref|XP_002282996.1|/0/PREDICTED: hypothetical protein [Vitis vinifera]		6.01e-10	9.47e-06	-7.36
GSVIVT00011972001	EC:2.4.1.21,EC:2.4.1.11	starch synthase,glycogen(starch) synthase	gi|225466653|ref|XP_002273608.1|/0/PREDICTED: hypothetical protein [Vitis vinifera]		0.26	1	-1.13
GSVIVT00019845001	EC:2.2.1.7	1-deoxy-D-xylulose-5-phosphate synthase	gi|225432422|ref|XP_002277919.1|/0/PREDICTED: hypothetical protein [Vitis vinifera]		0.23	1	-1.22
GSVIVT00023306001	EC:1.14.13.-	p-coumarate 3-hydroxylase	gi|225440169|ref|XP_002283338.1|/0/PREDICTED: hypothetical protein [Vitis vinifera]		0.21	1	-1.31
GSVIVT00029358001	EC:2.7.7.6	DNA-directed RNA polymerase subunit beta'	gi|91983982|ref|YP_567066.1|/1.58503e-151/RNA polymerase beta'' subunit [Vitis vinifera]		0.18	1	-1.42
GSVIVT00015347001	EC:1.14.11.23,EC:1.14.11.19	flavonol synthase,leucoanthocyanidin dioxygenase	gi|225459497|ref|XP_002285841.1|/1.63255e-172/PREDICTED: hypothetical protein [Vitis vinifera]		0.21	1	-1.29
GSVIVT00034200001	EC:1.6.5.3	NADH dehydrogenase I subunit 4	gi|197131448|gb|ACH47242.1|/5.24759e-10/NADH-plastoquinone oxidoreductase subunit 4 [Pelargonium cotyledonis]		0.1	1	-1.79
GSVIVT00005442001	EC:1.1.1.179,EC:1.3.1.20	D-xylose 1-dehydrogenase (NADP),trans-1,2-dihydrobenzene-1,2-diol dehydrogenase	gi|225463141|ref|XP_002266880.1|/0/PREDICTED: hypothetical protein isoform 1 [Vitis vinifera]		0.25	1	-1.16
GSVIVT00019926001	EC:2.7.7.27	glucose-1-phosphate adenylyltransferase	gi|225432564|ref|XP_002281069.1|/0/PREDICTED: hypothetical protein [Vitis vinifera]		0.25	1	-1.17
GSVIVT00003237001		photosystem I PsaB protein	gi|91983991|ref|YP_567075.1|/1.47875e-179/photosystem I P700 apoprotein A2 [Vitis vinifera]		0.04	1	-2.29
GSVIVT00038825001	EC:2.4.1.14	sucrose-phosphate synthase	gi|147864241|emb|CAN78805.1|/0/hypothetical protein [Vitis vinifera]		0.3	1	-1.02
GSVIVT00022589001	EC:2.7.11.1	serine/threonine protein kinase, bacterial,non-specific serine/threonine protein kinase	gi|225450563|ref|XP_002277564.1|/0/PREDICTED: hypothetical protein [Vitis vinifera]		0.19	1	-1.36
GSVIVT00032009001	EC:1.2.1.12	glyceraldehyde 3-phosphate dehydrogenase	gi|270228198|emb|CBI17009.1|/5.00537e-84/unnamed protein product [Vitis vinifera]		0.19	1	-1.35
GSVIVT00015775001	EC:2.7.1.40	pyruvate kinase	gi|270250717|emb|CBI33895.1|/1.93543e-178/unnamed protein product [Vitis vinifera]		0.23	1	-1.24
GSVIVT00013562001	EC:2.4.1.210,EC:2.4.1.91	limonoid glucosyltransferase,flavonol 3-O-glucosyltransferase	gi|225468664|ref|XP_002268845.1|/0/PREDICTED: hypothetical protein [Vitis vinifera]		0.2	1	-1.33
GSVIVT00029888001	EC:3.1.1.11	pectinesterase	gi|225466065|ref|XP_002264028.1|/1.16633e-108/PREDICTED: hypothetical protein [Vitis vinifera]		0.03	1	-2.39
GSVIVT00033980001	EC:1.14.99.-	phytoene dehydrogenase, phytoene desaturase	gi|225441943|ref|XP_002264267.1|/0/PREDICTED: hypothetical protein [Vitis vinifera]		0.24	1	-1.2
GSVIVT00034187001	EC:1.1.1.31,EC:1.1.1.60	3-hydroxyisobutyrate dehydrogenase,2-hydroxy-3-oxopropionate reductase	gi|225442309|ref|XP_002280297.1|/0/PREDICTED: hypothetical protein [Vitis vinifera]		0.12	1	-1.67
GSVIVT00016400001	EC:3.2.1.23	beta-galactosidase	gi|270240544|emb|CBI27773.1|/0/unnamed protein product [Vitis vinifera]		0.14	1	-1.58
GSVIVT00011154001	EC:4.1.1.49	phosphoenolpyruvate carboxykinase (ATP)	gi|225466836|ref|XP_002277830.1|/0/PREDICTED: hypothetical protein [Vitis vinifera]		0.08	1	-1.94
GSVIVT00033558001	EC:3.1.1.11	pectinesterase	gi|270256630|emb|CBI39447.1|/0/unnamed protein product [Vitis vinifera]		0.06	1	-2.06
GSVIVT00027450001	EC:4.2.3.15	myrcene/ocimene synthase	gi|270231156|emb|CBI20483.1|/7.07996e-31/unnamed protein product [Vitis vinifera]		3.55e-07	0	-5.73
GSVIVT00026404001	EC:2.2.1.1	transketolase	gi|225454009|ref|XP_002280760.1|/0/PREDICTED: hypothetical protein [Vitis vinifera]		0.05	1	-2.07
GSVIVT00036865001	EC:1.14.-.-,EC:1.14.13.-	steroid 3-oxidase,steroid 22-alpha-hydroxylase	gi|225431255|ref|XP_002267958.1|/0/PREDICTED: hypothetical protein [Vitis vinifera]		0.26	1	-1.04
GSVIVT00018549001		photosystem II PsbP protein	gi|225449629|ref|XP_002279556.1|/4.97644e-118/PREDICTED: hypothetical protein [Vitis vinifera]		0.05	1	-2
GSVIVT00028967001		cytochrome b6/f complex PetN	gi|145408470|ref|YP_001152093.1|/3.7213e-08/ORF111 [Pinus koraiensis]		0.24	1	-1.09
GSVIVT00034164001	EC:3.2.1.23	beta-galactosidase	gi|270253546|emb|CBI35944.1|/0/unnamed protein product [Vitis vinifera]		0	0.19	-3.49
GSVIVT00003411001	EC:2.4.1.21	starch synthase	gi|225463426|ref|XP_002274716.1|/0/PREDICTED: hypothetical protein [Vitis vinifera]		0.12	1	-1.54
GSVIVT00020402001	EC:1.12.98.1	coenzyme F420 hydrogenase beta subunit	gi|225433343|ref|XP_002285592.1|/0/PREDICTED: hypothetical protein [Vitis vinifera]		0.2	1	-1.24
GSVIVT00017772001	EC:3.6.3.14	F-type H+-transporting ATPase subunit beta	gi|225456079|ref|XP_002280824.1|/0/PREDICTED: hypothetical protein [Vitis vinifera]		0.26	1	-1.05
GSVIVT00021582001	EC:1.14.11.19,EC:1.14.11.23,EC:1.14.11.15,EC:1.14.17.4	leucoanthocyanidin dioxygenase,flavonol synthase,gibberellin 3-beta-dioxygenase,aminocyclopropanecarboxylate oxidase	gi|270243381|emb|CBI30321.1|/0/unnamed protein product [Vitis vinifera]		0.22	1	-1.15
GSVIVT00003316001	EC:4.1.2.13	fructose-bisphosphate aldolase, class I	gi|225463506|ref|XP_002263794.1|/2.19103e-64/PREDICTED: hypothetical protein [Vitis vinifera]		0.14	1	-1.46
GSVIVT00029273001	EC:1.14.-.-,EC:1.14.13.-	steroid 23-alpha-hydroxylase,steroid 22-alpha-hydroxylase	gi|225448402|ref|XP_002270553.1|/0/PREDICTED: hypothetical protein [Vitis vinifera]		0.19	1	-1.25
GSVIVT00014725001	E1.14.-.-.	monooxygenase activity, iron ion binding	gi|225458456|ref|XP_002283952.1|/0/PREDICTED: hypothetical protein [Vitis vinifera]		1.77e-06	0	-5.36
GSVIVT00026481001	EC:2.1.2.10	aminomethyltransferase	gi|225447955|ref|XP_002269147.1|/0/PREDICTED: hypothetical protein [Vitis vinifera]		0.09	1	-1.74
GSVIVT00003413001		light harvesting chlorophyII protein complex (LHC)Lhcb1, Lhcb2 protein	gi|225463432|ref|XP_002275075.1|/1.39031e-154/PREDICTED: hypothetical protein [Vitis vinifera]		0.23	1	-1.12
GSVIVT00029761001	EC:2.7.7.6	DNA-directed RNA polymerase subunit beta'	gi|91983982|ref|YP_567066.1|/4.43559e-25/RNA polymerase beta'' subunit [Vitis vinifera]		0.19	1	-1.24
GSVIVT00008711001	EC:2.5.1.47	cysteine synthase A	gi|270255245|emb|CBI37631.1|/1.20939e-70/unnamed protein product [Vitis vinifera]		3.84e-06	0	-5.17
GSVIVT00028191001		light harvesting chlorophyII protein complex (LHC)Lhcb1, Lhcb2 protein	gi|225437710|ref|XP_002273106.1|/6.19688e-155/PREDICTED: hypothetical protein [Vitis vinifera]		0.25	1	-1.06
GSVIVT00014727001	EC:1.14.13.-,EC:1.14.13.21	p-coumarate 3-hydroxylase,flavonoid 3'-monooxygenase	gi|225458458|ref|XP_002282111.1|/7.89752e-153/PREDICTED: hypothetical protein [Vitis vinifera]		4.47e-06	0	-5.13
GSVIVT00029105001	EC:1.1.1.49	glucose-6-phosphate 1-dehydrogenase	gi|270241214|emb|CBI28440.1|/0/unnamed protein product [Vitis vinifera]		0.05	1	-2.05
GSVIVT00018551001		photosystem II PsbP protein	gi|225449633|ref|XP_002284256.1|/5.55205e-133/PREDICTED: hypothetical protein [Vitis vinifera]		0.08	1	-1.75
GSVIVT00035182001	EC:5.3.1.6	ribose 5-phosphate isomerase A	gi|225444205|ref|XP_002270834.1|/1.48017e-125/PREDICTED: hypothetical protein [Vitis vinifera]		0.12	1	-1.53
GSVIVT00025137001	EC:1.14.13.30,EC:1.6.2.4,EC:1.14.14.1	cytochrome P450, family 4, subfamily F (leukotriene-B4 20-monooxygenase),NADPH-ferrihemoprotein reductase,unspecific monooxygenase	gi|270228736|emb|CBI17673.1|/0/unnamed protein product [Vitis vinifera]		0.06	1	-1.95
GSVIVT00024222001		photosystem I PsaA protein	gi|283794968|ref|YP_003359359.1|/2.05429e-118/photosystem I P700 apoprotein A1 [Olea europaea]		0.06	1	-1.95
GSVIVT00035286001	EC:5.-.-.-	carotenoid isomerase	gi|270242754|emb|CBI29695.1|/0/unnamed protein product [Vitis vinifera]		0.02	1	-2.43
GSVIVT00005192001	EC:1.3.3.6	acyl-CoA oxidase	gi|225467815|ref|XP_002269650.1|/0/PREDICTED: hypothetical protein [Vitis vinifera]		0.23	1	-1.14
GSVIVT00016563001	EC:3.2.1.23	beta-galactosidase	gi|225444920|ref|XP_002282132.1|/0/PREDICTED: hypothetical protein [Vitis vinifera]		0.02	0.82	-2.58
GSVIVT00013211001	EC:2.7.7.6	DNA-directed RNA polymerase subunit beta'	gi|147784990|emb|CAN77745.1|/1.06433e-26/hypothetical protein [Vitis vinifera]		0.08	1	-1.81
GSVIVT00005880001	EC:1.14.14.1	cytochrome P450, family 3, subfamily A	gi|147795635|emb|CAN67740.1|/7.08956e-47/hypothetical protein [Vitis vinifera]		0.08	1	-1.81
GSVIVT00030884001	EC:1.6.5.3 1.6.99.3	NADH dehydrogenase (ubiquinone) 1 alpha subcomplex 6	gi|225465807|ref|XP_002262740.1|/3.45549e-70/PREDICTED: hypothetical protein [Vitis vinifera]		0.14	1	-1.44
GSVIVT00026081001	EC:3.2.1.2	beta-amylase	gi|225447374|ref|XP_002281003.1|/0/PREDICTED: hypothetical protein [Vitis vinifera]		0.14	1	-1.44
GSVIVT00026419001	EC:2.7.7.41	phosphatidate cytidylyltransferase	gi|225454030|ref|XP_002281170.1|/0/PREDICTED: hypothetical protein [Vitis vinifera]		0.11	1	-1.58
GSVIVT00020208001	EC:1.14.11.9,EC:1.14.11.23,EC:1.14.11.12	naringenin 3-dioxygenase,flavonol synthase,gibberellin 20-oxidase	gi|225433039|ref|XP_002284694.1|/0/PREDICTED: hypothetical protein [Vitis vinifera]		0.11	1	-1.58
GSVIVT00005747001	EC:6.3.5.6 6.3.5.7,EC:3.5.1.4,EC:6.3.5.-	aspartyl-tRNA(Asn)/glutamyl-tRNA (Gln) amidotransferase subunit A,amidase,glutamyl-tRNA (Gln) amidotransferase	gi|225429238|ref|XP_002264191.1|/0/PREDICTED: hypothetical protein [Vitis vinifera]		0.11	1	-1.58
GSVIVT00037681001	EC:1.1.1.-	retinol dehydrogenase 12,retinol dehydrogenase 14	gi|270234083|emb|CBI22690.1|/7.95082e-166/unnamed protein product [Vitis vinifera]		0.2	1	-1.19
GSVIVT00027456001	EC:4.2.3.14,EC:4.2.3.11	pinene synthase,sabinene-hydrate synthase	gi|147775402|emb|CAN60658.1|/1.05607e-80/hypothetical protein [Vitis vinifera]		4.84e-05	0.02	-4.46
GSVIVT00010598001	EC:1.14.11.12,EC:1.14.11.15	gibberellin 20-oxidase,gibberellin 3-beta-dioxygenase	gi|225455655|ref|XP_002263071.1|/0/PREDICTED: hypothetical protein [Vitis vinifera]		0.14	1	-1.42
GSVIVT00000091001	EC:3.2.1.15,EC:3.2.1.67	polygalacturonase,galacturan 1,4-alpha-galacturonidase	gi|225456668|ref|XP_002267133.1|/0/PREDICTED: hypothetical protein [Vitis vinifera]		0.23	1	-1.1
GSVIVT00019034001	EC:1.14.15.3	cytochrome P450, family 4, subfamily A	gi|225453313|ref|XP_002269307.1|/0/PREDICTED: hypothetical protein [Vitis vinifera]		0.01	0.81	-2.58
GSVIVT00037198001	EC:1.1.1.274,EC:1.1.1.65	2,5-diketo-D-gluconate reductase,pyridoxine 4-dehydrogenase	gi|225455264|ref|XP_002273477.1|/0/PREDICTED: hypothetical protein [Vitis vinifera]		0.04	1	-2.09
GSVIVT00013435001	EC:5.4.2.1	phosphoglycerate mutase	gi|225468793|ref|XP_002262974.1|/9.96923e-132/PREDICTED: hypothetical protein [Vitis vinifera]		0.11	1	-1.58
GSVIVT00029332001	EC:6.3.5.5	carbamoyl-phosphate synthase large subunit	gi|225448503|ref|XP_002272821.1|/2.93385e-95/PREDICTED: hypothetical protein [Vitis vinifera]		0.19	1	-1.22
GSVIVT00026862001	EC:3.2.1.2	beta-amylase	gi|270258336|emb|CBI40370.1|/0/unnamed protein product [Vitis vinifera]		0.13	1	-1.49
GSVIVT00018820001	EC:6.3.5.6 6.3.5.7	aspartyl-tRNA(Asn)/glutamyl-tRNA (Gln) amidotransferase subunit A	gi|225446724|ref|XP_002278150.1|/0/PREDICTED: hypothetical protein [Vitis vinifera]		0.22	1	-1.12
GSVIVT00015830001	EC:2.7.6.1	ribose-phosphate pyrophosphokinase	gi|147856566|emb|CAN82491.1|/0/hypothetical protein [Vitis vinifera]		0.02	0.95	-2.42
GSVIVT00029763001	EC:2.7.7.6	DNA-directed RNA polymerase subunit beta'	gi|91983982|ref|YP_567066.1|/8.05597e-19/RNA polymerase beta'' subunit [Vitis vinifera]		0	0.44	-3
GSVIVT00013233001		photosystem II PsbD protein	gi|11022896|gb|AAG26182.1|/1.9443e-170/photosystem II D2 protein [Illicium parviflorum]		0.15	1	-1.38
GSVIVT00015962001	EC:2.5.1.72	quinolinate synthase	gi|225456864|ref|XP_002276849.1|/0/PREDICTED: hypothetical protein [Vitis vinifera]		0.07	1	-1.81
GSVIVT00025488001	EC:1.1.1.100	3-oxoacyl-[acyl-carrier protein] reductase	gi|225441639|ref|XP_002282201.1|/1.5603e-128/PREDICTED: hypothetical protein [Vitis vinifera]		0.07	1	-1.81
GSVIVT00024679001	EC:1.13.11.12	lipoxygenase	gi|225435562|ref|XP_002283147.1|/0/PREDICTED: hypothetical protein [Vitis vinifera]		0.21	1	-1.14
GSVIVT00033366001	EC:2.7.7.7	DNA polymerase epsilon subunit 3	gi|225461908|ref|XP_002265313.1|/3.71605e-100/PREDICTED: hypothetical protein [Vitis vinifera]		0.1	1	-1.58
GSVIVT00025328001	EC:6.3.2.17	folylpolyglutamate synthase	gi|270243125|emb|CBI30065.1|/0/unnamed protein product [Vitis vinifera]		0.21	1	-1.14
GSVIVT00012967001	EC:1.1.1.18	myo-inositol 2-dehydrogenase	gi|225469016|ref|XP_002267254.1|/0/PREDICTED: hypothetical protein [Vitis vinifera]		0.21	1	-1.14
GSVIVT00003317001	EC:4.1.2.13	fructose-bisphosphate aldolase, class I	--		0.21	1	-1.14
GSVIVT00013329001	EC:4.1.1.49	phosphoenolpyruvate carboxykinase (ATP)	gi|270259227|emb|CBI35761.1|/1.14568e-57/unnamed protein product [Vitis vinifera]		0.21	1	-1.14
GSVIVT00015861001	EC:3.2.1.2	beta-amylase	gi|225427366|ref|XP_002282871.1|/2.05024e-141/PREDICTED: hypothetical protein [Vitis vinifera]		0.21	1	-1.14
GSVIVT00031253001	EC:4.2.1.46,EC:1.1.1.- 2.1.2.-	dTDP-glucose 4,6-dehydratase,UDP-GlcUA decarboxylase/UDP-L-Ara4N formyltransferase	gi|225465764|ref|XP_002266630.1|/0/PREDICTED: hypothetical protein [Vitis vinifera]		0.02	0.95	-2.46
GSVIVT00000550001	EC:4.3.1.19	threonine dehydratase	gi|225441072|ref|XP_002264311.1|/0/PREDICTED: hypothetical protein, partial [Vitis vinifera]		0.21	1	-1.17
GSVIVT00020192001	EC:1.14.17.4,EC:1.14.11.23,EC:1.14.11.12	aminocyclopropanecarboxylate oxidase,flavonol synthase,gibberellin 20-oxidase	gi|225433019|ref|XP_002284628.1|/0/PREDICTED: hypothetical protein isoform 1 [Vitis vinifera]		0.08	1	-1.74
GSVIVT00033799001	EC:4.1.1.20	diaminopimelate decarboxylase	gi|225465560|ref|XP_002275012.1|/0/PREDICTED: hypothetical protein [Vitis vinifera]		0.21	1	-1.17
GSVIVT00000429001	EC:6.3.5.2	GMP synthase (glutamine-hydrolysing)	gi|225426434|ref|XP_002274590.1|/0/PREDICTED: hypothetical protein [Vitis vinifera]		0.21	1	-1.17
GSVIVT00026304001	EC:1.1.1.215,EC:1.1.1.81	gluconate 2-dehydrogenase,hydroxypyruvate reductase	gi|225453831|ref|XP_002272380.1|/5.92537e-172/PREDICTED: hypothetical protein [Vitis vinifera]		0.21	1	-1.17
GSVIVT00025312001	EC:1.3.2.3,EC:1.1.3.8	L-galactono-1,4-lactone dehydorogenase,L-gulonolactone oxidase	gi|224589061|gb|ACN59217.1|/0/putative L-galactono-1,4-lactone dehydrogenase [Vitis vinifera]		0.21	1	-1.17
GSVIVT00018794001	EC:1.1.1.200,EC:1.1.1.2,EC:1.1.1.21	aldose-6-phosphate reductase (NADPH2),alcohol dehydrogenase (NADP+),aldehyde reductase	gi|270232712|emb|CBI22033.1|/1.59716e-30/unnamed protein product [Vitis vinifera]		0.08	1	-1.74
GSVIVT00008924001	EC:1.2.1.44,EC:1.1.1.219	cinnamoyl-CoA reductase,dihydroflavonol-4-reductase	gi|270306915|emb|CBI40606.1|/0/unnamed protein product [Vitis vinifera]		0.11	1	-1.58
GSVIVT00029885001	EC:2.5.1.6	S-adenosylmethionine synthetase	gi|225466057|ref|XP_002263715.1|/1.46756e-108/PREDICTED: hypothetical protein [Vitis vinifera]		0.11	1	-1.58
GSVIVT00012699001	EC:4.3.2.2	adenylosuccinate lyase	gi|270244608|emb|CBI31541.1|/4.31409e-73/unnamed protein product [Vitis vinifera]		0.15	1	-1.42
GSVIVT00002059001	EC:4.2.3.11,EC:4.2.3.14,EC:4.2.3.19,EC:5.5.1.13	sabinene-hydrate synthase,pinene synthase,ent-kaurene synthase,ent-copalyl diphosphate synthase	gi|225464057|ref|XP_002268269.1|/0/PREDICTED: hypothetical protein [Vitis vinifera]		0	0.25	-3.32
GSVIVT00037107001	EC:1.4.1.13 1.4.1.14	glutamate synthase (NADPH/NADH)	gi|225455092|ref|XP_002267865.1|/0/PREDICTED: similar to GLT1 (NADH-dependent glutamate synthase 1 gene) [Vitis vinifera]		0.15	1	-1.42
GSVIVT00007272001	EC:1.14.13.21,EC:1.14.14.1,EC:1.14.-.-	flavonoid 3'-monooxygenase,cytochrome P450, family 2, subfamily D,ferulate-5-hydroxylase	gi|225426905|ref|XP_002263860.1|/0/PREDICTED: hypothetical protein [Vitis vinifera]		0.2	1	-1.22
GSVIVT00026098001	EC:4.2.3.14,EC:4.2.3.11,EC:4.2.3.19	pinene synthase,sabinene-hydrate synthase,ent-kaurene synthase	gi|225447402|ref|XP_002275444.1|/3.36151e-157/PREDICTED: hypothetical protein [Vitis vinifera]		0.05	1	-2
GSVIVT00002760001	EC:2.1.1.-	ubiquinone biosynthesis methyltransferase,ubiquinone/menaquinone biosynthesis methyltransferase	gi|270241353|emb|CBI28577.1|/3.88326e-146/unnamed protein product [Vitis vinifera]		0.21	1	-1.22
GSVIVT00018979001	EC:5.4.2.6,EC:3.1.3.18	beta-phosphoglucomutase,phosphoglycolate phosphatase	gi|225453244|ref|XP_002266455.1|/3.49885e-152/PREDICTED: hypothetical protein [Vitis vinifera]		0.21	1	-1.22
GSVIVT00012642001	EC:2.7.1.26	riboflavin kinase	gi|270234715|emb|CBI23313.1|/5.39321e-120/unnamed protein product [Vitis vinifera]		0.21	1	-1.22
GSVIVT00005684001	EC:2.3.3.13	2-isopropylmalate synthase	gi|225433784|ref|XP_002268942.1|/3.04474e-114/PREDICTED: similar to putative isopropylmalate synthase [Vitis vinifera]		0.12	1	-1.58
GSVIVT00033027001	EC:2.3.1.168	2-oxoisovalerate dehydrogenase E2 component (dihydrolipoyl transacylase)	gi|270234374|emb|CBI22978.1|/0/unnamed protein product [Vitis vinifera]		0.12	1	-1.58
GSVIVT00027760001	EC:1.1.1.1	alcohol dehydrogenase	gi|270230910|emb|CBI20237.1|/0/unnamed protein product [Vitis vinifera]		0.01	0.66	-2.81
GSVIVT00034819001	EC:2.7.1.67	phosphatidylinositol 4-kinase	gi|270255160|emb|CBI37546.1|/0/unnamed protein product [Vitis vinifera]		0.12	1	-1.58
GSVIVT00023655001	EC:6.3.1.2	glutamine synthetase	gi|225436900|ref|XP_002274139.1|/0/PREDICTED: hypothetical protein [Vitis vinifera]		0.12	1	-1.58
GSVIVT00001082001	EC:2.7.7.6	DNA-directed RNA polymerase II subunit A,DNA-directed RNA polymerase III subunit C1,DNA-directed RNA polymerase subunit A'	gi|270251383|emb|CBI34757.1|/0/unnamed protein product [Vitis vinifera]		0.12	1	-1.58
GSVIVT00016020001	EC:1.1.1.-	retinol dehydrogenase 12,retinol dehydrogenase 11,retinol dehydrogenase 14	gi|225456946|ref|XP_002281557.1|/7.61688e-156/PREDICTED: hypothetical protein [Vitis vinifera]		0.12	1	-1.58
GSVIVT00000025001	E1.14.-.-.	monooxygenase activity, iron ion binding	gi|225456565|ref|XP_002265310.1|/0/PREDICTED: hypothetical protein isoform 1 [Vitis vinifera]		0.01	0.67	-2.81
GSVIVT00001059001	EC:1.2.1.3,EC:1.1.1.215	aldehyde dehydrogenase (NAD+),gluconate 2-dehydrogenase	gi|225426718|ref|XP_002281980.1|/1.55629e-169/PREDICTED: hypothetical protein [Vitis vinifera]		0.18	1	-1.32
GSVIVT00026278001	E1.14.-.-.	monooxygenase activity, iron ion binding	gi|225453801|ref|XP_002276094.1|/0/PREDICTED: hypothetical protein [Vitis vinifera]		0.02	0.89	-2.58
GSVIVT00010753001	EC:1.11.1.7	peroxidase	gi|225444515|ref|XP_002274769.1|/1.30302e-177/PREDICTED: hypothetical protein isoform 1 [Vitis vinifera]		0.18	1	-1.32
GSVIVT00033021001	EC:2.3.1.170,EC:1.1.1.2	6'-deoxychalcone synthase,alcohol dehydrogenase (NADP+)	gi|270234380|emb|CBI22984.1|/1.2638e-143/unnamed protein product [Vitis vinifera]		0.02	0.9	-2.58
GSVIVT00034762001	EC:3.2.2.1,EC:3.2.2.-	purine nucleosidase,DNA glycosylase	gi|225434233|ref|XP_002280271.1|/1.10923e-178/PREDICTED: hypothetical protein [Vitis vinifera]		0.18	1	-1.32
GSVIVT00031421001	EC:2.6.1.62	adenosylmethionine-8-amino-7-oxononanoate aminotransferase	gi|225446128|ref|XP_002270551.1|/0/PREDICTED: hypothetical protein [Vitis vinifera]		0.18	1	-1.32
GSVIVT00007398001	EC:1.3.1.26	dihydrodipicolinate reductase	gi|225455455|ref|XP_002274702.1|/4.43052e-166/PREDICTED: hypothetical protein [Vitis vinifera]		0.18	1	-1.32
GSVIVT00011014001	EC:1.14.15.3,EC:1.14.14.1	cytochrome P450, family 4, subfamily A,cytochrome P450, family 3, subfamily A	gi|225469896|ref|XP_002268319.1|/0/PREDICTED: hypothetical protein [Vitis vinifera]		0.18	1	-1.32
GSVIVT00007609001	EC:2.4.1.21,EC:2.4.1.57	starch synthase,phosphatidylinositol alpha-mannosyltransferase	gi|225427542|ref|XP_002265923.1|/0/PREDICTED: hypothetical protein [Vitis vinifera]		0.03	1	-2.32
GSVIVT00025590001	EC:2.1.1.41	sterol 24-C-methyltransferase	gi|225441821|ref|XP_002283950.1|/0/PREDICTED: hypothetical protein [Vitis vinifera]		0.03	1	-2.32
GSVIVT00019049001	EC:6.1.1.18	glutaminyl-tRNA synthetase	gi|225453336|ref|XP_002270305.1|/0/PREDICTED: similar to Glutaminyl-tRNA synthetase [Vitis vinifera]		0.03	1	-2.32
GSVIVT00006492001	EC:6.3.2.17,EC:6.3.2.12 6.3.2.17	folylpolyglutamate synthase,dihydrofolate synthase / folylpolyglutamate synthase	gi|270233942|emb|CBI22549.1|/0/unnamed protein product [Vitis vinifera]		0.03	1	-2.32
GSVIVT00031798001	EC:2.7.7.7	DNA polymerase I	gi|270229256|emb|CBI18184.1|/0/unnamed protein product [Vitis vinifera]		0.03	1	-2.32
GSVIVT00017398001	EC:2.7.7.6	DNA-directed RNA polymerase subunit beta'	gi|91983983|ref|YP_567067.1|/1.45424e-83/RNA polymerase beta' subunit [Vitis vinifera]		0.03	1	-2.32
GSVIVT00024952001	EC:1.14.13.-,EC:1.14.-.-	steroid 22-alpha-hydroxylase,steroid 23-alpha-hydroxylase	gi|270228594|emb|CBI17531.1|/0/unnamed protein product [Vitis vinifera]		0.03	1	-2.32
GSVIVT00035386001	EC:6.2.1.4 6.2.1.5	succinyl-CoA synthetase alpha subunit	gi|270242765|emb|CBI29706.1|/1.43092e-92/unnamed protein product [Vitis vinifera]		0.03	1	-2.32
GSVIVT00020939001	EC:2.7.1.11	6-phosphofructokinase	gi|225452791|ref|XP_002278018.1|/0/PREDICTED: hypothetical protein [Vitis vinifera]		0.06	1	-2
GSVIVT00013331001	EC:4.1.1.49	phosphoenolpyruvate carboxykinase (ATP)	gi|13785467|dbj|BAB43907.1|/2.45294e-144/phosphoenolpyruvate carboxykinase [Flaveria trinervia]		0.06	1	-2
GSVIVT00002098001	EC:1.2.1.16	succinate-semialdehyde dehydrogenase (NADP+)	gi|270257201|emb|CBI24147.1|/0/unnamed protein product [Vitis vinifera]		0.06	1	-2
GSVIVT00011101001	EC:4.3.2.2	adenylosuccinate lyase	gi|270244608|emb|CBI31541.1|/9.8998e-65/unnamed protein product [Vitis vinifera]		0.06	1	-2
GSVIVT00015014001	EC:2.6.1.42	branched-chain amino acid aminotransferase	gi|225458938|ref|XP_002285511.1|/0/PREDICTED: hypothetical protein [Vitis vinifera]		0.06	1	-2
GSVIVT00026587001	EC:2.1.1.37	DNA (cytosine-5-)-methyltransferase	gi|147772736|emb|CAN60628.1|/0/hypothetical protein [Vitis vinifera]		0.06	1	-2
GSVIVT00033019001	EC:2.3.1.170,EC:1.1.1.2	6'-deoxychalcone synthase,alcohol dehydrogenase (NADP+)	gi|225431751|ref|XP_002270243.1|/0/PREDICTED: hypothetical protein [Vitis vinifera]		0.06	1	-2
GSVIVT00034123001	EC:3.1.3.5	5'-nucleotidase	gi|225442198|ref|XP_002276942.1|/0/PREDICTED: hypothetical protein [Vitis vinifera]		0.12	1	-1.58
GSVIVT00030018001	EC:2.5.1.15,EC:2.7.6.3,EC:4.1.2.25	dihydropteroate synthase,2-amino-4-hydroxy-6-hydroxymethyldihydropteridine pyrophosphokinase,dihydroneopterin aldolase	gi|270240075|emb|CBI27308.1|/0/unnamed protein product [Vitis vinifera]		0.12	1	-1.58
GSVIVT00006243001	EC:2.3.1.78	heparan-alpha-glucosaminide N-acetyltransferase	gi|270242082|emb|CBI29297.1|/0/unnamed protein product [Vitis vinifera]		0.12	1	-1.58
GSVIVT00026920001	EC:3.2.1.67,EC:3.2.1.15	galacturan 1,4-alpha-galacturonidase,polygalacturonase	gi|225454336|ref|XP_002277736.1|/0/PREDICTED: hypothetical protein [Vitis vinifera]		0.12	1	-1.58
GSVIVT00016539001	EC:3.1.3.5	5'-nucleotidase	gi|225444883|ref|XP_002279415.1|/0/PREDICTED: hypothetical protein [Vitis vinifera]		0.12	1	-1.58
GSVIVT00006681001	EC:1.1.1.-	retinol dehydrogenase 12	gi|225426220|ref|XP_002262981.1|/0/PREDICTED: hypothetical protein [Vitis vinifera]		0.11	1	-1.58
GSVIVT00034556001	EC:1.9.3.1	cytochrome c oxidase subunit Vb	gi|225442833|ref|XP_002285331.1|/8.17954e-48/PREDICTED: similar to cytochrome c oxidase family protein-like [Vitis vinifera]		0.11	1	-1.58
GSVIVT00012391001	EC:1.1.1.14	L-iditol 2-dehydrogenase	gi|225469312|ref|XP_002267662.1|/2.46447e-55/PREDICTED: similar to L-idonate dehydrogenase [Vitis vinifera]		0.11	1	-1.58
GSVIVT00002040001	EC:2.7.7.6	DNA-directed RNA polymerase III subunit C2	gi|225464023|ref|XP_002265454.1|/0/PREDICTED: hypothetical protein [Vitis vinifera]		0.11	1	-1.58
GSVIVT00021730001	EC:4.2.3.14,EC:4.2.3.11,EC:4.2.3.19,EC:5.5.1.13	pinene synthase,sabinene-hydrate synthase,ent-kaurene synthase,ent-copalyl diphosphate synthase	gi|147776540|emb|CAN69555.1|/0/hypothetical protein [Vitis vinifera]		0.11	1	-1.58
GSVIVT00024469001	EC:4.2.1.51	prephenate dehydratase	gi|270227521|emb|CBI16254.1|/0/unnamed protein product [Vitis vinifera]		0.11	1	-1.58
GSVIVT00017920001	EC:2.7.1.48	uridine kinase	gi|225456288|ref|XP_002283599.1|/0/PREDICTED: hypothetical protein [Vitis vinifera]		0.11	1	-1.58
GSVIVT00021057001	EC:1.6.5.3	NADH dehydrogenase I subunit 2	gi|116617169|ref|YP_817542.1|/2.58214e-63/NADH-plastoquinone oxidoreductase subunit 2 [Coffea arabica]		0.11	1	-1.58
GSVIVT00022581001	EC:1.5.1.3	dihydrofolate reductase	gi|147818270|emb|CAN64715.1|/0/hypothetical protein [Vitis vinifera]		0.11	1	-1.58
GSVIVT00019299001	EC:3.2.1.23	beta-galactosidase	gi|270232277|emb|CBI21600.1|/0/unnamed protein product [Vitis vinifera]		0.11	1	-1.58
GSVIVT00018170001	EC:2.7.1.20	adenosine kinase	gi|225449016|ref|XP_002272337.1|/0/PREDICTED: hypothetical protein [Vitis vinifera]		0.11	1	-1.58
GSVIVT00016203001	EC:3.1.3.3	phosphoserine phosphatase	gi|225457217|ref|XP_002284065.1|/3.46241e-168/PREDICTED: hypothetical protein [Vitis vinifera]		0.11	1	-1.58
GSVIVT00021607001	EC:5.3.1.16	phosphoribosylformimino-5-aminoimidazole carboxamide ribotide isomerase	gi|270243359|emb|CBI30299.1|/1.6559e-152/unnamed protein product [Vitis vinifera]		0.11	1	-1.58
GSVIVT00029879001	EC:2.7.4.14	cytidylate kinase	gi|225466049|ref|XP_002263160.1|/2.13755e-85/PREDICTED: similar to Adenylate kinase [Vitis vinifera]		0.11	1	-1.58
GSVIVT00035068001	EC:6.2.1.-,EC:6.2.1.12	OPC-8:0 CoA ligase 1,4-coumarate--CoA ligase	gi|225425844|ref|XP_002265545.1|/0/PREDICTED: hypothetical protein [Vitis vinifera]		0.11	1	-1.58
Glycosphingolipid biosynthesis - ganglio series
GSVIVT00016400001	EC:3.2.1.23	beta-galactosidase	gi|270240544|emb|CBI27773.1|/0/unnamed protein product [Vitis vinifera]		0.14	1	-1.58
GSVIVT00034164001	EC:3.2.1.23	beta-galactosidase	gi|270253546|emb|CBI35944.1|/0/unnamed protein product [Vitis vinifera]		0	0.19	-3.49
GSVIVT00016563001	EC:3.2.1.23	beta-galactosidase	gi|225444920|ref|XP_002282132.1|/0/PREDICTED: hypothetical protein [Vitis vinifera]		0.02	0.82	-2.58
GSVIVT00019299001	EC:3.2.1.23	beta-galactosidase	gi|270232277|emb|CBI21600.1|/0/unnamed protein product [Vitis vinifera]		0.11	1	-1.58
Riboflavin metabolism
GSVIVT00022589001	EC:2.7.11.1	serine/threonine protein kinase, bacterial,non-specific serine/threonine protein kinase	gi|225450563|ref|XP_002277564.1|/0/PREDICTED: hypothetical protein [Vitis vinifera]		0.19	1	-1.36
GSVIVT00018979001	EC:5.4.2.6,EC:3.1.3.18	beta-phosphoglucomutase,phosphoglycolate phosphatase	gi|225453244|ref|XP_002266455.1|/3.49885e-152/PREDICTED: hypothetical protein [Vitis vinifera]		0.21	1	-1.22
GSVIVT00012642001	EC:2.7.1.26	riboflavin kinase	gi|270234715|emb|CBI23313.1|/5.39321e-120/unnamed protein product [Vitis vinifera]		0.21	1	-1.22
RNA polymerase
GSVIVT00029358001	EC:2.7.7.6	DNA-directed RNA polymerase subunit beta'	gi|91983982|ref|YP_567066.1|/1.58503e-151/RNA polymerase beta'' subunit [Vitis vinifera]		0.18	1	-1.42
GSVIVT00029761001	EC:2.7.7.6	DNA-directed RNA polymerase subunit beta'	gi|91983982|ref|YP_567066.1|/4.43559e-25/RNA polymerase beta'' subunit [Vitis vinifera]		0.19	1	-1.24
GSVIVT00013211001	EC:2.7.7.6	DNA-directed RNA polymerase subunit beta'	gi|147784990|emb|CAN77745.1|/1.06433e-26/hypothetical protein [Vitis vinifera]		0.08	1	-1.81
GSVIVT00029763001	EC:2.7.7.6	DNA-directed RNA polymerase subunit beta'	gi|91983982|ref|YP_567066.1|/8.05597e-19/RNA polymerase beta'' subunit [Vitis vinifera]		0	0.44	-3
GSVIVT00001082001	EC:2.7.7.6	DNA-directed RNA polymerase II subunit A,DNA-directed RNA polymerase III subunit C1,DNA-directed RNA polymerase subunit A'	gi|270251383|emb|CBI34757.1|/0/unnamed protein product [Vitis vinifera]		0.12	1	-1.58
GSVIVT00017398001	EC:2.7.7.6	DNA-directed RNA polymerase subunit beta'	gi|91983983|ref|YP_567067.1|/1.45424e-83/RNA polymerase beta' subunit [Vitis vinifera]		0.03	1	-2.32
GSVIVT00002040001	EC:2.7.7.6	DNA-directed RNA polymerase III subunit C2	gi|225464023|ref|XP_002265454.1|/0/PREDICTED: hypothetical protein [Vitis vinifera]		0.11	1	-1.58
Biosynthesis of unsaturated fatty acids
GSVIVT00000320001	EC:1.14.19.1	stearoyl-CoA desaturase (delta-9 desaturase)	gi|225442947|ref|XP_002265410.1|/0/PREDICTED: hypothetical protein [Vitis vinifera]		0.11	1	-1.58
GSVIVT00005192001	EC:1.3.3.6	acyl-CoA oxidase	gi|225467815|ref|XP_002269650.1|/0/PREDICTED: hypothetical protein [Vitis vinifera]		0.23	1	-1.14
GSVIVT00019034001	EC:1.14.15.3	cytochrome P450, family 4, subfamily A	gi|225453313|ref|XP_002269307.1|/0/PREDICTED: hypothetical protein [Vitis vinifera]		0.01	0.81	-2.58
GSVIVT00025488001	EC:1.1.1.100	3-oxoacyl-[acyl-carrier protein] reductase	gi|225441639|ref|XP_002282201.1|/1.5603e-128/PREDICTED: hypothetical protein [Vitis vinifera]		0.07	1	-1.81
GSVIVT00024716001	EC:1.14.19.-	omega-6 fatty acid desaturase (delta-12 desaturase)	gi|225435614|ref|XP_002285640.1|/0/PREDICTED: hypothetical protein [Vitis vinifera]		0.15	1	-1.42
GSVIVT00013334001	EC:1.14.19.-	omega-6 fatty acid desaturase (delta-12 desaturase)	gi|270258851|emb|CBI40939.1|/5.53963e-52/unnamed protein product [Vitis vinifera]		0.2	1	-1.22
GSVIVT00016020001	EC:1.1.1.-	retinol dehydrogenase 12,retinol dehydrogenase 11,retinol dehydrogenase 14	gi|225456946|ref|XP_002281557.1|/7.61688e-156/PREDICTED: hypothetical protein [Vitis vinifera]		0.12	1	-1.58
GSVIVT00011014001	EC:1.14.15.3,EC:1.14.14.1	cytochrome P450, family 4, subfamily A,cytochrome P450, family 3, subfamily A	gi|225469896|ref|XP_002268319.1|/0/PREDICTED: hypothetical protein [Vitis vinifera]		0.18	1	-1.32
GSVIVT00006681001	EC:1.1.1.-	retinol dehydrogenase 12	gi|225426220|ref|XP_002262981.1|/0/PREDICTED: hypothetical protein [Vitis vinifera]		0.11	1	-1.58
Butanoate metabolism
GSVIVT00037681001	EC:1.1.1.-	retinol dehydrogenase 12,retinol dehydrogenase 14	gi|270234083|emb|CBI22690.1|/7.95082e-166/unnamed protein product [Vitis vinifera]		0.2	1	-1.19
GSVIVT00037198001	EC:1.1.1.274,EC:1.1.1.65	2,5-diketo-D-gluconate reductase,pyridoxine 4-dehydrogenase	gi|225455264|ref|XP_002273477.1|/0/PREDICTED: hypothetical protein [Vitis vinifera]		0.04	1	-2.09
GSVIVT00036867001	EC:1.1.2.4	D-lactate dehydrogenase (cytochrome)	gi|225431259|ref|XP_002268002.1|/0/PREDICTED: hypothetical protein [Vitis vinifera]		0.21	1	-1.17
GSVIVT00018794001	EC:1.1.1.200,EC:1.1.1.2,EC:1.1.1.21	aldose-6-phosphate reductase (NADPH2),alcohol dehydrogenase (NADP+),aldehyde reductase	gi|270232712|emb|CBI22033.1|/1.59716e-30/unnamed protein product [Vitis vinifera]		0.08	1	-1.74
GSVIVT00016020001	EC:1.1.1.-	retinol dehydrogenase 12,retinol dehydrogenase 11,retinol dehydrogenase 14	gi|225456946|ref|XP_002281557.1|/7.61688e-156/PREDICTED: hypothetical protein [Vitis vinifera]		0.12	1	-1.58
GSVIVT00033021001	EC:2.3.1.170,EC:1.1.1.2	6'-deoxychalcone synthase,alcohol dehydrogenase (NADP+)	gi|270234380|emb|CBI22984.1|/1.2638e-143/unnamed protein product [Vitis vinifera]		0.02	0.9	-2.58
GSVIVT00002098001	EC:1.2.1.16	succinate-semialdehyde dehydrogenase (NADP+)	gi|270257201|emb|CBI24147.1|/0/unnamed protein product [Vitis vinifera]		0.06	1	-2
GSVIVT00033019001	EC:2.3.1.170,EC:1.1.1.2	6'-deoxychalcone synthase,alcohol dehydrogenase (NADP+)	gi|225431751|ref|XP_002270243.1|/0/PREDICTED: hypothetical protein [Vitis vinifera]		0.06	1	-2
GSVIVT00006681001	EC:1.1.1.-	retinol dehydrogenase 12	gi|225426220|ref|XP_002262981.1|/0/PREDICTED: hypothetical protein [Vitis vinifera]		0.11	1	-1.58
Regulation of autophagy
GSVIVT00035858001	EC:2.7.11.11	5'-AMP-activated protein kinase, catalytic alpha subunit	gi|225443776|ref|XP_002271643.1|/0/PREDICTED: hypothetical protein isoform 1 [Vitis vinifera]		0.18	1	-1.28
GSVIVT00019722001	EC:2.7.11.11	5'-AMP-activated protein kinase, catalytic alpha subunit	gi|229609839|gb|ACQ83535.1|/0/CBL-interacting protein kinase 19 [Vitis vinifera]		0.09	1	-1.74
GSVIVT00028341001	EC:2.7.11.11,EC:2.7.11.31	5'-AMP-activated protein kinase, catalytic alpha subunit,[hydroxymethylglutaryl-CoA reductase (NADPH)] kinase	gi|225443940|ref|XP_002279222.1|/0/PREDICTED: hypothetical protein [Vitis vinifera]		0.2	1	-1.19
GSVIVT00027024001		beclin 1	gi|225454518|ref|XP_002277370.1|/0/PREDICTED: hypothetical protein [Vitis vinifera]		0.12	1	-1.58
Valine, leucine and isoleucine biosynthesis
GSVIVT00019784001	EC:6.1.1.5	isoleucyl-tRNA synthetase	gi|225432320|ref|XP_002276207.1|/0/PREDICTED: hypothetical protein [Vitis vinifera]		0.23	1	-1.24
GSVIVT00000550001	EC:4.3.1.19	threonine dehydratase	gi|225441072|ref|XP_002264311.1|/0/PREDICTED: hypothetical protein, partial [Vitis vinifera]		0.21	1	-1.17
GSVIVT00006883001	EC:6.1.1.4	leucyl-tRNA synthetase	gi|225444321|ref|XP_002264138.1|/0/PREDICTED: hypothetical protein [Vitis vinifera]		0.2	1	-1.22
GSVIVT00005684001	EC:2.3.3.13	2-isopropylmalate synthase	gi|225433784|ref|XP_002268942.1|/3.04474e-114/PREDICTED: similar to putative isopropylmalate synthase [Vitis vinifera]		0.12	1	-1.58
GSVIVT00015014001	EC:2.6.1.42	branched-chain amino acid aminotransferase	gi|225458938|ref|XP_002285511.1|/0/PREDICTED: hypothetical protein [Vitis vinifera]		0.06	1	-2
Porphyrin and chlorophyll metabolism
GSVIVT00027634001	EC:1.3.1.33	protochlorophyllide reductase	gi|270231012|emb|CBI20339.1|/0/unnamed protein product [Vitis vinifera]		0.22	1	-1.27
GSVIVT00037681001	EC:1.1.1.-	retinol dehydrogenase 12,retinol dehydrogenase 14	gi|270234083|emb|CBI22690.1|/7.95082e-166/unnamed protein product [Vitis vinifera]		0.2	1	-1.19
GSVIVT00016020001	EC:1.1.1.-	retinol dehydrogenase 12,retinol dehydrogenase 11,retinol dehydrogenase 14	gi|225456946|ref|XP_002281557.1|/7.61688e-156/PREDICTED: hypothetical protein [Vitis vinifera]		0.12	1	-1.58
GSVIVT00016897001	EC:1.14.99.3	heme oxygenase	gi|225445499|ref|XP_002285192.1|/5.89717e-132/PREDICTED: hypothetical protein [Vitis vinifera]		0.03	1	-2.32
GSVIVT00006681001	EC:1.1.1.-	retinol dehydrogenase 12	gi|225426220|ref|XP_002262981.1|/0/PREDICTED: hypothetical protein [Vitis vinifera]		0.11	1	-1.58
Citrate cycle (TCA cycle)
GSVIVT00019672001	EC:1.8.1.4	dihydrolipoamide dehydrogenase	gi|225432110|ref|XP_002263180.1|/0/PREDICTED: hypothetical protein [Vitis vinifera]		0.29	1	-1.05
GSVIVT00038538001	EC:1.1.1.37	malate dehydrogenase	gi|225429074|ref|XP_002270921.1|/0/PREDICTED: hypothetical protein [Vitis vinifera]		0.07	1	-1.96
GSVIVT00011154001	EC:4.1.1.49	phosphoenolpyruvate carboxykinase (ATP)	gi|225466836|ref|XP_002277830.1|/0/PREDICTED: hypothetical protein [Vitis vinifera]		0.08	1	-1.94
GSVIVT00013329001	EC:4.1.1.49	phosphoenolpyruvate carboxykinase (ATP)	gi|270259227|emb|CBI35761.1|/1.14568e-57/unnamed protein product [Vitis vinifera]		0.21	1	-1.14
GSVIVT00035386001	EC:6.2.1.4 6.2.1.5	succinyl-CoA synthetase alpha subunit	gi|270242765|emb|CBI29706.1|/1.43092e-92/unnamed protein product [Vitis vinifera]		0.03	1	-2.32
GSVIVT00013331001	EC:4.1.1.49	phosphoenolpyruvate carboxykinase (ATP)	gi|13785467|dbj|BAB43907.1|/2.45294e-144/phosphoenolpyruvate carboxykinase [Flaveria trinervia]		0.06	1	-2
Protein export
GSVIVT00016732001	EC:3.4.21.89	signal peptidase I	gi|225445220|ref|XP_002284378.1|/1.44735e-160/PREDICTED: hypothetical protein [Vitis vinifera]		0.19	1	-1.25
GSVIVT00028237001		preprotein translocase subunit SecA	gi|270254667|emb|CBI37057.1|/3.70676e-107/unnamed protein product [Vitis vinifera]		0.02	0.91	-2.58
Aminoacyl-tRNA biosynthesis
GSVIVT00019784001	EC:6.1.1.5	isoleucyl-tRNA synthetase	gi|225432320|ref|XP_002276207.1|/0/PREDICTED: hypothetical protein [Vitis vinifera]		0.23	1	-1.24
GSVIVT00022975001	EC:6.1.1.6	lysyl-tRNA synthetase, class II	gi|270257969|emb|CBI40010.1|/0/unnamed protein product [Vitis vinifera]		0.02	1	-2.36
GSVIVT00017573001	EC:6.1.1.20	phenylalanyl-tRNA synthetase beta chain	gi|225455762|ref|XP_002269751.1|/0/PREDICTED: hypothetical protein [Vitis vinifera]		0.25	1	-1.05
GSVIVT00005747001	EC:6.3.5.6 6.3.5.7,EC:3.5.1.4,EC:6.3.5.-	aspartyl-tRNA(Asn)/glutamyl-tRNA (Gln) amidotransferase subunit A,amidase,glutamyl-tRNA (Gln) amidotransferase	gi|225429238|ref|XP_002264191.1|/0/PREDICTED: hypothetical protein [Vitis vinifera]		0.11	1	-1.58
GSVIVT00018820001	EC:6.3.5.6 6.3.5.7	aspartyl-tRNA(Asn)/glutamyl-tRNA (Gln) amidotransferase subunit A	gi|225446724|ref|XP_002278150.1|/0/PREDICTED: hypothetical protein [Vitis vinifera]		0.22	1	-1.12
GSVIVT00006883001	EC:6.1.1.4	leucyl-tRNA synthetase	gi|225444321|ref|XP_002264138.1|/0/PREDICTED: hypothetical protein [Vitis vinifera]		0.2	1	-1.22
GSVIVT00019049001	EC:6.1.1.18	glutaminyl-tRNA synthetase	gi|225453336|ref|XP_002270305.1|/0/PREDICTED: similar to Glutaminyl-tRNA synthetase [Vitis vinifera]		0.03	1	-2.32
GSVIVT00038606001	EC:6.1.1.12	aspartyl-tRNA synthetase	gi|225429171|ref|XP_002271358.1|/9.39776e-108/PREDICTED: similar to tRNA synthetase class II (D, K and N) family protein [Vitis vinifera]		0.12	1	-1.58
Brassinosteroid biosynthesis
GSVIVT00036865001	EC:1.14.-.-,EC:1.14.13.-	steroid 3-oxidase,steroid 22-alpha-hydroxylase	gi|225431255|ref|XP_002267958.1|/0/PREDICTED: hypothetical protein [Vitis vinifera]		0.26	1	-1.04
GSVIVT00029273001	EC:1.14.-.-,EC:1.14.13.-	steroid 23-alpha-hydroxylase,steroid 22-alpha-hydroxylase	gi|225448402|ref|XP_002270553.1|/0/PREDICTED: hypothetical protein [Vitis vinifera]		0.19	1	-1.25
GSVIVT00024952001	EC:1.14.13.-,EC:1.14.-.-	steroid 22-alpha-hydroxylase,steroid 23-alpha-hydroxylase	gi|270228594|emb|CBI17531.1|/0/unnamed protein product [Vitis vinifera]		0.03	1	-2.32
Galactose metabolism
GSVIVT00016400001	EC:3.2.1.23	beta-galactosidase	gi|270240544|emb|CBI27773.1|/0/unnamed protein product [Vitis vinifera]		0.14	1	-1.58
GSVIVT00034164001	EC:3.2.1.23	beta-galactosidase	gi|270253546|emb|CBI35944.1|/0/unnamed protein product [Vitis vinifera]		0	0.19	-3.49
GSVIVT00016563001	EC:3.2.1.23	beta-galactosidase	gi|225444920|ref|XP_002282132.1|/0/PREDICTED: hypothetical protein [Vitis vinifera]		0.02	0.82	-2.58
GSVIVT00012209001	EC:4.2.1.6	galactonate dehydratase	gi|225469390|ref|XP_002263959.1|/2.67156e-131/PREDICTED: hypothetical protein [Vitis vinifera]		0.04	1	-2.17
GSVIVT00020939001	EC:2.7.1.11	6-phosphofructokinase	gi|225452791|ref|XP_002278018.1|/0/PREDICTED: hypothetical protein [Vitis vinifera]		0.06	1	-2
GSVIVT00019299001	EC:3.2.1.23	beta-galactosidase	gi|270232277|emb|CBI21600.1|/0/unnamed protein product [Vitis vinifera]		0.11	1	-1.58
Monoterpenoid biosynthesis
GSVIVT00027451001	EC:4.2.3.14,EC:4.2.3.11,EC:4.2.3.19	pinene synthase,sabinene-hydrate synthase,ent-kaurene synthase	gi|270231154|emb|CBI20481.1|/0/unnamed protein product [Vitis vinifera]		1.16e-09	4.58e-06	-7.23
GSVIVT00027449001	EC:4.2.3.14,EC:4.2.3.11,EC:4.2.3.19,EC:5.5.1.13	pinene synthase,sabinene-hydrate synthase,ent-kaurene synthase,ent-copalyl diphosphate synthase	gi|225461172|ref|XP_002282996.1|/0/PREDICTED: hypothetical protein [Vitis vinifera]		6.01e-10	9.47e-06	-7.36
GSVIVT00027450001	EC:4.2.3.15	myrcene/ocimene synthase	gi|270231156|emb|CBI20483.1|/7.07996e-31/unnamed protein product [Vitis vinifera]		3.55e-07	0	-5.73
GSVIVT00027456001	EC:4.2.3.14,EC:4.2.3.11	pinene synthase,sabinene-hydrate synthase	gi|147775402|emb|CAN60658.1|/1.05607e-80/hypothetical protein [Vitis vinifera]		4.84e-05	0.02	-4.46
GSVIVT00002059001	EC:4.2.3.11,EC:4.2.3.14,EC:4.2.3.19,EC:5.5.1.13	sabinene-hydrate synthase,pinene synthase,ent-kaurene synthase,ent-copalyl diphosphate synthase	gi|225464057|ref|XP_002268269.1|/0/PREDICTED: hypothetical protein [Vitis vinifera]		0	0.25	-3.32
GSVIVT00026098001	EC:4.2.3.14,EC:4.2.3.11,EC:4.2.3.19	pinene synthase,sabinene-hydrate synthase,ent-kaurene synthase	gi|225447402|ref|XP_002275444.1|/3.36151e-157/PREDICTED: hypothetical protein [Vitis vinifera]		0.05	1	-2
GSVIVT00021730001	EC:4.2.3.14,EC:4.2.3.11,EC:4.2.3.19,EC:5.5.1.13	pinene synthase,sabinene-hydrate synthase,ent-kaurene synthase,ent-copalyl diphosphate synthase	gi|147776540|emb|CAN69555.1|/0/hypothetical protein [Vitis vinifera]		0.11	1	-1.58
Other glycan degradation
GSVIVT00016400001	EC:3.2.1.23	beta-galactosidase	gi|270240544|emb|CBI27773.1|/0/unnamed protein product [Vitis vinifera]		0.14	1	-1.58
GSVIVT00034164001	EC:3.2.1.23	beta-galactosidase	gi|270253546|emb|CBI35944.1|/0/unnamed protein product [Vitis vinifera]		0	0.19	-3.49
GSVIVT00016563001	EC:3.2.1.23	beta-galactosidase	gi|225444920|ref|XP_002282132.1|/0/PREDICTED: hypothetical protein [Vitis vinifera]		0.02	0.82	-2.58
GSVIVT00019299001	EC:3.2.1.23	beta-galactosidase	gi|270232277|emb|CBI21600.1|/0/unnamed protein product [Vitis vinifera]		0.11	1	-1.58
Sphingolipid metabolism
GSVIVT00016400001	EC:3.2.1.23	beta-galactosidase	gi|270240544|emb|CBI27773.1|/0/unnamed protein product [Vitis vinifera]		0.14	1	-1.58
GSVIVT00034164001	EC:3.2.1.23	beta-galactosidase	gi|270253546|emb|CBI35944.1|/0/unnamed protein product [Vitis vinifera]		0	0.19	-3.49
GSVIVT00016563001	EC:3.2.1.23	beta-galactosidase	gi|225444920|ref|XP_002282132.1|/0/PREDICTED: hypothetical protein [Vitis vinifera]		0.02	0.82	-2.58
GSVIVT00019299001	EC:3.2.1.23	beta-galactosidase	gi|270232277|emb|CBI21600.1|/0/unnamed protein product [Vitis vinifera]		0.11	1	-1.58
Biotin metabolism
GSVIVT00031421001	EC:2.6.1.62	adenosylmethionine-8-amino-7-oxononanoate aminotransferase	gi|225446128|ref|XP_002270551.1|/0/PREDICTED: hypothetical protein [Vitis vinifera]		0.18	1	-1.32
Glyoxylate and dicarboxylate metabolism
GSVIVT00017679001	EC:4.1.1.39	ribulose-bisphosphate carboxylase small chain	gi|225455934|ref|XP_002276967.1|/1.22693e-97/PREDICTED: hypothetical protein isoform 1 [Vitis vinifera]		0.12	1	-1.66
GSVIVT00038538001	EC:1.1.1.37	malate dehydrogenase	gi|225429074|ref|XP_002270921.1|/0/PREDICTED: hypothetical protein [Vitis vinifera]		0.07	1	-1.96
GSVIVT00026304001	EC:1.1.1.215,EC:1.1.1.81	gluconate 2-dehydrogenase,hydroxypyruvate reductase	gi|225453831|ref|XP_002272380.1|/5.92537e-172/PREDICTED: hypothetical protein [Vitis vinifera]		0.21	1	-1.17
GSVIVT00001059001	EC:1.2.1.3,EC:1.1.1.215	aldehyde dehydrogenase (NAD+),gluconate 2-dehydrogenase	gi|225426718|ref|XP_002281980.1|/1.55629e-169/PREDICTED: hypothetical protein [Vitis vinifera]		0.18	1	-1.32
Homologous recombination
GSVIVT00037979001	EC:3.6.1.-	transcription-repair coupling factor (superfamily II helicase)	gi|225451661|ref|XP_002276313.1|/0/PREDICTED: similar to DEAD/DEAH box helicase, putative [Vitis vinifera]		0.21	1	-1.17
GSVIVT00029471001	EC:3.6.1.3	adenosinetriphosphatase	gi|240254615|ref|NP_181609.4|/0/ATP binding / DNA binding / helicase/ nucleic acid binding / protein binding / zinc ion binding [Arabidopsis thaliana]		0.08	1	-1.81
GSVIVT00009416001		single-strand DNA-binding protein	gi|225427470|ref|XP_002270678.1|/5.18685e-103/PREDICTED: hypothetical protein [Vitis vinifera]		0.18	1	-1.32
GSVIVT00031798001	EC:2.7.7.7	DNA polymerase I	gi|270229256|emb|CBI18184.1|/0/unnamed protein product [Vitis vinifera]		0.03	1	-2.32
GSVIVT00030485001	EC:3.6.1.-	ATP-dependent DNA helicase RecG	gi|225424226|ref|XP_002280664.1|/2.63089e-152/PREDICTED: similar to ATP-dependent helicase [Vitis vinifera]		0.12	1	-1.58
GSVIVT00035123001		DNA repair protein RAD50	gi|225425934|ref|XP_002267770.1|/0/PREDICTED: hypothetical protein [Vitis vinifera]		0.11	1	-1.58
Cyanoamino acid metabolism
GSVIVT00038013001	EC:2.4.1.210,EC:2.4.1.195	limonoid glucosyltransferase,N-hydroxythioamide S-beta-glucosyltransferase	gi|225451705|ref|XP_002279246.1|/0/PREDICTED: hypothetical protein [Vitis vinifera]		0.15	1	-1.52
GSVIVT00033493001	EC:2.4.1.-,EC:2.4.1.210	anthocyanin 5-O-glucosyltransferase,limonoid glucosyltransferase	gi|225433620|ref|XP_002263700.1|/0/PREDICTED: hypothetical protein [Vitis vinifera]		0.22	1	-1.26
GSVIVT00013562001	EC:2.4.1.210,EC:2.4.1.91	limonoid glucosyltransferase,flavonol 3-O-glucosyltransferase	gi|225468664|ref|XP_002268845.1|/0/PREDICTED: hypothetical protein [Vitis vinifera]		0.2	1	-1.33
GSVIVT00016238001	EC:2.4.1.210,EC:2.4.1.218	limonoid glucosyltransferase,hydroquinone glucosyltransferase	gi|225457261|ref|XP_002284331.1|/0/PREDICTED: hypothetical protein [Vitis vinifera]		0.22	1	-1.26
GSVIVT00033109001	EC:3.2.1.21,EC:3.2.1.37	beta-glucosidase,xylan 1,4-beta-xylosidase	gi|225431898|ref|XP_002276351.1|/0/PREDICTED: hypothetical protein [Vitis vinifera]		0.1	1	-1.62
GSVIVT00008711001	EC:2.5.1.47	cysteine synthase A	gi|270255245|emb|CBI37631.1|/1.20939e-70/unnamed protein product [Vitis vinifera]		3.84e-06	0	-5.17
GSVIVT00015217001	EC:2.4.1.210,EC:2.4.1.218	limonoid glucosyltransferase,hydroquinone glucosyltransferase	gi|225459268|ref|XP_002285779.1|/0/PREDICTED: hypothetical protein [Vitis vinifera]		0.08	1	-1.78
GSVIVT00027149001	EC:3.2.1.21,EC:3.2.1.37	beta-glucosidase,xylan 1,4-beta-xylosidase	gi|270256294|emb|CBI39114.1|/0/unnamed protein product [Vitis vinifera]		0.01	0.47	-2.91
GSVIVT00038014001	EC:2.4.1.210,EC:2.4.1.195,EC:2.4.1.218	limonoid glucosyltransferase,N-hydroxythioamide S-beta-glucosyltransferase,hydroquinone glucosyltransferase	gi|270231902|emb|CBI21226.1|/9.96644e-144/unnamed protein product [Vitis vinifera]		0.18	1	-1.26
GSVIVT00013305001	EC:2.4.1.195,EC:2.4.1.210	N-hydroxythioamide S-beta-glucosyltransferase,limonoid glucosyltransferase	gi|225468874|ref|XP_002269003.1|/0/PREDICTED: hypothetical protein [Vitis vinifera]		0.21	1	-1.17
GSVIVT00016242001	EC:2.4.1.210,EC:2.4.1.218	limonoid glucosyltransferase,hydroquinone glucosyltransferase	gi|225457267|ref|XP_002284350.1|/0/PREDICTED: hypothetical protein [Vitis vinifera]		0.02	0.89	-2.58
GSVIVT00004181001	EC:3.2.1.21	beta-glucosidase	gi|225468336|ref|XP_002270406.1|/0/PREDICTED: hypothetical protein [Vitis vinifera]		0.11	1	-1.58
GSVIVT00027627001	EC:3.2.1.21	beta-glucosidase	gi|225461367|ref|XP_002281986.1|/0/PREDICTED: hypothetical protein [Vitis vinifera]		0.11	1	-1.58
Natural killer cell mediated cytotoxicity
GSVIVT00036900001	EC:2.7.11.24	extracellular signal-regulated kinase 1/2,mitogen-activated protein kinase	gi|225431295|ref|XP_002276158.1|/0/PREDICTED: hypothetical protein [Vitis vinifera]		0.1	1	-1.65
GSVIVT00014559001	EC:2.7.11.24	extracellular signal-regulated kinase 1/2	gi|147781744|emb|CAN70091.1|/0/hypothetical protein [Vitis vinifera]		0.21	1	-1.17
GSVIVT00021183001	EC:2.7.11.24	extracellular signal-regulated kinase 1/2	gi|225425023|ref|XP_002269495.1|/4.64916e-95/PREDICTED: hypothetical protein [Vitis vinifera]		0.02	0.9	-2.58
GSVIVT00023798001	EC:2.7.11.22,EC:2.7.12.1	PCTAIRE protein kinase,CDC-like kinase	gi|270235919|emb|CBI25042.1|/0/unnamed protein product [Vitis vinifera]		0.03	1	-2.32
Lysine biosynthesis
GSVIVT00033799001	EC:4.1.1.20	diaminopimelate decarboxylase	gi|225465560|ref|XP_002275012.1|/0/PREDICTED: hypothetical protein [Vitis vinifera]		0.21	1	-1.17
GSVIVT00007398001	EC:1.3.1.26	dihydrodipicolinate reductase	gi|225455455|ref|XP_002274702.1|/4.43052e-166/PREDICTED: hypothetical protein [Vitis vinifera]		0.18	1	-1.32
Glucosinolate biosynthesis
GSVIVT00033493001	EC:2.4.1.-,EC:2.4.1.210	anthocyanin 5-O-glucosyltransferase,limonoid glucosyltransferase	gi|225433620|ref|XP_002263700.1|/0/PREDICTED: hypothetical protein [Vitis vinifera]		0.22	1	-1.26
GSVIVT00017539001	EC:2.8.2.-,EC:3.4.22.49	desulfoglucosinolate sulfotransferase A/B/C,separase	gi|225455704|ref|XP_002272968.1|/2.39169e-180/PREDICTED: hypothetical protein [Vitis vinifera]		0.04	1	-2.2
GSVIVT00038014001	EC:2.4.1.210,EC:2.4.1.195,EC:2.4.1.218	limonoid glucosyltransferase,N-hydroxythioamide S-beta-glucosyltransferase,hydroquinone glucosyltransferase	gi|270231902|emb|CBI21226.1|/9.96644e-144/unnamed protein product [Vitis vinifera]		0.18	1	-1.26
GSVIVT00013305001	EC:2.4.1.195,EC:2.4.1.210	N-hydroxythioamide S-beta-glucosyltransferase,limonoid glucosyltransferase	gi|225468874|ref|XP_002269003.1|/0/PREDICTED: hypothetical protein [Vitis vinifera]		0.21	1	-1.17
GSVIVT00005684001	EC:2.3.3.13	2-isopropylmalate synthase	gi|225433784|ref|XP_002268942.1|/3.04474e-114/PREDICTED: similar to putative isopropylmalate synthase [Vitis vinifera]		0.12	1	-1.58
GSVIVT00015014001	EC:2.6.1.42	branched-chain amino acid aminotransferase	gi|225458938|ref|XP_002285511.1|/0/PREDICTED: hypothetical protein [Vitis vinifera]		0.06	1	-2
Ubiquitin mediated proteolysis
GSVIVT00023926001	EC:6.3.2.19	ubiquitin-conjugating enzyme E2 D/E	gi|225434319|ref|XP_002265672.1|/8.67246e-82/PREDICTED: similar to UBC9 (UBIQUITIN CONJUGATING ENZYME 9); ubiquitin-protein ligase [Vitis vinifera]		0.28	1	-1.09
GSVIVT00019811001		ring finger and CHY zinc finger domain-containing protein 1	gi|225432370|ref|XP_002276039.1|/1.50978e-172/PREDICTED: hypothetical protein [Vitis vinifera]		0.28	1	-1.07
GSVIVT00023591001		F-box and leucine-rich repeat protein 1 (S-phase kinase-associated protein 2)	gi|225436793|ref|XP_002269127.1|/0/PREDICTED: hypothetical protein [Vitis vinifera]		0.11	1	-1.62
GSVIVT00022337001	EC:6.3.2.19	E3 ubiquitin-protein ligase SIAH1	gi|225453102|ref|XP_002271757.1|/0/PREDICTED: hypothetical protein [Vitis vinifera]		0.26	1	-1.04
GSVIVT00022148001		ring finger and CHY zinc finger domain-containing protein 1	gi|225436458|ref|XP_002274709.1|/0/PREDICTED: hypothetical protein [Vitis vinifera]		0.05	1	-2.04
GSVIVT00032274001		F-box and leucine-rich repeat protein 1 (S-phase kinase-associated protein 2)	gi|270231397|emb|CBI20722.1|/0/unnamed protein product [Vitis vinifera]		0.21	1	-1.2
GSVIVT00027155001	EC:6.3.2.19	E3 ubiquitin-protein ligase synoviolin	gi|225439350|ref|XP_002270570.1|/0/PREDICTED: hypothetical protein [Vitis vinifera]		0.14	1	-1.42
GSVIVT00037420001		F-box and leucine-rich repeat protein 1 (S-phase kinase-associated protein 2)	gi|225439576|ref|XP_002265215.1|/0/PREDICTED: hypothetical protein [Vitis vinifera]		0.22	1	-1.12
GSVIVT00026987001	EC:6.3.2.19	E3 ubiquitin-protein ligase RFWD2	gi|225454460|ref|XP_002276685.1|/0/PREDICTED: hypothetical protein [Vitis vinifera]		0.02	0.95	-2.46
GSVIVT00018595001	EC:6.3.2.19	E3 ubiquitin-protein ligase RFWD2	gi|225446380|ref|XP_002274192.1|/0/PREDICTED: hypothetical protein [Vitis vinifera]		0.01	0.64	-2.81
GSVIVT00014543001	EC:6.3.2.19	ubiquitin-conjugating enzyme E2 W	gi|225458159|ref|XP_002280882.1|/2.56297e-84/PREDICTED: hypothetical protein [Vitis vinifera]		0.12	1	-1.58
GSVIVT00022339001	EC:6.3.2.19	E3 ubiquitin-protein ligase SIAH1	gi|270248432|emb|CBI33564.1|/0/unnamed protein product [Vitis vinifera]		0.06	1	-2
GSVIVT00024775001	EC:6.3.2.19	ubiquitin-conjugating enzyme E2 D/E	gi|270227776|emb|CBI16509.1|/1.04277e-90/unnamed protein product [Vitis vinifera]		0.12	1	-1.58
GSVIVT00003340001		F-box and leucine-rich repeat protein 1 (S-phase kinase-associated protein 2)	gi|270257826|emb|CBI39868.1|/0/unnamed protein product [Vitis vinifera]		0.11	1	-1.58
Glycerolipid metabolism
GSVIVT00037198001	EC:1.1.1.274,EC:1.1.1.65	2,5-diketo-D-gluconate reductase,pyridoxine 4-dehydrogenase	gi|225455264|ref|XP_002273477.1|/0/PREDICTED: hypothetical protein [Vitis vinifera]		0.04	1	-2.09
GSVIVT00018794001	EC:1.1.1.200,EC:1.1.1.2,EC:1.1.1.21	aldose-6-phosphate reductase (NADPH2),alcohol dehydrogenase (NADP+),aldehyde reductase	gi|270232712|emb|CBI22033.1|/1.59716e-30/unnamed protein product [Vitis vinifera]		0.08	1	-1.74
GSVIVT00033021001	EC:2.3.1.170,EC:1.1.1.2	6'-deoxychalcone synthase,alcohol dehydrogenase (NADP+)	gi|270234380|emb|CBI22984.1|/1.2638e-143/unnamed protein product [Vitis vinifera]		0.02	0.9	-2.58
GSVIVT00007609001	EC:2.4.1.21,EC:2.4.1.57	starch synthase,phosphatidylinositol alpha-mannosyltransferase	gi|225427542|ref|XP_002265923.1|/0/PREDICTED: hypothetical protein [Vitis vinifera]		0.03	1	-2.32
GSVIVT00033019001	EC:2.3.1.170,EC:1.1.1.2	6'-deoxychalcone synthase,alcohol dehydrogenase (NADP+)	gi|225431751|ref|XP_002270243.1|/0/PREDICTED: hypothetical protein [Vitis vinifera]		0.06	1	-2
GSVIVT00034440001	EC:2.4.1.-	glucosyltransferase	gi|147838732|emb|CAN71826.1|/0/hypothetical protein [Vitis vinifera]		0.11	1	-1.58
Biosynthesis of terpenoids and steroids
GSVIVT00019672001	EC:1.8.1.4	dihydrolipoamide dehydrogenase	gi|225432110|ref|XP_002263180.1|/0/PREDICTED: hypothetical protein [Vitis vinifera]		0.29	1	-1.05
GSVIVT00018857001	EC:2.5.1.32	phytoene synthase	gi|225446787|ref|XP_002283193.1|/0/PREDICTED: hypothetical protein [Vitis vinifera]		0.17	1	-1.44
GSVIVT00038538001	EC:1.1.1.37	malate dehydrogenase	gi|225429074|ref|XP_002270921.1|/0/PREDICTED: hypothetical protein [Vitis vinifera]		0.07	1	-1.96
GSVIVT00027451001	EC:4.2.3.14,EC:4.2.3.11,EC:4.2.3.19	pinene synthase,sabinene-hydrate synthase,ent-kaurene synthase	gi|270231154|emb|CBI20481.1|/0/unnamed protein product [Vitis vinifera]		1.16e-09	4.58e-06	-7.23
GSVIVT00022081001	EC:5.4.2.1	phosphoglycerate mutase	gi|270228268|emb|CBI17078.1|/0/unnamed protein product [Vitis vinifera]		0.16	1	-1.48
GSVIVT00027449001	EC:4.2.3.14,EC:4.2.3.11,EC:4.2.3.19,EC:5.5.1.13	pinene synthase,sabinene-hydrate synthase,ent-kaurene synthase,ent-copalyl diphosphate synthase	gi|225461172|ref|XP_002282996.1|/0/PREDICTED: hypothetical protein [Vitis vinifera]		6.01e-10	9.47e-06	-7.36
GSVIVT00019845001	EC:2.2.1.7	1-deoxy-D-xylulose-5-phosphate synthase	gi|225432422|ref|XP_002277919.1|/0/PREDICTED: hypothetical protein [Vitis vinifera]		0.23	1	-1.22
GSVIVT00032009001	EC:1.2.1.12	glyceraldehyde 3-phosphate dehydrogenase	gi|270228198|emb|CBI17009.1|/5.00537e-84/unnamed protein product [Vitis vinifera]		0.19	1	-1.35
GSVIVT00015775001	EC:2.7.1.40	pyruvate kinase	gi|270250717|emb|CBI33895.1|/1.93543e-178/unnamed protein product [Vitis vinifera]		0.23	1	-1.24
GSVIVT00024892001	EC:3.6.1.43	dolichyldiphosphatase	gi|270228545|emb|CBI17482.1|/1.35504e-114/unnamed protein product [Vitis vinifera]		0.03	1	-2.49
GSVIVT00033980001	EC:1.14.99.-	phytoene dehydrogenase, phytoene desaturase	gi|225441943|ref|XP_002264267.1|/0/PREDICTED: hypothetical protein [Vitis vinifera]		0.24	1	-1.2
GSVIVT00027450001	EC:4.2.3.15	myrcene/ocimene synthase	gi|270231156|emb|CBI20483.1|/7.07996e-31/unnamed protein product [Vitis vinifera]		3.55e-07	0	-5.73
GSVIVT00036865001	EC:1.14.-.-,EC:1.14.13.-	steroid 3-oxidase,steroid 22-alpha-hydroxylase	gi|225431255|ref|XP_002267958.1|/0/PREDICTED: hypothetical protein [Vitis vinifera]		0.26	1	-1.04
GSVIVT00003316001	EC:4.1.2.13	fructose-bisphosphate aldolase, class I	gi|225463506|ref|XP_002263794.1|/2.19103e-64/PREDICTED: hypothetical protein [Vitis vinifera]		0.14	1	-1.46
GSVIVT00029273001	EC:1.14.-.-,EC:1.14.13.-	steroid 23-alpha-hydroxylase,steroid 22-alpha-hydroxylase	gi|225448402|ref|XP_002270553.1|/0/PREDICTED: hypothetical protein [Vitis vinifera]		0.19	1	-1.25
GSVIVT00027456001	EC:4.2.3.14,EC:4.2.3.11	pinene synthase,sabinene-hydrate synthase	gi|147775402|emb|CAN60658.1|/1.05607e-80/hypothetical protein [Vitis vinifera]		4.84e-05	0.02	-4.46
GSVIVT00010598001	EC:1.14.11.12,EC:1.14.11.15	gibberellin 20-oxidase,gibberellin 3-beta-dioxygenase	gi|225455655|ref|XP_002263071.1|/0/PREDICTED: hypothetical protein [Vitis vinifera]		0.14	1	-1.42
GSVIVT00019034001	EC:1.14.15.3	cytochrome P450, family 4, subfamily A	gi|225453313|ref|XP_002269307.1|/0/PREDICTED: hypothetical protein [Vitis vinifera]		0.01	0.81	-2.58
GSVIVT00013435001	EC:5.4.2.1	phosphoglycerate mutase	gi|225468793|ref|XP_002262974.1|/9.96923e-132/PREDICTED: hypothetical protein [Vitis vinifera]		0.11	1	-1.58
GSVIVT00003317001	EC:4.1.2.13	fructose-bisphosphate aldolase, class I	--		0.21	1	-1.14
GSVIVT00002059001	EC:4.2.3.11,EC:4.2.3.14,EC:4.2.3.19,EC:5.5.1.13	sabinene-hydrate synthase,pinene synthase,ent-kaurene synthase,ent-copalyl diphosphate synthase	gi|225464057|ref|XP_002268269.1|/0/PREDICTED: hypothetical protein [Vitis vinifera]		0	0.25	-3.32
GSVIVT00026098001	EC:4.2.3.14,EC:4.2.3.11,EC:4.2.3.19	pinene synthase,sabinene-hydrate synthase,ent-kaurene synthase	gi|225447402|ref|XP_002275444.1|/3.36151e-157/PREDICTED: hypothetical protein [Vitis vinifera]		0.05	1	-2
GSVIVT00025590001	EC:2.1.1.41	sterol 24-C-methyltransferase	gi|225441821|ref|XP_002283950.1|/0/PREDICTED: hypothetical protein [Vitis vinifera]		0.03	1	-2.32
GSVIVT00024952001	EC:1.14.13.-,EC:1.14.-.-	steroid 22-alpha-hydroxylase,steroid 23-alpha-hydroxylase	gi|270228594|emb|CBI17531.1|/0/unnamed protein product [Vitis vinifera]		0.03	1	-2.32
GSVIVT00035386001	EC:6.2.1.4 6.2.1.5	succinyl-CoA synthetase alpha subunit	gi|270242765|emb|CBI29706.1|/1.43092e-92/unnamed protein product [Vitis vinifera]		0.03	1	-2.32
GSVIVT00020939001	EC:2.7.1.11	6-phosphofructokinase	gi|225452791|ref|XP_002278018.1|/0/PREDICTED: hypothetical protein [Vitis vinifera]		0.06	1	-2
GSVIVT00021730001	EC:4.2.3.14,EC:4.2.3.11,EC:4.2.3.19,EC:5.5.1.13	pinene synthase,sabinene-hydrate synthase,ent-kaurene synthase,ent-copalyl diphosphate synthase	gi|147776540|emb|CAN69555.1|/0/hypothetical protein [Vitis vinifera]		0.11	1	-1.58
Metabolism of xenobiotics by cytochrome P450
GSVIVT00005880001	EC:1.14.14.1	cytochrome P450, family 3, subfamily A	gi|147795635|emb|CAN67740.1|/7.08956e-47/hypothetical protein [Vitis vinifera]		0.08	1	-1.81
GSVIVT00019034001	EC:1.14.15.3	cytochrome P450, family 4, subfamily A	gi|225453313|ref|XP_002269307.1|/0/PREDICTED: hypothetical protein [Vitis vinifera]		0.01	0.81	-2.58
GSVIVT00024211001	EC:2.5.1.18	glutathione S-transferase	gi|225434768|ref|XP_002281843.1|/6.34831e-109/PREDICTED: hypothetical protein isoform 1 [Vitis vinifera]		0.15	1	-1.42
GSVIVT00027760001	EC:1.1.1.1	alcohol dehydrogenase	gi|270230910|emb|CBI20237.1|/0/unnamed protein product [Vitis vinifera]		0.01	0.66	-2.81
GSVIVT00011014001	EC:1.14.15.3,EC:1.14.14.1	cytochrome P450, family 4, subfamily A,cytochrome P450, family 3, subfamily A	gi|225469896|ref|XP_002268319.1|/0/PREDICTED: hypothetical protein [Vitis vinifera]		0.18	1	-1.32
GSVIVT00023538001	EC:2.5.1.18	glutathione S-transferase	gi|225436693|ref|XP_002263462.1|/1.62099e-109/PREDICTED: hypothetical protein [Vitis vinifera]		0.12	1	-1.58
GSVIVT00002398001	EC:2.5.1.18	glutathione S-transferase	gi|225463825|ref|XP_002263601.1|/4.0872e-55/PREDICTED: hypothetical protein [Vitis vinifera]		0.11	1	-1.58
GSVIVT00029492001	EC:2.5.1.18	glutathione S-transferase	gi|225448755|ref|XP_002281575.1|/1.584e-171/PREDICTED: hypothetical protein [Vitis vinifera]		0.11	1	-1.58
GSVIVT00023496001	EC:2.5.1.18	glutathione S-transferase	gi|225466265|ref|XP_002271709.1|/2.39319e-118/PREDICTED: glutathione S-transferase [Vitis vinifera]		0.11	1	-1.58
Diterpenoid biosynthesis
GSVIVT00027451001	EC:4.2.3.14,EC:4.2.3.11,EC:4.2.3.19	pinene synthase,sabinene-hydrate synthase,ent-kaurene synthase	gi|270231154|emb|CBI20481.1|/0/unnamed protein product [Vitis vinifera]		1.16e-09	4.58e-06	-7.23
GSVIVT00027449001	EC:4.2.3.14,EC:4.2.3.11,EC:4.2.3.19,EC:5.5.1.13	pinene synthase,sabinene-hydrate synthase,ent-kaurene synthase,ent-copalyl diphosphate synthase	gi|225461172|ref|XP_002282996.1|/0/PREDICTED: hypothetical protein [Vitis vinifera]		6.01e-10	9.47e-06	-7.36
GSVIVT00027450001	EC:4.2.3.15	myrcene/ocimene synthase	gi|270231156|emb|CBI20483.1|/7.07996e-31/unnamed protein product [Vitis vinifera]		3.55e-07	0	-5.73
GSVIVT00021582001	EC:1.14.11.19,EC:1.14.11.23,EC:1.14.11.15,EC:1.14.17.4	leucoanthocyanidin dioxygenase,flavonol synthase,gibberellin 3-beta-dioxygenase,aminocyclopropanecarboxylate oxidase	gi|270243381|emb|CBI30321.1|/0/unnamed protein product [Vitis vinifera]		0.22	1	-1.15
GSVIVT00027456001	EC:4.2.3.14,EC:4.2.3.11	pinene synthase,sabinene-hydrate synthase	gi|147775402|emb|CAN60658.1|/1.05607e-80/hypothetical protein [Vitis vinifera]		4.84e-05	0.02	-4.46
GSVIVT00010598001	EC:1.14.11.12,EC:1.14.11.15	gibberellin 20-oxidase,gibberellin 3-beta-dioxygenase	gi|225455655|ref|XP_002263071.1|/0/PREDICTED: hypothetical protein [Vitis vinifera]		0.14	1	-1.42
GSVIVT00021730001	EC:4.2.3.14,EC:4.2.3.11,EC:4.2.3.19,EC:5.5.1.13	pinene synthase,sabinene-hydrate synthase,ent-kaurene synthase,ent-copalyl diphosphate synthase	gi|147776540|emb|CAN69555.1|/0/hypothetical protein [Vitis vinifera]		0.11	1	-1.58
Alanine, aspartate and glutamate metabolism
GSVIVT00029332001	EC:6.3.5.5	carbamoyl-phosphate synthase large subunit	gi|225448503|ref|XP_002272821.1|/2.93385e-95/PREDICTED: hypothetical protein [Vitis vinifera]		0.19	1	-1.22
GSVIVT00012699001	EC:4.3.2.2	adenylosuccinate lyase	gi|270244608|emb|CBI31541.1|/4.31409e-73/unnamed protein product [Vitis vinifera]		0.15	1	-1.42
GSVIVT00037107001	EC:1.4.1.13 1.4.1.14	glutamate synthase (NADPH/NADH)	gi|225455092|ref|XP_002267865.1|/0/PREDICTED: similar to GLT1 (NADH-dependent glutamate synthase 1 gene) [Vitis vinifera]		0.15	1	-1.42
GSVIVT00023655001	EC:6.3.1.2	glutamine synthetase	gi|225436900|ref|XP_002274139.1|/0/PREDICTED: hypothetical protein [Vitis vinifera]		0.12	1	-1.58
GSVIVT00002098001	EC:1.2.1.16	succinate-semialdehyde dehydrogenase (NADP+)	gi|270257201|emb|CBI24147.1|/0/unnamed protein product [Vitis vinifera]		0.06	1	-2
GSVIVT00011101001	EC:4.3.2.2	adenylosuccinate lyase	gi|270244608|emb|CBI31541.1|/9.8998e-65/unnamed protein product [Vitis vinifera]		0.06	1	-2
Proteasome
GSVIVT00024270001	EC:4.1.1.39	ribulose-bisphosphate carboxylase small chain	gi|225434859|ref|XP_002282236.1|/0/PREDICTED: hypothetical protein [Vitis vinifera]		0.2	1	-1.33
GSVIVT00021361001	EC:4.1.1.39	ribulose-bisphosphate carboxylase small chain	gi|270243573|emb|CBI30513.1|/0/unnamed protein product [Vitis vinifera]		0.23	1	-1.22
GSVIVT00014552001		26S proteasome regulatory subunit T4	gi|225458173|ref|XP_002281107.1|/0/PREDICTED: hypothetical protein [Vitis vinifera]		0.06	1	-2
GSVIVT00027744001	EC:3.6.4.6	vesicle-fusing ATPase	gi|225461549|ref|XP_002282706.1|/0/PREDICTED: hypothetical protein [Vitis vinifera]		0.11	1	-1.58
Biosynthesis of alkaloids derived from shikimate pathway
GSVIVT00019672001	EC:1.8.1.4	dihydrolipoamide dehydrogenase	gi|225432110|ref|XP_002263180.1|/0/PREDICTED: hypothetical protein [Vitis vinifera]		0.29	1	-1.05
GSVIVT00038538001	EC:1.1.1.37	malate dehydrogenase	gi|225429074|ref|XP_002270921.1|/0/PREDICTED: hypothetical protein [Vitis vinifera]		0.07	1	-1.96
GSVIVT00022081001	EC:5.4.2.1	phosphoglycerate mutase	gi|270228268|emb|CBI17078.1|/0/unnamed protein product [Vitis vinifera]		0.16	1	-1.48
GSVIVT00023306001	EC:1.14.13.-	p-coumarate 3-hydroxylase	gi|225440169|ref|XP_002283338.1|/0/PREDICTED: hypothetical protein [Vitis vinifera]		0.21	1	-1.31
GSVIVT00032009001	EC:1.2.1.12	glyceraldehyde 3-phosphate dehydrogenase	gi|270228198|emb|CBI17009.1|/5.00537e-84/unnamed protein product [Vitis vinifera]		0.19	1	-1.35
GSVIVT00015775001	EC:2.7.1.40	pyruvate kinase	gi|270250717|emb|CBI33895.1|/1.93543e-178/unnamed protein product [Vitis vinifera]		0.23	1	-1.24
GSVIVT00026404001	EC:2.2.1.1	transketolase	gi|225454009|ref|XP_002280760.1|/0/PREDICTED: hypothetical protein [Vitis vinifera]		0.05	1	-2.07
GSVIVT00003316001	EC:4.1.2.13	fructose-bisphosphate aldolase, class I	gi|225463506|ref|XP_002263794.1|/2.19103e-64/PREDICTED: hypothetical protein [Vitis vinifera]		0.14	1	-1.46
GSVIVT00014727001	EC:1.14.13.-,EC:1.14.13.21	p-coumarate 3-hydroxylase,flavonoid 3'-monooxygenase	gi|225458458|ref|XP_002282111.1|/7.89752e-153/PREDICTED: hypothetical protein [Vitis vinifera]		4.47e-06	0	-5.13
GSVIVT00013435001	EC:5.4.2.1	phosphoglycerate mutase	gi|225468793|ref|XP_002262974.1|/9.96923e-132/PREDICTED: hypothetical protein [Vitis vinifera]		0.11	1	-1.58
GSVIVT00003317001	EC:4.1.2.13	fructose-bisphosphate aldolase, class I	--		0.21	1	-1.14
GSVIVT00035386001	EC:6.2.1.4 6.2.1.5	succinyl-CoA synthetase alpha subunit	gi|270242765|emb|CBI29706.1|/1.43092e-92/unnamed protein product [Vitis vinifera]		0.03	1	-2.32
GSVIVT00020939001	EC:2.7.1.11	6-phosphofructokinase	gi|225452791|ref|XP_002278018.1|/0/PREDICTED: hypothetical protein [Vitis vinifera]		0.06	1	-2
GSVIVT00015014001	EC:2.6.1.42	branched-chain amino acid aminotransferase	gi|225458938|ref|XP_002285511.1|/0/PREDICTED: hypothetical protein [Vitis vinifera]		0.06	1	-2
GSVIVT00024469001	EC:4.2.1.51	prephenate dehydratase	gi|270227521|emb|CBI16254.1|/0/unnamed protein product [Vitis vinifera]		0.11	1	-1.58
GSVIVT00035068001	EC:6.2.1.-,EC:6.2.1.12	OPC-8:0 CoA ligase 1,4-coumarate--CoA ligase	gi|225425844|ref|XP_002265545.1|/0/PREDICTED: hypothetical protein [Vitis vinifera]		0.11	1	-1.58
Benzoxazinoid biosynthesis
GSVIVT00038013001	EC:2.4.1.210,EC:2.4.1.195	limonoid glucosyltransferase,N-hydroxythioamide S-beta-glucosyltransferase	gi|225451705|ref|XP_002279246.1|/0/PREDICTED: hypothetical protein [Vitis vinifera]		0.15	1	-1.52
GSVIVT00013562001	EC:2.4.1.210,EC:2.4.1.91	limonoid glucosyltransferase,flavonol 3-O-glucosyltransferase	gi|225468664|ref|XP_002268845.1|/0/PREDICTED: hypothetical protein [Vitis vinifera]		0.2	1	-1.33
GSVIVT00021582001	EC:1.14.11.19,EC:1.14.11.23,EC:1.14.11.15,EC:1.14.17.4	leucoanthocyanidin dioxygenase,flavonol synthase,gibberellin 3-beta-dioxygenase,aminocyclopropanecarboxylate oxidase	gi|270243381|emb|CBI30321.1|/0/unnamed protein product [Vitis vinifera]		0.22	1	-1.15
GSVIVT00015217001	EC:2.4.1.210,EC:2.4.1.218	limonoid glucosyltransferase,hydroquinone glucosyltransferase	gi|225459268|ref|XP_002285779.1|/0/PREDICTED: hypothetical protein [Vitis vinifera]		0.08	1	-1.78
GSVIVT00020208001	EC:1.14.11.9,EC:1.14.11.23,EC:1.14.11.12	naringenin 3-dioxygenase,flavonol synthase,gibberellin 20-oxidase	gi|225433039|ref|XP_002284694.1|/0/PREDICTED: hypothetical protein [Vitis vinifera]		0.11	1	-1.58
GSVIVT00020192001	EC:1.14.17.4,EC:1.14.11.23,EC:1.14.11.12	aminocyclopropanecarboxylate oxidase,flavonol synthase,gibberellin 20-oxidase	gi|225433019|ref|XP_002284628.1|/0/PREDICTED: hypothetical protein isoform 1 [Vitis vinifera]		0.08	1	-1.74
One carbon pool by folate
GSVIVT00026481001	EC:2.1.2.10	aminomethyltransferase	gi|225447955|ref|XP_002269147.1|/0/PREDICTED: hypothetical protein [Vitis vinifera]		0.09	1	-1.74
GSVIVT00022581001	EC:1.5.1.3	dihydrofolate reductase	gi|147818270|emb|CAN64715.1|/0/hypothetical protein [Vitis vinifera]		0.11	1	-1.58
Oxidative phosphorylation
GSVIVT00033878001	EC:3.6.3.14	F-type H+-transporting ATPase subunit beta	gi|7708532|emb|CAB89958.1|/7.77462e-60/ATP synthase beta subunit [Paeonia mlokosewitschi]		0.18	1	-1.39
GSVIVT00001774001	EC:3.6.3.14	F-type H+-transporting ATPase subunit delta	gi|225460496|ref|XP_002274963.1|/8.76245e-113/PREDICTED: hypothetical protein [Vitis vinifera]		0.27	1	-1.11
GSVIVT00013243001	EC:3.6.3.14	F-type H+-transporting ATPase subunit a	gi|91983980|ref|YP_567064.1|/3.75378e-127/ATP synthase CF0 A subunit [Vitis vinifera]		0.09	1	-1.82
GSVIVT00035587001	EC:3.6.3.14	F-type H+-transporting ATPase subunit b	gi|91983978|ref|YP_567062.1|/2.40035e-10/ATP synthase CF0 B subunit [Vitis vinifera]		0.13	1	-1.6
GSVIVT00035586001	EC:3.6.3.14	F-type H+-transporting ATPase subunit alpha	gi|225465149|ref|XP_002277424.1|/0/PREDICTED: hypothetical protein [Vitis vinifera]		0.3	1	-1.03
GSVIVT00035617001	EC:1.6.5.3	NADH dehydrogenase I subunit 4	gi|91984043|ref|YP_567128.1|/1.35668e-166/NADH dehydrogenase subunit 4 [Vitis vinifera]		0.09	1	-1.85
GSVIVT00017070001	EC:1.6.5.3	NADH dehydrogenase I subunit 4	gi|270254233|emb|CBI36626.1|/1.61194e-59/unnamed protein product [Vitis vinifera]		0.01	0.75	-2.83
GSVIVT00035567001	EC:1.6.5.3	NADH dehydrogenase I subunit 7	gi|91984049|ref|YP_567134.1|/6.47686e-82/NADH dehydrogenase subunit 7 [Vitis vinifera]		0.3	1	-1.03
GSVIVT00034200001	EC:1.6.5.3	NADH dehydrogenase I subunit 4	gi|197131448|gb|ACH47242.1|/5.24759e-10/NADH-plastoquinone oxidoreductase subunit 4 [Pelargonium cotyledonis]		0.1	1	-1.79
GSVIVT00017772001	EC:3.6.3.14	F-type H+-transporting ATPase subunit beta	gi|225456079|ref|XP_002280824.1|/0/PREDICTED: hypothetical protein [Vitis vinifera]		0.26	1	-1.05
GSVIVT00030884001	EC:1.6.5.3 1.6.99.3	NADH dehydrogenase (ubiquinone) 1 alpha subcomplex 6	gi|225465807|ref|XP_002262740.1|/3.45549e-70/PREDICTED: hypothetical protein [Vitis vinifera]		0.14	1	-1.44
GSVIVT00014042001	EC:1.6.5.3,EC:1.6.99.3	NADH dehydrogenase	gi|225454805|ref|XP_002276966.1|/4.08323e-92/PREDICTED: hypothetical protein [Vitis vinifera]		0.18	1	-1.32
GSVIVT00034556001	EC:1.9.3.1	cytochrome c oxidase subunit Vb	gi|225442833|ref|XP_002285331.1|/8.17954e-48/PREDICTED: similar to cytochrome c oxidase family protein-like [Vitis vinifera]		0.11	1	-1.58
GSVIVT00021057001	EC:1.6.5.3	NADH dehydrogenase I subunit 2	gi|116617169|ref|YP_817542.1|/2.58214e-63/NADH-plastoquinone oxidoreductase subunit 2 [Coffea arabica]		0.11	1	-1.58
Glutathione metabolism
GSVIVT00036111001	EC:1.11.1.11	L-ascorbate peroxidase	gi|225428009|ref|XP_002278281.1|/1.23998e-154/PREDICTED: hypothetical protein [Vitis vinifera]		0.3	1	-1.02
GSVIVT00029105001	EC:1.1.1.49	glucose-6-phosphate 1-dehydrogenase	gi|270241214|emb|CBI28440.1|/0/unnamed protein product [Vitis vinifera]		0.05	1	-2.05
GSVIVT00024211001	EC:2.5.1.18	glutathione S-transferase	gi|225434768|ref|XP_002281843.1|/6.34831e-109/PREDICTED: hypothetical protein isoform 1 [Vitis vinifera]		0.15	1	-1.42
GSVIVT00023538001	EC:2.5.1.18	glutathione S-transferase	gi|225436693|ref|XP_002263462.1|/1.62099e-109/PREDICTED: hypothetical protein [Vitis vinifera]		0.12	1	-1.58
GSVIVT00002398001	EC:2.5.1.18	glutathione S-transferase	gi|225463825|ref|XP_002263601.1|/4.0872e-55/PREDICTED: hypothetical protein [Vitis vinifera]		0.11	1	-1.58
GSVIVT00029492001	EC:2.5.1.18	glutathione S-transferase	gi|225448755|ref|XP_002281575.1|/1.584e-171/PREDICTED: hypothetical protein [Vitis vinifera]		0.11	1	-1.58
GSVIVT00023496001	EC:2.5.1.18	glutathione S-transferase	gi|225466265|ref|XP_002271709.1|/2.39319e-118/PREDICTED: glutathione S-transferase [Vitis vinifera]		0.11	1	-1.58
Limonene and pinene degradation
GSVIVT00014717001	E1.14.-.-.	monooxygenase activity, iron ion binding	gi|270253000|emb|CBI19611.1|/0/unnamed protein product [Vitis vinifera]		0.29	1	-1.04
GSVIVT00034187001	EC:1.1.1.31,EC:1.1.1.60	3-hydroxyisobutyrate dehydrogenase,2-hydroxy-3-oxopropionate reductase	gi|225442309|ref|XP_002280297.1|/0/PREDICTED: hypothetical protein [Vitis vinifera]		0.12	1	-1.67
GSVIVT00014725001	E1.14.-.-.	monooxygenase activity, iron ion binding	gi|225458456|ref|XP_002283952.1|/0/PREDICTED: hypothetical protein [Vitis vinifera]		1.77e-06	0	-5.36
GSVIVT00014727001	EC:1.14.13.-,EC:1.14.13.21	p-coumarate 3-hydroxylase,flavonoid 3'-monooxygenase	gi|225458458|ref|XP_002282111.1|/7.89752e-153/PREDICTED: hypothetical protein [Vitis vinifera]		4.47e-06	0	-5.13
GSVIVT00025137001	EC:1.14.13.30,EC:1.6.2.4,EC:1.14.14.1	cytochrome P450, family 4, subfamily F (leukotriene-B4 20-monooxygenase),NADPH-ferrihemoprotein reductase,unspecific monooxygenase	gi|270228736|emb|CBI17673.1|/0/unnamed protein product [Vitis vinifera]		0.06	1	-1.95
GSVIVT00030737001	E1.14.-.-.	monooxygenase activity, iron ion binding	gi|225424611|ref|XP_002285460.1|/0/PREDICTED: hypothetical protein [Vitis vinifera]		0.01	0.51	-2.94
GSVIVT00030732001	E1.14.-.-.	monooxygenase activity, iron ion binding	gi|147855782|emb|CAN83446.1|/0/hypothetical protein [Vitis vinifera]		0.06	1	-1.91
GSVIVT00007272001	EC:1.14.13.21,EC:1.14.14.1,EC:1.14.-.-	flavonoid 3'-monooxygenase,cytochrome P450, family 2, subfamily D,ferulate-5-hydroxylase	gi|225426905|ref|XP_002263860.1|/0/PREDICTED: hypothetical protein [Vitis vinifera]		0.2	1	-1.22
GSVIVT00000025001	E1.14.-.-.	monooxygenase activity, iron ion binding	gi|225456565|ref|XP_002265310.1|/0/PREDICTED: hypothetical protein isoform 1 [Vitis vinifera]		0.01	0.67	-2.81
GSVIVT00026278001	E1.14.-.-.	monooxygenase activity, iron ion binding	gi|225453801|ref|XP_002276094.1|/0/PREDICTED: hypothetical protein [Vitis vinifera]		0.02	0.89	-2.58
GSVIVT00030741001	E1.14.-.-.	monooxygenase activity, iron ion binding	gi|225424615|ref|XP_002285471.1|/0/PREDICTED: hypothetical protein isoform 1 [Vitis vinifera]		0.03	1	-2.32
GSVIVT00021650001	E1.14.-.-.	monooxygenase activity, iron ion binding	gi|225440946|ref|XP_002277129.1|/0/PREDICTED: hypothetical protein [Vitis vinifera]		0.11	1	-1.58
GSVIVT00030739001	E1.14.-.-.	monooxygenase activity, iron ion binding	gi|225424613|ref|XP_002285457.1|/0/PREDICTED: hypothetical protein [Vitis vinifera]		0.11	1	-1.58
GSVIVT00035217001	EC:1.14.14.1	cytochrome P450, family 2, subfamily D	gi|270259890|emb|CBI39021.1|/0/unnamed protein product [Vitis vinifera]		0.11	1	-1.58
Biosynthesis of alkaloids derived from ornithine, lysine and nicotinic acid
GSVIVT00019672001	EC:1.8.1.4	dihydrolipoamide dehydrogenase	gi|225432110|ref|XP_002263180.1|/0/PREDICTED: hypothetical protein [Vitis vinifera]		0.29	1	-1.05
GSVIVT00038538001	EC:1.1.1.37	malate dehydrogenase	gi|225429074|ref|XP_002270921.1|/0/PREDICTED: hypothetical protein [Vitis vinifera]		0.07	1	-1.96
GSVIVT00022081001	EC:5.4.2.1	phosphoglycerate mutase	gi|270228268|emb|CBI17078.1|/0/unnamed protein product [Vitis vinifera]		0.16	1	-1.48
GSVIVT00032009001	EC:1.2.1.12	glyceraldehyde 3-phosphate dehydrogenase	gi|270228198|emb|CBI17009.1|/5.00537e-84/unnamed protein product [Vitis vinifera]		0.19	1	-1.35
GSVIVT00015775001	EC:2.7.1.40	pyruvate kinase	gi|270250717|emb|CBI33895.1|/1.93543e-178/unnamed protein product [Vitis vinifera]		0.23	1	-1.24
GSVIVT00003316001	EC:4.1.2.13	fructose-bisphosphate aldolase, class I	gi|225463506|ref|XP_002263794.1|/2.19103e-64/PREDICTED: hypothetical protein [Vitis vinifera]		0.14	1	-1.46
GSVIVT00013435001	EC:5.4.2.1	phosphoglycerate mutase	gi|225468793|ref|XP_002262974.1|/9.96923e-132/PREDICTED: hypothetical protein [Vitis vinifera]		0.11	1	-1.58
GSVIVT00015962001	EC:2.5.1.72	quinolinate synthase	gi|225456864|ref|XP_002276849.1|/0/PREDICTED: hypothetical protein [Vitis vinifera]		0.07	1	-1.81
GSVIVT00003317001	EC:4.1.2.13	fructose-bisphosphate aldolase, class I	--		0.21	1	-1.14
GSVIVT00033799001	EC:4.1.1.20	diaminopimelate decarboxylase	gi|225465560|ref|XP_002275012.1|/0/PREDICTED: hypothetical protein [Vitis vinifera]		0.21	1	-1.17
GSVIVT00007398001	EC:1.3.1.26	dihydrodipicolinate reductase	gi|225455455|ref|XP_002274702.1|/4.43052e-166/PREDICTED: hypothetical protein [Vitis vinifera]		0.18	1	-1.32
GSVIVT00035386001	EC:6.2.1.4 6.2.1.5	succinyl-CoA synthetase alpha subunit	gi|270242765|emb|CBI29706.1|/1.43092e-92/unnamed protein product [Vitis vinifera]		0.03	1	-2.32
GSVIVT00020939001	EC:2.7.1.11	6-phosphofructokinase	gi|225452791|ref|XP_002278018.1|/0/PREDICTED: hypothetical protein [Vitis vinifera]		0.06	1	-2
DNA replication
GSVIVT00013871001	EC:3.6.1.-	DNA replication ATP-dependent helicase Dna2	gi|225454589|ref|XP_002264216.1|/0/PREDICTED: hypothetical protein [Vitis vinifera]		0.02	1	-2.53
GSVIVT00033366001	EC:2.7.7.7	DNA polymerase epsilon subunit 3	gi|225461908|ref|XP_002265313.1|/3.71605e-100/PREDICTED: hypothetical protein [Vitis vinifera]		0.1	1	-1.58
GSVIVT00009416001		single-strand DNA-binding protein	gi|225427470|ref|XP_002270678.1|/5.18685e-103/PREDICTED: hypothetical protein [Vitis vinifera]		0.18	1	-1.32
GSVIVT00031798001	EC:2.7.7.7	DNA polymerase I	gi|270229256|emb|CBI18184.1|/0/unnamed protein product [Vitis vinifera]		0.03	1	-2.32
GSVIVT00033368001	EC:3.6.1.-	senataxin	gi|225461912|ref|XP_002265434.1|/0/PREDICTED: hypothetical protein [Vitis vinifera]		0.11	1	-1.58
Glycosylphosphatidylinositol(GPI)-anchor biosynthesis
GSVIVT00007609001	EC:2.4.1.21,EC:2.4.1.57	starch synthase,phosphatidylinositol alpha-mannosyltransferase	gi|225427542|ref|XP_002265923.1|/0/PREDICTED: hypothetical protein [Vitis vinifera]		0.03	1	-2.32
Valine, leucine and isoleucine degradation
GSVIVT00019672001	EC:1.8.1.4	dihydrolipoamide dehydrogenase	gi|225432110|ref|XP_002263180.1|/0/PREDICTED: hypothetical protein [Vitis vinifera]		0.29	1	-1.05
GSVIVT00034187001	EC:1.1.1.31,EC:1.1.1.60	3-hydroxyisobutyrate dehydrogenase,2-hydroxy-3-oxopropionate reductase	gi|225442309|ref|XP_002280297.1|/0/PREDICTED: hypothetical protein [Vitis vinifera]		0.12	1	-1.67
GSVIVT00033027001	EC:2.3.1.168	2-oxoisovalerate dehydrogenase E2 component (dihydrolipoyl transacylase)	gi|270234374|emb|CBI22978.1|/0/unnamed protein product [Vitis vinifera]		0.12	1	-1.58
GSVIVT00015014001	EC:2.6.1.42	branched-chain amino acid aminotransferase	gi|225458938|ref|XP_002285511.1|/0/PREDICTED: hypothetical protein [Vitis vinifera]		0.06	1	-2
Biosynthesis of alkaloids derived from terpenoid and polyketide
GSVIVT00019672001	EC:1.8.1.4	dihydrolipoamide dehydrogenase	gi|225432110|ref|XP_002263180.1|/0/PREDICTED: hypothetical protein [Vitis vinifera]		0.29	1	-1.05
GSVIVT00038538001	EC:1.1.1.37	malate dehydrogenase	gi|225429074|ref|XP_002270921.1|/0/PREDICTED: hypothetical protein [Vitis vinifera]		0.07	1	-1.96
GSVIVT00022081001	EC:5.4.2.1	phosphoglycerate mutase	gi|270228268|emb|CBI17078.1|/0/unnamed protein product [Vitis vinifera]		0.16	1	-1.48
GSVIVT00019845001	EC:2.2.1.7	1-deoxy-D-xylulose-5-phosphate synthase	gi|225432422|ref|XP_002277919.1|/0/PREDICTED: hypothetical protein [Vitis vinifera]		0.23	1	-1.22
GSVIVT00032009001	EC:1.2.1.12	glyceraldehyde 3-phosphate dehydrogenase	gi|270228198|emb|CBI17009.1|/5.00537e-84/unnamed protein product [Vitis vinifera]		0.19	1	-1.35
GSVIVT00015775001	EC:2.7.1.40	pyruvate kinase	gi|270250717|emb|CBI33895.1|/1.93543e-178/unnamed protein product [Vitis vinifera]		0.23	1	-1.24
GSVIVT00003316001	EC:4.1.2.13	fructose-bisphosphate aldolase, class I	gi|225463506|ref|XP_002263794.1|/2.19103e-64/PREDICTED: hypothetical protein [Vitis vinifera]		0.14	1	-1.46
GSVIVT00019034001	EC:1.14.15.3	cytochrome P450, family 4, subfamily A	gi|225453313|ref|XP_002269307.1|/0/PREDICTED: hypothetical protein [Vitis vinifera]		0.01	0.81	-2.58
GSVIVT00013435001	EC:5.4.2.1	phosphoglycerate mutase	gi|225468793|ref|XP_002262974.1|/9.96923e-132/PREDICTED: hypothetical protein [Vitis vinifera]		0.11	1	-1.58
GSVIVT00003317001	EC:4.1.2.13	fructose-bisphosphate aldolase, class I	--		0.21	1	-1.14
GSVIVT00035386001	EC:6.2.1.4 6.2.1.5	succinyl-CoA synthetase alpha subunit	gi|270242765|emb|CBI29706.1|/1.43092e-92/unnamed protein product [Vitis vinifera]		0.03	1	-2.32
GSVIVT00020939001	EC:2.7.1.11	6-phosphofructokinase	gi|225452791|ref|XP_002278018.1|/0/PREDICTED: hypothetical protein [Vitis vinifera]		0.06	1	-2
Sulfur metabolism
GSVIVT00015320001	EC:1.7.1.1,EC:1.7.1.3	nitrate reductase (NADH),nitrate reductase (NADPH)	gi|225459455|ref|XP_002285831.1|/0/PREDICTED: similar to nitrate reductase [Vitis vinifera]		0.02	1	-2.53
GSVIVT00008711001	EC:2.5.1.47	cysteine synthase A	gi|270255245|emb|CBI37631.1|/1.20939e-70/unnamed protein product [Vitis vinifera]		3.84e-06	0	-5.17
Arachidonic acid metabolism
GSVIVT00025137001	EC:1.14.13.30,EC:1.6.2.4,EC:1.14.14.1	cytochrome P450, family 4, subfamily F (leukotriene-B4 20-monooxygenase),NADPH-ferrihemoprotein reductase,unspecific monooxygenase	gi|270228736|emb|CBI17673.1|/0/unnamed protein product [Vitis vinifera]		0.06	1	-1.95
Stilbenoid, diarylheptanoid and gingerol biosynthesis
GSVIVT00014717001	E1.14.-.-.	monooxygenase activity, iron ion binding	gi|270253000|emb|CBI19611.1|/0/unnamed protein product [Vitis vinifera]		0.29	1	-1.04
GSVIVT00023306001	EC:1.14.13.-	p-coumarate 3-hydroxylase	gi|225440169|ref|XP_002283338.1|/0/PREDICTED: hypothetical protein [Vitis vinifera]		0.21	1	-1.31
GSVIVT00014725001	E1.14.-.-.	monooxygenase activity, iron ion binding	gi|225458456|ref|XP_002283952.1|/0/PREDICTED: hypothetical protein [Vitis vinifera]		1.77e-06	0	-5.36
GSVIVT00014727001	EC:1.14.13.-,EC:1.14.13.21	p-coumarate 3-hydroxylase,flavonoid 3'-monooxygenase	gi|225458458|ref|XP_002282111.1|/7.89752e-153/PREDICTED: hypothetical protein [Vitis vinifera]		4.47e-06	0	-5.13
GSVIVT00025137001	EC:1.14.13.30,EC:1.6.2.4,EC:1.14.14.1	cytochrome P450, family 4, subfamily F (leukotriene-B4 20-monooxygenase),NADPH-ferrihemoprotein reductase,unspecific monooxygenase	gi|270228736|emb|CBI17673.1|/0/unnamed protein product [Vitis vinifera]		0.06	1	-1.95
GSVIVT00030737001	E1.14.-.-.	monooxygenase activity, iron ion binding	gi|225424611|ref|XP_002285460.1|/0/PREDICTED: hypothetical protein [Vitis vinifera]		0.01	0.51	-2.94
GSVIVT00030732001	E1.14.-.-.	monooxygenase activity, iron ion binding	gi|147855782|emb|CAN83446.1|/0/hypothetical protein [Vitis vinifera]		0.06	1	-1.91
GSVIVT00029210001	EC:2.3.1.133	shikimate O-hydroxycinnamoyltransferase	gi|147855229|emb|CAN83833.1|/0/hypothetical protein [Vitis vinifera]		0	0.1	-3.7
GSVIVT00007272001	EC:1.14.13.21,EC:1.14.14.1,EC:1.14.-.-	flavonoid 3'-monooxygenase,cytochrome P450, family 2, subfamily D,ferulate-5-hydroxylase	gi|225426905|ref|XP_002263860.1|/0/PREDICTED: hypothetical protein [Vitis vinifera]		0.2	1	-1.22
GSVIVT00029208001	EC:2.3.1.133	shikimate O-hydroxycinnamoyltransferase	gi|225447677|ref|XP_002272071.1|/0/PREDICTED: hypothetical protein [Vitis vinifera]		0.01	0.48	-3
GSVIVT00000025001	E1.14.-.-.	monooxygenase activity, iron ion binding	gi|225456565|ref|XP_002265310.1|/0/PREDICTED: hypothetical protein isoform 1 [Vitis vinifera]		0.01	0.67	-2.81
GSVIVT00026278001	E1.14.-.-.	monooxygenase activity, iron ion binding	gi|225453801|ref|XP_002276094.1|/0/PREDICTED: hypothetical protein [Vitis vinifera]		0.02	0.89	-2.58
GSVIVT00030741001	E1.14.-.-.	monooxygenase activity, iron ion binding	gi|225424615|ref|XP_002285471.1|/0/PREDICTED: hypothetical protein isoform 1 [Vitis vinifera]		0.03	1	-2.32
GSVIVT00021650001	E1.14.-.-.	monooxygenase activity, iron ion binding	gi|225440946|ref|XP_002277129.1|/0/PREDICTED: hypothetical protein [Vitis vinifera]		0.11	1	-1.58
GSVIVT00030739001	E1.14.-.-.	monooxygenase activity, iron ion binding	gi|225424613|ref|XP_002285457.1|/0/PREDICTED: hypothetical protein [Vitis vinifera]		0.11	1	-1.58
GSVIVT00035217001	EC:1.14.14.1	cytochrome P450, family 2, subfamily D	gi|270259890|emb|CBI39021.1|/0/unnamed protein product [Vitis vinifera]		0.11	1	-1.58
Fatty acid biosynthesis
GSVIVT00025488001	EC:1.1.1.100	3-oxoacyl-[acyl-carrier protein] reductase	gi|225441639|ref|XP_002282201.1|/1.5603e-128/PREDICTED: hypothetical protein [Vitis vinifera]		0.07	1	-1.81
GSVIVT00016020001	EC:1.1.1.-	retinol dehydrogenase 12,retinol dehydrogenase 11,retinol dehydrogenase 14	gi|225456946|ref|XP_002281557.1|/7.61688e-156/PREDICTED: hypothetical protein [Vitis vinifera]		0.12	1	-1.58
GSVIVT00006681001	EC:1.1.1.-	retinol dehydrogenase 12	gi|225426220|ref|XP_002262981.1|/0/PREDICTED: hypothetical protein [Vitis vinifera]		0.11	1	-1.58
Inositol phosphate metabolism
GSVIVT00005442001	EC:1.1.1.179,EC:1.3.1.20	D-xylose 1-dehydrogenase (NADP),trans-1,2-dihydrobenzene-1,2-diol dehydrogenase	gi|225463141|ref|XP_002266880.1|/0/PREDICTED: hypothetical protein isoform 1 [Vitis vinifera]		0.25	1	-1.16
GSVIVT00012967001	EC:1.1.1.18	myo-inositol 2-dehydrogenase	gi|225469016|ref|XP_002267254.1|/0/PREDICTED: hypothetical protein [Vitis vinifera]		0.21	1	-1.14
GSVIVT00034819001	EC:2.7.1.67	phosphatidylinositol 4-kinase	gi|270255160|emb|CBI37546.1|/0/unnamed protein product [Vitis vinifera]		0.12	1	-1.58
Ubiquinone and other terpenoid-quinone biosynthesis
GSVIVT00020095001	EC:2.1.1.-	ubiquinone/menaquinone biosynthesis methyltransferase	gi|225432846|ref|XP_002283783.1|/0/PREDICTED: hypothetical protein [Vitis vinifera]		0.3	1	-1.04
GSVIVT00002760001	EC:2.1.1.-	ubiquinone biosynthesis methyltransferase,ubiquinone/menaquinone biosynthesis methyltransferase	gi|270241353|emb|CBI28577.1|/3.88326e-146/unnamed protein product [Vitis vinifera]		0.21	1	-1.22
GSVIVT00035068001	EC:6.2.1.-,EC:6.2.1.12	OPC-8:0 CoA ligase 1,4-coumarate--CoA ligase	gi|225425844|ref|XP_002265545.1|/0/PREDICTED: hypothetical protein [Vitis vinifera]		0.11	1	-1.58
alpha-Linolenic acid metabolism
GSVIVT00002893001	EC:1.3.1.42	12-oxophytodienoic acid reductase	gi|225457570|ref|XP_002272530.1|/0/PREDICTED: hypothetical protein isoform 2 [Vitis vinifera]		0.18	1	-1.41
GSVIVT00005192001	EC:1.3.3.6	acyl-CoA oxidase	gi|225467815|ref|XP_002269650.1|/0/PREDICTED: hypothetical protein [Vitis vinifera]		0.23	1	-1.14
GSVIVT00019034001	EC:1.14.15.3	cytochrome P450, family 4, subfamily A	gi|225453313|ref|XP_002269307.1|/0/PREDICTED: hypothetical protein [Vitis vinifera]		0.01	0.81	-2.58
GSVIVT00024679001	EC:1.13.11.12	lipoxygenase	gi|225435562|ref|XP_002283147.1|/0/PREDICTED: hypothetical protein [Vitis vinifera]		0.21	1	-1.14
GSVIVT00011014001	EC:1.14.15.3,EC:1.14.14.1	cytochrome P450, family 4, subfamily A,cytochrome P450, family 3, subfamily A	gi|225469896|ref|XP_002268319.1|/0/PREDICTED: hypothetical protein [Vitis vinifera]		0.18	1	-1.32
GSVIVT00024890001	EC:2.1.1.141,EC:2.1.1.79	jasmonate O-methyltransferase,cyclopropane-fatty-acyl-phospholipid synthase	gi|270228543|emb|CBI17480.1|/0/unnamed protein product [Vitis vinifera]		0.11	1	-1.58
GSVIVT00035068001	EC:6.2.1.-,EC:6.2.1.12	OPC-8:0 CoA ligase 1,4-coumarate--CoA ligase	gi|225425844|ref|XP_002265545.1|/0/PREDICTED: hypothetical protein [Vitis vinifera]		0.11	1	-1.58
Zeatin biosynthesis
GSVIVT00005880001	EC:1.14.14.1	cytochrome P450, family 3, subfamily A	gi|147795635|emb|CAN67740.1|/7.08956e-47/hypothetical protein [Vitis vinifera]		0.08	1	-1.81
GSVIVT00019034001	EC:1.14.15.3	cytochrome P450, family 4, subfamily A	gi|225453313|ref|XP_002269307.1|/0/PREDICTED: hypothetical protein [Vitis vinifera]		0.01	0.81	-2.58
GSVIVT00011014001	EC:1.14.15.3,EC:1.14.14.1	cytochrome P450, family 4, subfamily A,cytochrome P450, family 3, subfamily A	gi|225469896|ref|XP_002268319.1|/0/PREDICTED: hypothetical protein [Vitis vinifera]		0.18	1	-1.32
Mismatch repair
GSVIVT00009416001		single-strand DNA-binding protein	gi|225427470|ref|XP_002270678.1|/5.18685e-103/PREDICTED: hypothetical protein [Vitis vinifera]		0.18	1	-1.32
GSVIVT00008722001		DNA mismatch repair protein MLH1	gi|270255253|emb|CBI37639.1|/0/unnamed protein product [Vitis vinifera]		0.06	1	-2
GSVIVT00004967001		DNA mismatch repair protein MSH3	gi|270242380|emb|CBI29513.1|/0/unnamed protein product [Vitis vinifera]		0.11	1	-1.58
Histidine metabolism
GSVIVT00034222001	EC 2.1.1.-.	RNA methyltransferase activity	gi|225442369|ref|XP_002276511.1|/0/PREDICTED: hypothetical protein [Vitis vinifera]		0.14	1	-1.56
GSVIVT00021607001	EC:5.3.1.16	phosphoribosylformimino-5-aminoimidazole carboxamide ribotide isomerase	gi|270243359|emb|CBI30299.1|/1.6559e-152/unnamed protein product [Vitis vinifera]		0.11	1	-1.58
Phosphatidylinositol signaling system
GSVIVT00031420001		calmodulin	gi|225446126|ref|XP_002270522.1|/0/PREDICTED: hypothetical protein [Vitis vinifera]		0.21	1	-1.3
GSVIVT00015460001		calmodulin	gi|225459681|ref|XP_002285886.1|/1.40127e-64/PREDICTED: hypothetical protein [Vitis vinifera]		0.24	1	-1.21
GSVIVT00026419001	EC:2.7.7.41	phosphatidate cytidylyltransferase	gi|225454030|ref|XP_002281170.1|/0/PREDICTED: hypothetical protein [Vitis vinifera]		0.11	1	-1.58
GSVIVT00034819001	EC:2.7.1.67	phosphatidylinositol 4-kinase	gi|270255160|emb|CBI37546.1|/0/unnamed protein product [Vitis vinifera]		0.12	1	-1.58
GSVIVT00031696001		calmodulin	gi|225433538|ref|XP_002266666.1|/6.56109e-117/PREDICTED: hypothetical protein [Vitis vinifera]		0.11	1	-1.58
Selenoamino acid metabolism
GSVIVT00034222001	EC 2.1.1.-.	RNA methyltransferase activity	gi|225442369|ref|XP_002276511.1|/0/PREDICTED: hypothetical protein [Vitis vinifera]		0.14	1	-1.56
GSVIVT00008711001	EC:2.5.1.47	cysteine synthase A	gi|270255245|emb|CBI37631.1|/1.20939e-70/unnamed protein product [Vitis vinifera]		3.84e-06	0	-5.17
GSVIVT00029885001	EC:2.5.1.6	S-adenosylmethionine synthetase	gi|225466057|ref|XP_002263715.1|/1.46756e-108/PREDICTED: hypothetical protein [Vitis vinifera]		0.11	1	-1.58
Carotenoid biosynthesis
GSVIVT00018857001	EC:2.5.1.32	phytoene synthase	gi|225446787|ref|XP_002283193.1|/0/PREDICTED: hypothetical protein [Vitis vinifera]		0.17	1	-1.44
GSVIVT00033980001	EC:1.14.99.-	phytoene dehydrogenase, phytoene desaturase	gi|225441943|ref|XP_002264267.1|/0/PREDICTED: hypothetical protein [Vitis vinifera]		0.24	1	-1.2
GSVIVT00025137001	EC:1.14.13.30,EC:1.6.2.4,EC:1.14.14.1	cytochrome P450, family 4, subfamily F (leukotriene-B4 20-monooxygenase),NADPH-ferrihemoprotein reductase,unspecific monooxygenase	gi|270228736|emb|CBI17673.1|/0/unnamed protein product [Vitis vinifera]		0.06	1	-1.95
GSVIVT00035286001	EC:5.-.-.-	carotenoid isomerase	gi|270242754|emb|CBI29695.1|/0/unnamed protein product [Vitis vinifera]		0.02	1	-2.43
GSVIVT00011014001	EC:1.14.15.3,EC:1.14.14.1	cytochrome P450, family 4, subfamily A,cytochrome P450, family 3, subfamily A	gi|225469896|ref|XP_002268319.1|/0/PREDICTED: hypothetical protein [Vitis vinifera]		0.18	1	-1.32
Phenylpropanoid biosynthesis
GSVIVT00038013001	EC:2.4.1.210,EC:2.4.1.195	limonoid glucosyltransferase,N-hydroxythioamide S-beta-glucosyltransferase	gi|225451705|ref|XP_002279246.1|/0/PREDICTED: hypothetical protein [Vitis vinifera]		0.15	1	-1.52
GSVIVT00033493001	EC:2.4.1.-,EC:2.4.1.210	anthocyanin 5-O-glucosyltransferase,limonoid glucosyltransferase	gi|225433620|ref|XP_002263700.1|/0/PREDICTED: hypothetical protein [Vitis vinifera]		0.22	1	-1.26
GSVIVT00023306001	EC:1.14.13.-	p-coumarate 3-hydroxylase	gi|225440169|ref|XP_002283338.1|/0/PREDICTED: hypothetical protein [Vitis vinifera]		0.21	1	-1.31
GSVIVT00013562001	EC:2.4.1.210,EC:2.4.1.91	limonoid glucosyltransferase,flavonol 3-O-glucosyltransferase	gi|225468664|ref|XP_002268845.1|/0/PREDICTED: hypothetical protein [Vitis vinifera]		0.2	1	-1.33
GSVIVT00016238001	EC:2.4.1.210,EC:2.4.1.218	limonoid glucosyltransferase,hydroquinone glucosyltransferase	gi|225457261|ref|XP_002284331.1|/0/PREDICTED: hypothetical protein [Vitis vinifera]		0.22	1	-1.26
GSVIVT00033109001	EC:3.2.1.21,EC:3.2.1.37	beta-glucosidase,xylan 1,4-beta-xylosidase	gi|225431898|ref|XP_002276351.1|/0/PREDICTED: hypothetical protein [Vitis vinifera]		0.1	1	-1.62
GSVIVT00022132001	EC:3.4.16.-	serine carboxypeptidase 1	gi|225436420|ref|XP_002273519.1|/0/PREDICTED: hypothetical protein [Vitis vinifera]		0.22	1	-1.15
GSVIVT00014727001	EC:1.14.13.-,EC:1.14.13.21	p-coumarate 3-hydroxylase,flavonoid 3'-monooxygenase	gi|225458458|ref|XP_002282111.1|/7.89752e-153/PREDICTED: hypothetical protein [Vitis vinifera]		4.47e-06	0	-5.13
GSVIVT00015217001	EC:2.4.1.210,EC:2.4.1.218	limonoid glucosyltransferase,hydroquinone glucosyltransferase	gi|225459268|ref|XP_002285779.1|/0/PREDICTED: hypothetical protein [Vitis vinifera]		0.08	1	-1.78
GSVIVT00006300001	EC:2.4.1.111,EC:2.4.1.218	coniferyl-alcohol glucosyltransferase,hydroquinone glucosyltransferase	gi|225462823|ref|XP_002268341.1|/0/PREDICTED: hypothetical protein [Vitis vinifera]		4.84e-05	0.02	-4.46
GSVIVT00027149001	EC:3.2.1.21,EC:3.2.1.37	beta-glucosidase,xylan 1,4-beta-xylosidase	gi|270256294|emb|CBI39114.1|/0/unnamed protein product [Vitis vinifera]		0.01	0.47	-2.91
GSVIVT00029210001	EC:2.3.1.133	shikimate O-hydroxycinnamoyltransferase	gi|147855229|emb|CAN83833.1|/0/hypothetical protein [Vitis vinifera]		0	0.1	-3.7
GSVIVT00013305001	EC:2.4.1.195,EC:2.4.1.210	N-hydroxythioamide S-beta-glucosyltransferase,limonoid glucosyltransferase	gi|225468874|ref|XP_002269003.1|/0/PREDICTED: hypothetical protein [Vitis vinifera]		0.21	1	-1.17
GSVIVT00008924001	EC:1.2.1.44,EC:1.1.1.219	cinnamoyl-CoA reductase,dihydroflavonol-4-reductase	gi|270306915|emb|CBI40606.1|/0/unnamed protein product [Vitis vinifera]		0.11	1	-1.58
GSVIVT00027746001	EC:2.4.1.218,EC:2.4.1.210	hydroquinone glucosyltransferase,limonoid glucosyltransferase	gi|147798900|emb|CAN63797.1|/1.94912e-160/hypothetical protein [Vitis vinifera]		0.21	1	-1.22
GSVIVT00020764001	EC:2.4.1.218,EC:2.4.1.210	hydroquinone glucosyltransferase,limonoid glucosyltransferase	gi|225452500|ref|XP_002274779.1|/0/PREDICTED: hypothetical protein [Vitis vinifera]		0.21	1	-1.22
GSVIVT00029208001	EC:2.3.1.133	shikimate O-hydroxycinnamoyltransferase	gi|225447677|ref|XP_002272071.1|/0/PREDICTED: hypothetical protein [Vitis vinifera]		0.01	0.48	-3
GSVIVT00020763001	EC:2.4.1.218,EC:2.4.1.111,EC:2.4.1.195	hydroquinone glucosyltransferase,coniferyl-alcohol glucosyltransferase,N-hydroxythioamide S-beta-glucosyltransferase	gi|225452498|ref|XP_002274748.1|/0/PREDICTED: hypothetical protein [Vitis vinifera]		0.01	0.65	-2.81
GSVIVT00016242001	EC:2.4.1.210,EC:2.4.1.218	limonoid glucosyltransferase,hydroquinone glucosyltransferase	gi|225457267|ref|XP_002284350.1|/0/PREDICTED: hypothetical protein [Vitis vinifera]		0.02	0.89	-2.58
GSVIVT00010753001	EC:1.11.1.7	peroxidase	gi|225444515|ref|XP_002274769.1|/1.30302e-177/PREDICTED: hypothetical protein isoform 1 [Vitis vinifera]		0.18	1	-1.32
GSVIVT00012391001	EC:1.1.1.14	L-iditol 2-dehydrogenase	gi|225469312|ref|XP_002267662.1|/2.46447e-55/PREDICTED: similar to L-idonate dehydrogenase [Vitis vinifera]		0.11	1	-1.58
GSVIVT00014670001	EC:2.4.1.111,EC:2.4.1.218	coniferyl-alcohol glucosyltransferase,hydroquinone glucosyltransferase	gi|225458362|ref|XP_002281768.1|/0/PREDICTED: hypothetical protein [Vitis vinifera]		0.11	1	-1.58
GSVIVT00004181001	EC:3.2.1.21	beta-glucosidase	gi|225468336|ref|XP_002270406.1|/0/PREDICTED: hypothetical protein [Vitis vinifera]		0.11	1	-1.58
GSVIVT00027627001	EC:3.2.1.21	beta-glucosidase	gi|225461367|ref|XP_002281986.1|/0/PREDICTED: hypothetical protein [Vitis vinifera]		0.11	1	-1.58
GSVIVT00035068001	EC:6.2.1.-,EC:6.2.1.12	OPC-8:0 CoA ligase 1,4-coumarate--CoA ligase	gi|225425844|ref|XP_002265545.1|/0/PREDICTED: hypothetical protein [Vitis vinifera]		0.11	1	-1.58
Biosynthesis of plant hormones
GSVIVT00019672001	EC:1.8.1.4	dihydrolipoamide dehydrogenase	gi|225432110|ref|XP_002263180.1|/0/PREDICTED: hypothetical protein [Vitis vinifera]		0.29	1	-1.05
GSVIVT00018857001	EC:2.5.1.32	phytoene synthase	gi|225446787|ref|XP_002283193.1|/0/PREDICTED: hypothetical protein [Vitis vinifera]		0.17	1	-1.44
GSVIVT00038538001	EC:1.1.1.37	malate dehydrogenase	gi|225429074|ref|XP_002270921.1|/0/PREDICTED: hypothetical protein [Vitis vinifera]		0.07	1	-1.96
GSVIVT00002893001	EC:1.3.1.42	12-oxophytodienoic acid reductase	gi|225457570|ref|XP_002272530.1|/0/PREDICTED: hypothetical protein isoform 2 [Vitis vinifera]		0.18	1	-1.41
GSVIVT00022081001	EC:5.4.2.1	phosphoglycerate mutase	gi|270228268|emb|CBI17078.1|/0/unnamed protein product [Vitis vinifera]		0.16	1	-1.48
GSVIVT00019845001	EC:2.2.1.7	1-deoxy-D-xylulose-5-phosphate synthase	gi|225432422|ref|XP_002277919.1|/0/PREDICTED: hypothetical protein [Vitis vinifera]		0.23	1	-1.22
GSVIVT00032009001	EC:1.2.1.12	glyceraldehyde 3-phosphate dehydrogenase	gi|270228198|emb|CBI17009.1|/5.00537e-84/unnamed protein product [Vitis vinifera]		0.19	1	-1.35
GSVIVT00015775001	EC:2.7.1.40	pyruvate kinase	gi|270250717|emb|CBI33895.1|/1.93543e-178/unnamed protein product [Vitis vinifera]		0.23	1	-1.24
GSVIVT00033980001	EC:1.14.99.-	phytoene dehydrogenase, phytoene desaturase	gi|225441943|ref|XP_002264267.1|/0/PREDICTED: hypothetical protein [Vitis vinifera]		0.24	1	-1.2
GSVIVT00026404001	EC:2.2.1.1	transketolase	gi|225454009|ref|XP_002280760.1|/0/PREDICTED: hypothetical protein [Vitis vinifera]		0.05	1	-2.07
GSVIVT00036865001	EC:1.14.-.-,EC:1.14.13.-	steroid 3-oxidase,steroid 22-alpha-hydroxylase	gi|225431255|ref|XP_002267958.1|/0/PREDICTED: hypothetical protein [Vitis vinifera]		0.26	1	-1.04
GSVIVT00003316001	EC:4.1.2.13	fructose-bisphosphate aldolase, class I	gi|225463506|ref|XP_002263794.1|/2.19103e-64/PREDICTED: hypothetical protein [Vitis vinifera]		0.14	1	-1.46
GSVIVT00029273001	EC:1.14.-.-,EC:1.14.13.-	steroid 23-alpha-hydroxylase,steroid 22-alpha-hydroxylase	gi|225448402|ref|XP_002270553.1|/0/PREDICTED: hypothetical protein [Vitis vinifera]		0.19	1	-1.25
GSVIVT00029105001	EC:1.1.1.49	glucose-6-phosphate 1-dehydrogenase	gi|270241214|emb|CBI28440.1|/0/unnamed protein product [Vitis vinifera]		0.05	1	-2.05
GSVIVT00035182001	EC:5.3.1.6	ribose 5-phosphate isomerase A	gi|225444205|ref|XP_002270834.1|/1.48017e-125/PREDICTED: hypothetical protein [Vitis vinifera]		0.12	1	-1.53
GSVIVT00035286001	EC:5.-.-.-	carotenoid isomerase	gi|270242754|emb|CBI29695.1|/0/unnamed protein product [Vitis vinifera]		0.02	1	-2.43
GSVIVT00005192001	EC:1.3.3.6	acyl-CoA oxidase	gi|225467815|ref|XP_002269650.1|/0/PREDICTED: hypothetical protein [Vitis vinifera]		0.23	1	-1.14
GSVIVT00005880001	EC:1.14.14.1	cytochrome P450, family 3, subfamily A	gi|147795635|emb|CAN67740.1|/7.08956e-47/hypothetical protein [Vitis vinifera]		0.08	1	-1.81
GSVIVT00010598001	EC:1.14.11.12,EC:1.14.11.15	gibberellin 20-oxidase,gibberellin 3-beta-dioxygenase	gi|225455655|ref|XP_002263071.1|/0/PREDICTED: hypothetical protein [Vitis vinifera]		0.14	1	-1.42
GSVIVT00019034001	EC:1.14.15.3	cytochrome P450, family 4, subfamily A	gi|225453313|ref|XP_002269307.1|/0/PREDICTED: hypothetical protein [Vitis vinifera]		0.01	0.81	-2.58
GSVIVT00013435001	EC:5.4.2.1	phosphoglycerate mutase	gi|225468793|ref|XP_002262974.1|/9.96923e-132/PREDICTED: hypothetical protein [Vitis vinifera]		0.11	1	-1.58
GSVIVT00015830001	EC:2.7.6.1	ribose-phosphate pyrophosphokinase	gi|147856566|emb|CAN82491.1|/0/hypothetical protein [Vitis vinifera]		0.02	0.95	-2.42
GSVIVT00024679001	EC:1.13.11.12	lipoxygenase	gi|225435562|ref|XP_002283147.1|/0/PREDICTED: hypothetical protein [Vitis vinifera]		0.21	1	-1.14
GSVIVT00003317001	EC:4.1.2.13	fructose-bisphosphate aldolase, class I	--		0.21	1	-1.14
GSVIVT00020192001	EC:1.14.17.4,EC:1.14.11.23,EC:1.14.11.12	aminocyclopropanecarboxylate oxidase,flavonol synthase,gibberellin 20-oxidase	gi|225433019|ref|XP_002284628.1|/0/PREDICTED: hypothetical protein isoform 1 [Vitis vinifera]		0.08	1	-1.74
GSVIVT00029885001	EC:2.5.1.6	S-adenosylmethionine synthetase	gi|225466057|ref|XP_002263715.1|/1.46756e-108/PREDICTED: hypothetical protein [Vitis vinifera]		0.11	1	-1.58
GSVIVT00011014001	EC:1.14.15.3,EC:1.14.14.1	cytochrome P450, family 4, subfamily A,cytochrome P450, family 3, subfamily A	gi|225469896|ref|XP_002268319.1|/0/PREDICTED: hypothetical protein [Vitis vinifera]		0.18	1	-1.32
GSVIVT00025590001	EC:2.1.1.41	sterol 24-C-methyltransferase	gi|225441821|ref|XP_002283950.1|/0/PREDICTED: hypothetical protein [Vitis vinifera]		0.03	1	-2.32
GSVIVT00024952001	EC:1.14.13.-,EC:1.14.-.-	steroid 22-alpha-hydroxylase,steroid 23-alpha-hydroxylase	gi|270228594|emb|CBI17531.1|/0/unnamed protein product [Vitis vinifera]		0.03	1	-2.32
GSVIVT00035386001	EC:6.2.1.4 6.2.1.5	succinyl-CoA synthetase alpha subunit	gi|270242765|emb|CBI29706.1|/1.43092e-92/unnamed protein product [Vitis vinifera]		0.03	1	-2.32
GSVIVT00020939001	EC:2.7.1.11	6-phosphofructokinase	gi|225452791|ref|XP_002278018.1|/0/PREDICTED: hypothetical protein [Vitis vinifera]		0.06	1	-2
GSVIVT00024890001	EC:2.1.1.141,EC:2.1.1.79	jasmonate O-methyltransferase,cyclopropane-fatty-acyl-phospholipid synthase	gi|270228543|emb|CBI17480.1|/0/unnamed protein product [Vitis vinifera]		0.11	1	-1.58
GSVIVT00021607001	EC:5.3.1.16	phosphoribosylformimino-5-aminoimidazole carboxamide ribotide isomerase	gi|270243359|emb|CBI30299.1|/1.6559e-152/unnamed protein product [Vitis vinifera]		0.11	1	-1.58
GSVIVT00035068001	EC:6.2.1.-,EC:6.2.1.12	OPC-8:0 CoA ligase 1,4-coumarate--CoA ligase	gi|225425844|ref|XP_002265545.1|/0/PREDICTED: hypothetical protein [Vitis vinifera]		0.11	1	-1.58
Peroxisome
GSVIVT00002880001	EC:1.11.1.6	catalase	gi|225457544|ref|XP_002270703.1|/0/PREDICTED: hypothetical protein isoform 1 [Vitis vinifera]		0.11	1	-1.73
GSVIVT00005678001	EC:6.2.1.3	long-chain acyl-CoA synthetase	gi|270256347|emb|CBI39166.1|/0/unnamed protein product [Vitis vinifera]		5.2e-05	0.02	-4.49
GSVIVT00005192001	EC:1.3.3.6	acyl-CoA oxidase	gi|225467815|ref|XP_002269650.1|/0/PREDICTED: hypothetical protein [Vitis vinifera]		0.23	1	-1.14
GSVIVT00016858001	EC:3.6.1.22	NAD+ diphosphatase	gi|225445438|ref|XP_002285069.1|/0/PREDICTED: hypothetical protein [Vitis vinifera]		0.13	1	-1.52
GSVIVT00022144001	EC:1.15.1.1	Cu/Zn superoxide dismutase	gi|270228321|emb|CBI17131.1|/3.15375e-99/unnamed protein product [Vitis vinifera]		0.01	0.7	-2.66
GSVIVT00019034001	EC:1.14.15.3	cytochrome P450, family 4, subfamily A	gi|225453313|ref|XP_002269307.1|/0/PREDICTED: hypothetical protein [Vitis vinifera]		0.01	0.81	-2.58
GSVIVT00011014001	EC:1.14.15.3,EC:1.14.14.1	cytochrome P450, family 4, subfamily A,cytochrome P450, family 3, subfamily A	gi|225469896|ref|XP_002268319.1|/0/PREDICTED: hypothetical protein [Vitis vinifera]		0.18	1	-1.32
GSVIVT00007726001		peroxin-7	gi|225429329|ref|XP_002269406.1|/0/PREDICTED: hypothetical protein [Vitis vinifera]		0.11	1	-1.58
Non-homologous end-joining
GSVIVT00035123001		DNA repair protein RAD50	gi|225425934|ref|XP_002267770.1|/0/PREDICTED: hypothetical protein [Vitis vinifera]		0.11	1	-1.58
Terpenoid backbone biosynthesis
GSVIVT00016328001	EC:1.3.1.-	geranylgeranyl reductase	gi|225457405|ref|XP_002284906.1|/0/PREDICTED: hypothetical protein [Vitis vinifera]		0.17	1	-1.46
GSVIVT00019845001	EC:2.2.1.7	1-deoxy-D-xylulose-5-phosphate synthase	gi|225432422|ref|XP_002277919.1|/0/PREDICTED: hypothetical protein [Vitis vinifera]		0.23	1	-1.22
GSVIVT00027456001	EC:4.2.3.14,EC:4.2.3.11	pinene synthase,sabinene-hydrate synthase	gi|147775402|emb|CAN60658.1|/1.05607e-80/hypothetical protein [Vitis vinifera]		4.84e-05	0.02	-4.46
GSVIVT00026098001	EC:4.2.3.14,EC:4.2.3.11,EC:4.2.3.19	pinene synthase,sabinene-hydrate synthase,ent-kaurene synthase	gi|225447402|ref|XP_002275444.1|/3.36151e-157/PREDICTED: hypothetical protein [Vitis vinifera]		0.05	1	-2
Starch and sucrose metabolism
GSVIVT00011972001	EC:2.4.1.21,EC:2.4.1.11	starch synthase,glycogen(starch) synthase	gi|225466653|ref|XP_002273608.1|/0/PREDICTED: hypothetical protein [Vitis vinifera]		0.26	1	-1.13
GSVIVT00019926001	EC:2.7.7.27	glucose-1-phosphate adenylyltransferase	gi|225432564|ref|XP_002281069.1|/0/PREDICTED: hypothetical protein [Vitis vinifera]		0.25	1	-1.17
GSVIVT00038825001	EC:2.4.1.14	sucrose-phosphate synthase	gi|147864241|emb|CAN78805.1|/0/hypothetical protein [Vitis vinifera]		0.3	1	-1.02
GSVIVT00029888001	EC:3.1.1.11	pectinesterase	gi|225466065|ref|XP_002264028.1|/1.16633e-108/PREDICTED: hypothetical protein [Vitis vinifera]		0.03	1	-2.39
GSVIVT00029908001	EC:3.1.3.12,EC:2.4.1.216,EC:3.2.1.28	trehalose-phosphatase,trehalose 6-phosphate phosphorylase,alpha,alpha-trehalase	gi|225466095|ref|XP_002265679.1|/0/PREDICTED: hypothetical protein [Vitis vinifera]		0.03	1	-2.46
GSVIVT00033558001	EC:3.1.1.11	pectinesterase	gi|270256630|emb|CBI39447.1|/0/unnamed protein product [Vitis vinifera]		0.06	1	-2.06
GSVIVT00033109001	EC:3.2.1.21,EC:3.2.1.37	beta-glucosidase,xylan 1,4-beta-xylosidase	gi|225431898|ref|XP_002276351.1|/0/PREDICTED: hypothetical protein [Vitis vinifera]		0.1	1	-1.62
GSVIVT00003411001	EC:2.4.1.21	starch synthase	gi|225463426|ref|XP_002274716.1|/0/PREDICTED: hypothetical protein [Vitis vinifera]		0.12	1	-1.54
GSVIVT00026081001	EC:3.2.1.2	beta-amylase	gi|225447374|ref|XP_002281003.1|/0/PREDICTED: hypothetical protein [Vitis vinifera]		0.14	1	-1.44
GSVIVT00000091001	EC:3.2.1.15,EC:3.2.1.67	polygalacturonase,galacturan 1,4-alpha-galacturonidase	gi|225456668|ref|XP_002267133.1|/0/PREDICTED: hypothetical protein [Vitis vinifera]		0.23	1	-1.1
GSVIVT00026862001	EC:3.2.1.2	beta-amylase	gi|270258336|emb|CBI40370.1|/0/unnamed protein product [Vitis vinifera]		0.13	1	-1.49
GSVIVT00027149001	EC:3.2.1.21,EC:3.2.1.37	beta-glucosidase,xylan 1,4-beta-xylosidase	gi|270256294|emb|CBI39114.1|/0/unnamed protein product [Vitis vinifera]		0.01	0.47	-2.91
GSVIVT00015861001	EC:3.2.1.2	beta-amylase	gi|225427366|ref|XP_002282871.1|/2.05024e-141/PREDICTED: hypothetical protein [Vitis vinifera]		0.21	1	-1.14
GSVIVT00026920001	EC:3.2.1.67,EC:3.2.1.15	galacturan 1,4-alpha-galacturonidase,polygalacturonase	gi|225454336|ref|XP_002277736.1|/0/PREDICTED: hypothetical protein [Vitis vinifera]		0.12	1	-1.58
GSVIVT00014445001	EC:3.2.1.4	endoglucanase	gi|225458016|ref|XP_002276739.1|/0/PREDICTED: hypothetical protein [Vitis vinifera]		0.11	1	-1.58
GSVIVT00004181001	EC:3.2.1.21	beta-glucosidase	gi|225468336|ref|XP_002270406.1|/0/PREDICTED: hypothetical protein [Vitis vinifera]		0.11	1	-1.58
GSVIVT00027627001	EC:3.2.1.21	beta-glucosidase	gi|225461367|ref|XP_002281986.1|/0/PREDICTED: hypothetical protein [Vitis vinifera]		0.11	1	-1.58
Propanoate metabolism
GSVIVT00022571001	EC:5.1.3.2,EC:4.2.1.46	UDP-glucose 4-epimerase,dTDP-glucose 4,6-dehydratase	gi|225450527|ref|XP_002281395.1|/0/PREDICTED: hypothetical protein [Vitis vinifera]		0.27	1	-1.1
GSVIVT00035386001	EC:6.2.1.4 6.2.1.5	succinyl-CoA synthetase alpha subunit	gi|270242765|emb|CBI29706.1|/1.43092e-92/unnamed protein product [Vitis vinifera]		0.03	1	-2.32
GSVIVT00036357001	EC 1.3.1.-	transcriptional repressor activity	gi|270255282|emb|CBI37666.1|/3.62476e-43/unnamed protein product [Vitis vinifera]		0.11	1	-1.58
Anthocyanin biosynthesis
GSVIVT00033493001	EC:2.4.1.-,EC:2.4.1.210	anthocyanin 5-O-glucosyltransferase,limonoid glucosyltransferase	gi|225433620|ref|XP_002263700.1|/0/PREDICTED: hypothetical protein [Vitis vinifera]		0.22	1	-1.26
GSVIVT00013305001	EC:2.4.1.195,EC:2.4.1.210	N-hydroxythioamide S-beta-glucosyltransferase,limonoid glucosyltransferase	gi|225468874|ref|XP_002269003.1|/0/PREDICTED: hypothetical protein [Vitis vinifera]		0.21	1	-1.17
Flavonoid biosynthesis
GSVIVT00014717001	E1.14.-.-.	monooxygenase activity, iron ion binding	gi|270253000|emb|CBI19611.1|/0/unnamed protein product [Vitis vinifera]		0.29	1	-1.04
GSVIVT00023306001	EC:1.14.13.-	p-coumarate 3-hydroxylase	gi|225440169|ref|XP_002283338.1|/0/PREDICTED: hypothetical protein [Vitis vinifera]		0.21	1	-1.31
GSVIVT00015347001	EC:1.14.11.23,EC:1.14.11.19	flavonol synthase,leucoanthocyanidin dioxygenase	gi|225459497|ref|XP_002285841.1|/1.63255e-172/PREDICTED: hypothetical protein [Vitis vinifera]		0.21	1	-1.29
GSVIVT00021582001	EC:1.14.11.19,EC:1.14.11.23,EC:1.14.11.15,EC:1.14.17.4	leucoanthocyanidin dioxygenase,flavonol synthase,gibberellin 3-beta-dioxygenase,aminocyclopropanecarboxylate oxidase	gi|270243381|emb|CBI30321.1|/0/unnamed protein product [Vitis vinifera]		0.22	1	-1.15
GSVIVT00014725001	E1.14.-.-.	monooxygenase activity, iron ion binding	gi|225458456|ref|XP_002283952.1|/0/PREDICTED: hypothetical protein [Vitis vinifera]		1.77e-06	0	-5.36
GSVIVT00014727001	EC:1.14.13.-,EC:1.14.13.21	p-coumarate 3-hydroxylase,flavonoid 3'-monooxygenase	gi|225458458|ref|XP_002282111.1|/7.89752e-153/PREDICTED: hypothetical protein [Vitis vinifera]		4.47e-06	0	-5.13
GSVIVT00020208001	EC:1.14.11.9,EC:1.14.11.23,EC:1.14.11.12	naringenin 3-dioxygenase,flavonol synthase,gibberellin 20-oxidase	gi|225433039|ref|XP_002284694.1|/0/PREDICTED: hypothetical protein [Vitis vinifera]		0.11	1	-1.58
GSVIVT00037198001	EC:1.1.1.274,EC:1.1.1.65	2,5-diketo-D-gluconate reductase,pyridoxine 4-dehydrogenase	gi|225455264|ref|XP_002273477.1|/0/PREDICTED: hypothetical protein [Vitis vinifera]		0.04	1	-2.09
GSVIVT00029210001	EC:2.3.1.133	shikimate O-hydroxycinnamoyltransferase	gi|147855229|emb|CAN83833.1|/0/hypothetical protein [Vitis vinifera]		0	0.1	-3.7
GSVIVT00020192001	EC:1.14.17.4,EC:1.14.11.23,EC:1.14.11.12	aminocyclopropanecarboxylate oxidase,flavonol synthase,gibberellin 20-oxidase	gi|225433019|ref|XP_002284628.1|/0/PREDICTED: hypothetical protein isoform 1 [Vitis vinifera]		0.08	1	-1.74
GSVIVT00018794001	EC:1.1.1.200,EC:1.1.1.2,EC:1.1.1.21	aldose-6-phosphate reductase (NADPH2),alcohol dehydrogenase (NADP+),aldehyde reductase	gi|270232712|emb|CBI22033.1|/1.59716e-30/unnamed protein product [Vitis vinifera]		0.08	1	-1.74
GSVIVT00008924001	EC:1.2.1.44,EC:1.1.1.219	cinnamoyl-CoA reductase,dihydroflavonol-4-reductase	gi|270306915|emb|CBI40606.1|/0/unnamed protein product [Vitis vinifera]		0.11	1	-1.58
GSVIVT00007272001	EC:1.14.13.21,EC:1.14.14.1,EC:1.14.-.-	flavonoid 3'-monooxygenase,cytochrome P450, family 2, subfamily D,ferulate-5-hydroxylase	gi|225426905|ref|XP_002263860.1|/0/PREDICTED: hypothetical protein [Vitis vinifera]		0.2	1	-1.22
GSVIVT00029208001	EC:2.3.1.133	shikimate O-hydroxycinnamoyltransferase	gi|225447677|ref|XP_002272071.1|/0/PREDICTED: hypothetical protein [Vitis vinifera]		0.01	0.48	-3
GSVIVT00000025001	E1.14.-.-.	monooxygenase activity, iron ion binding	gi|225456565|ref|XP_002265310.1|/0/PREDICTED: hypothetical protein isoform 1 [Vitis vinifera]		0.01	0.67	-2.81
GSVIVT00026278001	E1.14.-.-.	monooxygenase activity, iron ion binding	gi|225453801|ref|XP_002276094.1|/0/PREDICTED: hypothetical protein [Vitis vinifera]		0.02	0.89	-2.58
GSVIVT00033021001	EC:2.3.1.170,EC:1.1.1.2	6'-deoxychalcone synthase,alcohol dehydrogenase (NADP+)	gi|270234380|emb|CBI22984.1|/1.2638e-143/unnamed protein product [Vitis vinifera]		0.02	0.9	-2.58
GSVIVT00033019001	EC:2.3.1.170,EC:1.1.1.2	6'-deoxychalcone synthase,alcohol dehydrogenase (NADP+)	gi|225431751|ref|XP_002270243.1|/0/PREDICTED: hypothetical protein [Vitis vinifera]		0.06	1	-2
GSVIVT00036357001	EC 1.3.1.-	transcriptional repressor activity	gi|270255282|emb|CBI37666.1|/3.62476e-43/unnamed protein product [Vitis vinifera]		0.11	1	-1.58
Flavone and flavonol biosynthesis
GSVIVT00014717001	E1.14.-.-.	monooxygenase activity, iron ion binding	gi|270253000|emb|CBI19611.1|/0/unnamed protein product [Vitis vinifera]		0.29	1	-1.04
GSVIVT00013562001	EC:2.4.1.210,EC:2.4.1.91	limonoid glucosyltransferase,flavonol 3-O-glucosyltransferase	gi|225468664|ref|XP_002268845.1|/0/PREDICTED: hypothetical protein [Vitis vinifera]		0.2	1	-1.33
GSVIVT00014725001	E1.14.-.-.	monooxygenase activity, iron ion binding	gi|225458456|ref|XP_002283952.1|/0/PREDICTED: hypothetical protein [Vitis vinifera]		1.77e-06	0	-5.36
GSVIVT00014727001	EC:1.14.13.-,EC:1.14.13.21	p-coumarate 3-hydroxylase,flavonoid 3'-monooxygenase	gi|225458458|ref|XP_002282111.1|/7.89752e-153/PREDICTED: hypothetical protein [Vitis vinifera]		4.47e-06	0	-5.13
GSVIVT00007272001	EC:1.14.13.21,EC:1.14.14.1,EC:1.14.-.-	flavonoid 3'-monooxygenase,cytochrome P450, family 2, subfamily D,ferulate-5-hydroxylase	gi|225426905|ref|XP_002263860.1|/0/PREDICTED: hypothetical protein [Vitis vinifera]		0.2	1	-1.22
GSVIVT00000025001	E1.14.-.-.	monooxygenase activity, iron ion binding	gi|225456565|ref|XP_002265310.1|/0/PREDICTED: hypothetical protein isoform 1 [Vitis vinifera]		0.01	0.67	-2.81
GSVIVT00026278001	E1.14.-.-.	monooxygenase activity, iron ion binding	gi|225453801|ref|XP_002276094.1|/0/PREDICTED: hypothetical protein [Vitis vinifera]		0.02	0.89	-2.58
Amino sugar and nucleotide sugar metabolism
GSVIVT00015321001	EC:1.7.1.1,EC:1.6.2.2	nitrate reductase (NADH),cytochrome-b5 reductase	gi|225459455|ref|XP_002285831.1|/6.4446e-118/PREDICTED: similar to nitrate reductase [Vitis vinifera]		0.17	1	-1.46
GSVIVT00031181001	EC:5.1.3.- 5.1.3.18,EC:5.1.3.2,EC:1.1.1.271	GDP-D-mannose 3', 5'-epimerase,UDP-glucose 4-epimerase,GDP-L-fucose synthase	gi|225451338|ref|XP_002279377.1|/0/PREDICTED: hypothetical protein [Vitis vinifera]		0.06	1	-2.07
GSVIVT00020104001	EC:5.1.3.- 5.1.3.18,EC:5.1.3.2,EC:1.1.1.271	GDP-D-mannose 3', 5'-epimerase,UDP-glucose 4-epimerase,GDP-L-fucose synthase	gi|225432858|ref|XP_002283898.1|/0/PREDICTED: hypothetical protein [Vitis vinifera]		0.1	1	-1.79
GSVIVT00019926001	EC:2.7.7.27	glucose-1-phosphate adenylyltransferase	gi|225432564|ref|XP_002281069.1|/0/PREDICTED: hypothetical protein [Vitis vinifera]		0.25	1	-1.17
GSVIVT00031253001	EC:4.2.1.46,EC:1.1.1.- 2.1.2.-	dTDP-glucose 4,6-dehydratase,UDP-GlcUA decarboxylase/UDP-L-Ara4N formyltransferase	gi|225465764|ref|XP_002266630.1|/0/PREDICTED: hypothetical protein [Vitis vinifera]		0.02	0.95	-2.46
Biosynthesis of phenylpropanoids
GSVIVT00019672001	EC:1.8.1.4	dihydrolipoamide dehydrogenase	gi|225432110|ref|XP_002263180.1|/0/PREDICTED: hypothetical protein [Vitis vinifera]		0.29	1	-1.05
GSVIVT00038538001	EC:1.1.1.37	malate dehydrogenase	gi|225429074|ref|XP_002270921.1|/0/PREDICTED: hypothetical protein [Vitis vinifera]		0.07	1	-1.96
GSVIVT00014717001	E1.14.-.-.	monooxygenase activity, iron ion binding	gi|270253000|emb|CBI19611.1|/0/unnamed protein product [Vitis vinifera]		0.29	1	-1.04
GSVIVT00021434001	EC:3.1.3.11	fructose-1,6-bisphosphatase I	gi|270243513|emb|CBI30453.1|/0/unnamed protein product [Vitis vinifera]		0.12	1	-1.69
GSVIVT00022081001	EC:5.4.2.1	phosphoglycerate mutase	gi|270228268|emb|CBI17078.1|/0/unnamed protein product [Vitis vinifera]		0.16	1	-1.48
GSVIVT00023306001	EC:1.14.13.-	p-coumarate 3-hydroxylase	gi|225440169|ref|XP_002283338.1|/0/PREDICTED: hypothetical protein [Vitis vinifera]		0.21	1	-1.31
GSVIVT00015347001	EC:1.14.11.23,EC:1.14.11.19	flavonol synthase,leucoanthocyanidin dioxygenase	gi|225459497|ref|XP_002285841.1|/1.63255e-172/PREDICTED: hypothetical protein [Vitis vinifera]		0.21	1	-1.29
GSVIVT00032009001	EC:1.2.1.12	glyceraldehyde 3-phosphate dehydrogenase	gi|270228198|emb|CBI17009.1|/5.00537e-84/unnamed protein product [Vitis vinifera]		0.19	1	-1.35
GSVIVT00015775001	EC:2.7.1.40	pyruvate kinase	gi|270250717|emb|CBI33895.1|/1.93543e-178/unnamed protein product [Vitis vinifera]		0.23	1	-1.24
GSVIVT00026404001	EC:2.2.1.1	transketolase	gi|225454009|ref|XP_002280760.1|/0/PREDICTED: hypothetical protein [Vitis vinifera]		0.05	1	-2.07
GSVIVT00021582001	EC:1.14.11.19,EC:1.14.11.23,EC:1.14.11.15,EC:1.14.17.4	leucoanthocyanidin dioxygenase,flavonol synthase,gibberellin 3-beta-dioxygenase,aminocyclopropanecarboxylate oxidase	gi|270243381|emb|CBI30321.1|/0/unnamed protein product [Vitis vinifera]		0.22	1	-1.15
GSVIVT00003316001	EC:4.1.2.13	fructose-bisphosphate aldolase, class I	gi|225463506|ref|XP_002263794.1|/2.19103e-64/PREDICTED: hypothetical protein [Vitis vinifera]		0.14	1	-1.46
GSVIVT00014725001	E1.14.-.-.	monooxygenase activity, iron ion binding	gi|225458456|ref|XP_002283952.1|/0/PREDICTED: hypothetical protein [Vitis vinifera]		1.77e-06	0	-5.36
GSVIVT00014727001	EC:1.14.13.-,EC:1.14.13.21	p-coumarate 3-hydroxylase,flavonoid 3'-monooxygenase	gi|225458458|ref|XP_002282111.1|/7.89752e-153/PREDICTED: hypothetical protein [Vitis vinifera]		4.47e-06	0	-5.13
GSVIVT00020208001	EC:1.14.11.9,EC:1.14.11.23,EC:1.14.11.12	naringenin 3-dioxygenase,flavonol synthase,gibberellin 20-oxidase	gi|225433039|ref|XP_002284694.1|/0/PREDICTED: hypothetical protein [Vitis vinifera]		0.11	1	-1.58
GSVIVT00013435001	EC:5.4.2.1	phosphoglycerate mutase	gi|225468793|ref|XP_002262974.1|/9.96923e-132/PREDICTED: hypothetical protein [Vitis vinifera]		0.11	1	-1.58
GSVIVT00025328001	EC:6.3.2.17	folylpolyglutamate synthase	gi|270243125|emb|CBI30065.1|/0/unnamed protein product [Vitis vinifera]		0.21	1	-1.14
GSVIVT00003317001	EC:4.1.2.13	fructose-bisphosphate aldolase, class I	--		0.21	1	-1.14
GSVIVT00029210001	EC:2.3.1.133	shikimate O-hydroxycinnamoyltransferase	gi|147855229|emb|CAN83833.1|/0/hypothetical protein [Vitis vinifera]		0	0.1	-3.7
GSVIVT00020192001	EC:1.14.17.4,EC:1.14.11.23,EC:1.14.11.12	aminocyclopropanecarboxylate oxidase,flavonol synthase,gibberellin 20-oxidase	gi|225433019|ref|XP_002284628.1|/0/PREDICTED: hypothetical protein isoform 1 [Vitis vinifera]		0.08	1	-1.74
GSVIVT00008924001	EC:1.2.1.44,EC:1.1.1.219	cinnamoyl-CoA reductase,dihydroflavonol-4-reductase	gi|270306915|emb|CBI40606.1|/0/unnamed protein product [Vitis vinifera]		0.11	1	-1.58
GSVIVT00007272001	EC:1.14.13.21,EC:1.14.14.1,EC:1.14.-.-	flavonoid 3'-monooxygenase,cytochrome P450, family 2, subfamily D,ferulate-5-hydroxylase	gi|225426905|ref|XP_002263860.1|/0/PREDICTED: hypothetical protein [Vitis vinifera]		0.2	1	-1.22
GSVIVT00029208001	EC:2.3.1.133	shikimate O-hydroxycinnamoyltransferase	gi|225447677|ref|XP_002272071.1|/0/PREDICTED: hypothetical protein [Vitis vinifera]		0.01	0.48	-3
GSVIVT00000025001	E1.14.-.-.	monooxygenase activity, iron ion binding	gi|225456565|ref|XP_002265310.1|/0/PREDICTED: hypothetical protein isoform 1 [Vitis vinifera]		0.01	0.67	-2.81
GSVIVT00026278001	E1.14.-.-.	monooxygenase activity, iron ion binding	gi|225453801|ref|XP_002276094.1|/0/PREDICTED: hypothetical protein [Vitis vinifera]		0.02	0.89	-2.58
GSVIVT00010753001	EC:1.11.1.7	peroxidase	gi|225444515|ref|XP_002274769.1|/1.30302e-177/PREDICTED: hypothetical protein isoform 1 [Vitis vinifera]		0.18	1	-1.32
GSVIVT00006492001	EC:6.3.2.17,EC:6.3.2.12 6.3.2.17	folylpolyglutamate synthase,dihydrofolate synthase / folylpolyglutamate synthase	gi|270233942|emb|CBI22549.1|/0/unnamed protein product [Vitis vinifera]		0.03	1	-2.32
GSVIVT00035386001	EC:6.2.1.4 6.2.1.5	succinyl-CoA synthetase alpha subunit	gi|270242765|emb|CBI29706.1|/1.43092e-92/unnamed protein product [Vitis vinifera]		0.03	1	-2.32
GSVIVT00020939001	EC:2.7.1.11	6-phosphofructokinase	gi|225452791|ref|XP_002278018.1|/0/PREDICTED: hypothetical protein [Vitis vinifera]		0.06	1	-2
GSVIVT00030018001	EC:2.5.1.15,EC:2.7.6.3,EC:4.1.2.25	dihydropteroate synthase,2-amino-4-hydroxy-6-hydroxymethyldihydropteridine pyrophosphokinase,dihydroneopterin aldolase	gi|270240075|emb|CBI27308.1|/0/unnamed protein product [Vitis vinifera]		0.12	1	-1.58
GSVIVT00012391001	EC:1.1.1.14	L-iditol 2-dehydrogenase	gi|225469312|ref|XP_002267662.1|/2.46447e-55/PREDICTED: similar to L-idonate dehydrogenase [Vitis vinifera]		0.11	1	-1.58
GSVIVT00024469001	EC:4.2.1.51	prephenate dehydratase	gi|270227521|emb|CBI16254.1|/0/unnamed protein product [Vitis vinifera]		0.11	1	-1.58
GSVIVT00022581001	EC:1.5.1.3	dihydrofolate reductase	gi|147818270|emb|CAN64715.1|/0/hypothetical protein [Vitis vinifera]		0.11	1	-1.58
GSVIVT00036357001	EC 1.3.1.-	transcriptional repressor activity	gi|270255282|emb|CBI37666.1|/3.62476e-43/unnamed protein product [Vitis vinifera]		0.11	1	-1.58
GSVIVT00035068001	EC:6.2.1.-,EC:6.2.1.12	OPC-8:0 CoA ligase 1,4-coumarate--CoA ligase	gi|225425844|ref|XP_002265545.1|/0/PREDICTED: hypothetical protein [Vitis vinifera]		0.11	1	-1.58
Base excision repair
GSVIVT00033366001	EC:2.7.7.7	DNA polymerase epsilon subunit 3	gi|225461908|ref|XP_002265313.1|/3.71605e-100/PREDICTED: hypothetical protein [Vitis vinifera]		0.1	1	-1.58
GSVIVT00035507001	EC:3.2.2.- 4.2.99.18,EC:2.7.11.-	N-glycosylase/DNA lyase,protein-serine/threonine kinase	gi|147777440|emb|CAN73693.1|/0/hypothetical protein [Vitis vinifera]		0	0.35	-3.17
GSVIVT00031798001	EC:2.7.7.7	DNA polymerase I	gi|270229256|emb|CBI18184.1|/0/unnamed protein product [Vitis vinifera]		0.03	1	-2.32
Nitrogen metabolism
GSVIVT00015321001	EC:1.7.1.1,EC:1.6.2.2	nitrate reductase (NADH),cytochrome-b5 reductase	gi|225459455|ref|XP_002285831.1|/6.4446e-118/PREDICTED: similar to nitrate reductase [Vitis vinifera]		0.17	1	-1.46
GSVIVT00000656001	EC:1.4.7.1	glutamate synthase (ferredoxin)	gi|270243177|emb|CBI30117.1|/0/unnamed protein product [Vitis vinifera]		0.28	1	-1.08
GSVIVT00015320001	EC:1.7.1.1,EC:1.7.1.3	nitrate reductase (NADH),nitrate reductase (NADPH)	gi|225459455|ref|XP_002285831.1|/0/PREDICTED: similar to nitrate reductase [Vitis vinifera]		0.02	1	-2.53
GSVIVT00026481001	EC:2.1.2.10	aminomethyltransferase	gi|225447955|ref|XP_002269147.1|/0/PREDICTED: hypothetical protein [Vitis vinifera]		0.09	1	-1.74
GSVIVT00037107001	EC:1.4.1.13 1.4.1.14	glutamate synthase (NADPH/NADH)	gi|225455092|ref|XP_002267865.1|/0/PREDICTED: similar to GLT1 (NADH-dependent glutamate synthase 1 gene) [Vitis vinifera]		0.15	1	-1.42
GSVIVT00023655001	EC:6.3.1.2	glutamine synthetase	gi|225436900|ref|XP_002274139.1|/0/PREDICTED: hypothetical protein [Vitis vinifera]		0.12	1	-1.58
Pantothenate and CoA biosynthesis
GSVIVT00015014001	EC:2.6.1.42	branched-chain amino acid aminotransferase	gi|225458938|ref|XP_002285511.1|/0/PREDICTED: hypothetical protein [Vitis vinifera]		0.06	1	-2
Pentose and glucuronate interconversions
GSVIVT00032984001	EC:4.2.2.2	pectate lyase	gi|224075595|ref|XP_002304700.1|/3.11343e-51/predicted protein [Populus trichocarpa]		0.09	1	-1.83
GSVIVT00029888001	EC:3.1.1.11	pectinesterase	gi|225466065|ref|XP_002264028.1|/1.16633e-108/PREDICTED: hypothetical protein [Vitis vinifera]		0.03	1	-2.39
GSVIVT00033558001	EC:3.1.1.11	pectinesterase	gi|270256630|emb|CBI39447.1|/0/unnamed protein product [Vitis vinifera]		0.06	1	-2.06
GSVIVT00000091001	EC:3.2.1.15,EC:3.2.1.67	polygalacturonase,galacturan 1,4-alpha-galacturonidase	gi|225456668|ref|XP_002267133.1|/0/PREDICTED: hypothetical protein [Vitis vinifera]		0.23	1	-1.1
GSVIVT00026920001	EC:3.2.1.67,EC:3.2.1.15	galacturan 1,4-alpha-galacturonidase,polygalacturonase	gi|225454336|ref|XP_002277736.1|/0/PREDICTED: hypothetical protein [Vitis vinifera]		0.12	1	-1.58
Ascorbate and aldarate metabolism
GSVIVT00031181001	EC:5.1.3.- 5.1.3.18,EC:5.1.3.2,EC:1.1.1.271	GDP-D-mannose 3', 5'-epimerase,UDP-glucose 4-epimerase,GDP-L-fucose synthase	gi|225451338|ref|XP_002279377.1|/0/PREDICTED: hypothetical protein [Vitis vinifera]		0.06	1	-2.07
GSVIVT00036111001	EC:1.11.1.11	L-ascorbate peroxidase	gi|225428009|ref|XP_002278281.1|/1.23998e-154/PREDICTED: hypothetical protein [Vitis vinifera]		0.3	1	-1.02
GSVIVT00020104001	EC:5.1.3.- 5.1.3.18,EC:5.1.3.2,EC:1.1.1.271	GDP-D-mannose 3', 5'-epimerase,UDP-glucose 4-epimerase,GDP-L-fucose synthase	gi|225432858|ref|XP_002283898.1|/0/PREDICTED: hypothetical protein [Vitis vinifera]		0.1	1	-1.79
GSVIVT00037198001	EC:1.1.1.274,EC:1.1.1.65	2,5-diketo-D-gluconate reductase,pyridoxine 4-dehydrogenase	gi|225455264|ref|XP_002273477.1|/0/PREDICTED: hypothetical protein [Vitis vinifera]		0.04	1	-2.09
GSVIVT00025312001	EC:1.3.2.3,EC:1.1.3.8	L-galactono-1,4-lactone dehydorogenase,L-gulonolactone oxidase	gi|224589061|gb|ACN59217.1|/0/putative L-galactono-1,4-lactone dehydrogenase [Vitis vinifera]		0.21	1	-1.17
Methane metabolism
GSVIVT00002880001	EC:1.11.1.6	catalase	gi|225457544|ref|XP_002270703.1|/0/PREDICTED: hypothetical protein isoform 1 [Vitis vinifera]		0.11	1	-1.73
GSVIVT00026304001	EC:1.1.1.215,EC:1.1.1.81	gluconate 2-dehydrogenase,hydroxypyruvate reductase	gi|225453831|ref|XP_002272380.1|/5.92537e-172/PREDICTED: hypothetical protein [Vitis vinifera]		0.21	1	-1.17
GSVIVT00027760001	EC:1.1.1.1	alcohol dehydrogenase	gi|270230910|emb|CBI20237.1|/0/unnamed protein product [Vitis vinifera]		0.01	0.66	-2.81
GSVIVT00010753001	EC:1.11.1.7	peroxidase	gi|225444515|ref|XP_002274769.1|/1.30302e-177/PREDICTED: hypothetical protein isoform 1 [Vitis vinifera]		0.18	1	-1.32
Fatty acid metabolism
GSVIVT00005192001	EC:1.3.3.6	acyl-CoA oxidase	gi|225467815|ref|XP_002269650.1|/0/PREDICTED: hypothetical protein [Vitis vinifera]		0.23	1	-1.14
GSVIVT00019034001	EC:1.14.15.3	cytochrome P450, family 4, subfamily A	gi|225453313|ref|XP_002269307.1|/0/PREDICTED: hypothetical protein [Vitis vinifera]		0.01	0.81	-2.58
GSVIVT00027760001	EC:1.1.1.1	alcohol dehydrogenase	gi|270230910|emb|CBI20237.1|/0/unnamed protein product [Vitis vinifera]		0.01	0.66	-2.81
GSVIVT00011014001	EC:1.14.15.3,EC:1.14.14.1	cytochrome P450, family 4, subfamily A,cytochrome P450, family 3, subfamily A	gi|225469896|ref|XP_002268319.1|/0/PREDICTED: hypothetical protein [Vitis vinifera]		0.18	1	-1.32
Tyrosine metabolism
GSVIVT00034222001	EC 2.1.1.-.	RNA methyltransferase activity	gi|225442369|ref|XP_002276511.1|/0/PREDICTED: hypothetical protein [Vitis vinifera]		0.14	1	-1.56
GSVIVT00027760001	EC:1.1.1.1	alcohol dehydrogenase	gi|270230910|emb|CBI20237.1|/0/unnamed protein product [Vitis vinifera]		0.01	0.66	-2.81
GSVIVT00002098001	EC:1.2.1.16	succinate-semialdehyde dehydrogenase (NADP+)	gi|270257201|emb|CBI24147.1|/0/unnamed protein product [Vitis vinifera]		0.06	1	-2
Nucleotide excision repair
GSVIVT00033366001	EC:2.7.7.7	DNA polymerase epsilon subunit 3	gi|225461908|ref|XP_002265313.1|/3.71605e-100/PREDICTED: hypothetical protein [Vitis vinifera]		0.1	1	-1.58
GSVIVT00029471001	EC:3.6.1.3	adenosinetriphosphatase	gi|240254615|ref|NP_181609.4|/0/ATP binding / DNA binding / helicase/ nucleic acid binding / protein binding / zinc ion binding [Arabidopsis thaliana]		0.08	1	-1.81
GSVIVT00031798001	EC:2.7.7.7	DNA polymerase I	gi|270229256|emb|CBI18184.1|/0/unnamed protein product [Vitis vinifera]		0.03	1	-2.32
ABC transporters
GSVIVT00028393001		ATP-binding cassette, subfamily B (MDR/TAP), member 1	gi|225443998|ref|XP_002281070.1|/0/PREDICTED: similar to putative multidrug resistance-associated protein [Vitis vinifera]		0.3	1	-1.03
GSVIVT00018959001	EC:3.6.1.3	adenosinetriphosphatase	gi|225453222|ref|XP_002265346.1|/0/PREDICTED: hypothetical protein [Vitis vinifera]		0.23	1	-1.1
GSVIVT00014989001		ATP-binding cassette, subfamily B (MDR/TAP), member 1	gi|147782878|emb|CAN67860.1|/8.11814e-24/hypothetical protein [Vitis vinifera]		0.05	1	-2
GSVIVT00015727001		ATP-binding cassette, subfamily B (MDR/TAP), member 1	gi|225427157|ref|XP_002277547.1|/0/PREDICTED: similar to P-glycoprotein [Vitis vinifera]		0.06	1	-2
GSVIVT00002478001		ATP-binding cassette, subfamily C (CFTR/MRP), member 2	gi|225426054|ref|XP_002271694.1|/0/PREDICTED: hypothetical protein, partial [Vitis vinifera]		0.12	1	-1.58
Tryptophan metabolism
GSVIVT00002880001	EC:1.11.1.6	catalase	gi|225457544|ref|XP_002270703.1|/0/PREDICTED: hypothetical protein isoform 1 [Vitis vinifera]		0.11	1	-1.73
GSVIVT00033493001	EC:2.4.1.-,EC:2.4.1.210	anthocyanin 5-O-glucosyltransferase,limonoid glucosyltransferase	gi|225433620|ref|XP_002263700.1|/0/PREDICTED: hypothetical protein [Vitis vinifera]		0.22	1	-1.26
GSVIVT00017539001	EC:2.8.2.-,EC:3.4.22.49	desulfoglucosinolate sulfotransferase A/B/C,separase	gi|225455704|ref|XP_002272968.1|/2.39169e-180/PREDICTED: hypothetical protein [Vitis vinifera]		0.04	1	-2.2
GSVIVT00038014001	EC:2.4.1.210,EC:2.4.1.195,EC:2.4.1.218	limonoid glucosyltransferase,N-hydroxythioamide S-beta-glucosyltransferase,hydroquinone glucosyltransferase	gi|270231902|emb|CBI21226.1|/9.96644e-144/unnamed protein product [Vitis vinifera]		0.18	1	-1.26
GSVIVT00013305001	EC:2.4.1.195,EC:2.4.1.210	N-hydroxythioamide S-beta-glucosyltransferase,limonoid glucosyltransferase	gi|225468874|ref|XP_002269003.1|/0/PREDICTED: hypothetical protein [Vitis vinifera]		0.21	1	-1.17
Phenylalanine, tyrosine and tryptophan biosynthesis
GSVIVT00024469001	EC:4.2.1.51	prephenate dehydratase	gi|270227521|emb|CBI16254.1|/0/unnamed protein product [Vitis vinifera]		0.11	1	-1.58
N-Glycan biosynthesis
GSVIVT00024892001	EC:3.6.1.43	dolichyldiphosphatase	gi|270228545|emb|CBI17482.1|/1.35504e-114/unnamed protein product [Vitis vinifera]		0.03	1	-2.49
Indole alkaloid biosynthesis
GSVIVT00013538001	EC:3.1.1.78	polyneuridine-aldehyde esterase	gi|225468678|ref|XP_002269968.1|/1.46826e-44/PREDICTED: hypothetical protein isoform 2 [Vitis vinifera]		0.22	1	-1.17
Steroid biosynthesis
GSVIVT00019034001	EC:1.14.15.3	cytochrome P450, family 4, subfamily A	gi|225453313|ref|XP_002269307.1|/0/PREDICTED: hypothetical protein [Vitis vinifera]		0.01	0.81	-2.58
GSVIVT00025590001	EC:2.1.1.41	sterol 24-C-methyltransferase	gi|225441821|ref|XP_002283950.1|/0/PREDICTED: hypothetical protein [Vitis vinifera]		0.03	1	-2.32
Glycerophospholipid metabolism
GSVIVT00020606001	EC:1.1.1.8	glycerol-3-phosphate dehydrogenase (NAD+)	gi|225452250|ref|XP_002271417.1|/0/PREDICTED: hypothetical protein [Vitis vinifera]		0.01	0.46	-3
GSVIVT00026419001	EC:2.7.7.41	phosphatidate cytidylyltransferase	gi|225454030|ref|XP_002281170.1|/0/PREDICTED: hypothetical protein [Vitis vinifera]		0.11	1	-1.58
RNA degradation
GSVIVT00028926001	EC:3.6.1.-	ATP-dependent RNA helicase HelY	gi|225424807|ref|XP_002267766.1|/0/PREDICTED: hypothetical protein [Vitis vinifera]		0.18	1	-1.42
GSVIVT00034341001		chaperonin GroEL	gi|225442531|ref|XP_002284134.1|/0/PREDICTED: hypothetical protein [Vitis vinifera]		0.21	1	-1.18
GSVIVT00003824001	EC:2.7.7.8	polyribonucleotide nucleotidyltransferase	gi|225439207|ref|XP_002270169.1|/0/PREDICTED: hypothetical protein [Vitis vinifera]		0.21	1	-1.17
Endocytosis
GSVIVT00031524001	EC:3.6.5.5	dynamin GTPase	gi|225447799|ref|XP_002266729.1|/0/PREDICTED: hypothetical protein [Vitis vinifera]		0.13	1	-1.46
GSVIVT00029746001	EC:4.1.3.27	anthranilate synthase component I,anthranilate synthase component II	gi|270244078|emb|CBI31017.1|/5.45352e-165/unnamed protein product [Vitis vinifera]		0.21	1	-1.22
GSVIVT00027253001		vacuolar protein sorting-associated protein VTA1	gi|270239467|emb|CBI26701.1|/0/unnamed protein product [Vitis vinifera]		0.12	1	-1.58
Arginine and proline metabolism
GSVIVT00023655001	EC:6.3.1.2	glutamine synthetase	gi|225436900|ref|XP_002274139.1|/0/PREDICTED: hypothetical protein [Vitis vinifera]		0.12	1	-1.58
Ribosome
GSVIVT00033342001		small subunit ribosomal protein S10	gi|225461868|ref|XP_002265045.1|/7.28009e-90/PREDICTED: hypothetical protein [Vitis vinifera]		0.26	1	-1.13
GSVIVT00014071001		small subunit ribosomal protein S7	gi|91984038|ref|YP_567124.1|/1.90355e-77/ribosomal protein S7 [Vitis vinifera]		0.07	1	-2.01
GSVIVT00026491001		small subunit ribosomal protein S16	gi|270232635|emb|CBI21956.1|/9.75059e-20/unnamed protein product [Vitis vinifera]		0.3	1	-1.02
GSVIVT00013227001		small subunit ribosomal protein S8	gi|91984027|ref|YP_567113.1|/2.63698e-70/ribosomal protein S8 [Vitis vinifera]		0.11	1	-1.72
GSVIVT00038214001		small subunit ribosomal protein S4	gi|91983994|ref|YP_567078.1|/1.59653e-51/ribosomal protein S4 [Vitis vinifera]		0.06	1	-2.05
GSVIVT00027368001		small subunit ribosomal protein S16	gi|91983974|ref|YP_567058.1|/1.49933e-28/ribosomal protein S16 [Vitis vinifera]		0.29	1	-1.07
GSVIVT00035271001		large subunit ribosomal protein L16， L14	gi|225444270|ref|XP_002280665.1|/4.15048e-47/PREDICTED: similar to Os01g0789500 [Vitis vinifera]		0.07	1	-1.87
GSVIVT00025255001	EC:3.1.3.2	acid phosphatase	gi|225443264|ref|XP_002272835.1|/8.28555e-141/PREDICTED: hypothetical protein [Vitis vinifera]		0	0.15	-3.58
GSVIVT00022142001		large subunit ribosomal protein L9	gi|225436446|ref|XP_002274311.1|/1.63193e-72/PREDICTED: hypothetical protein [Vitis vinifera]		0.08	1	-1.74
Cysteine and methionine metabolism
GSVIVT00008711001	EC:2.5.1.47	cysteine synthase A	gi|270255245|emb|CBI37631.1|/1.20939e-70/unnamed protein product [Vitis vinifera]		3.84e-06	0	-5.17
GSVIVT00020192001	EC:1.14.17.4,EC:1.14.11.23,EC:1.14.11.12	aminocyclopropanecarboxylate oxidase,flavonol synthase,gibberellin 20-oxidase	gi|225433019|ref|XP_002284628.1|/0/PREDICTED: hypothetical protein isoform 1 [Vitis vinifera]		0.08	1	-1.74
GSVIVT00029885001	EC:2.5.1.6	S-adenosylmethionine synthetase	gi|225466057|ref|XP_002263715.1|/1.46756e-108/PREDICTED: hypothetical protein [Vitis vinifera]		0.11	1	-1.58
GSVIVT00026587001	EC:2.1.1.37	DNA (cytosine-5-)-methyltransferase	gi|147772736|emb|CAN60628.1|/0/hypothetical protein [Vitis vinifera]		0.06	1	-2
Phenylalanine metabolism
GSVIVT00010753001	EC:1.11.1.7	peroxidase	gi|225444515|ref|XP_002274769.1|/1.30302e-177/PREDICTED: hypothetical protein isoform 1 [Vitis vinifera]		0.18	1	-1.32
Spliceosome
GSVIVT00017756001	EC:3.6.1.3	adenosinetriphosphatase	gi|225456053|ref|XP_002277625.1|/0/PREDICTED: hypothetical protein [Vitis vinifera]		0.13	1	-1.49
GSVIVT00026153001		heterogeneous nuclear ribonucleoprotein A1/A3	gi|225453602|ref|XP_002264834.1|/0/PREDICTED: hypothetical protein [Vitis vinifera]		0.18	1	-1.26
GSVIVT00000309001		pre-mRNA-processing factor 8	gi|270253941|emb|CBI36339.1|/0/unnamed protein product [Vitis vinifera]		0.18	1	-1.32
GSVIVT00038037001	EC:3.6.1.-	ATP-dependent RNA helicase DDX46/PRP5	gi|270231881|emb|CBI21205.1|/0/unnamed protein product [Vitis vinifera]		0.06	1	-2
GSVIVT00005499001	EC:3.6.1.-	helicase required for RNAi-mediated heterochromatin assembly 1	gi|225449865|ref|XP_002265477.1|/0/PREDICTED: hypothetical protein [Vitis vinifera]		0.06	1	-2
GSVIVT00035410001	EC:3.6.1.3	adenosinetriphosphatase	gi|225448150|ref|XP_002263889.1|/0/PREDICTED: hypothetical protein [Vitis vinifera]		0.12	1	-1.58
GSVIVT00016821001		U1 small nuclear ribonucleoprotein 70kDa	gi|225445378|ref|XP_002281678.1|/0/PREDICTED: hypothetical protein [Vitis vinifera]		0.11	1	-1.58
GSVIVT00035406001	EC:3.6.1.3	adenosinetriphosphatase	gi|225448150|ref|XP_002263889.1|/0/PREDICTED: hypothetical protein [Vitis vinifera]		0.11	1	-1.58
GSVIVT00007726001		Prp8 binding protein	gi|225429329|ref|XP_002269406.1|/0/PREDICTED: hypothetical protein [Vitis vinifera]		0.11	1	-1.58
GSVIVT00027473001	EC:2.7.11.1	pre-mRNA-processing factor 4	gi|270231137|emb|CBI20464.1|/0/unnamed protein product [Vitis vinifera]		0.11	1	-1.58
